# Supplementary material for: Exploring Non-orthosteric Interactions with a Series of Potent and Selective A3 Antagonists
Source: ACS Med Chem Lett. 2022 Jan 10;13(2):243–9. doi: 10.1021/acsmedchemlett.1c00598 (PMC8842279; doi:10.1021/acsmedchemlett.1c00598)
Supplement: Supplementary file 2 — ml1c00598_si_002.zip [file ml1c00598_si_002.zip]

Archive with 38 entries (38 files):
- 7a.pdb
- __MACOSX/._7a.pdb
- 7b.pdb
- __MACOSX/._7b.pdb
- 7c.pdb
- __MACOSX/._7c.pdb
- 7d.pdb
- __MACOSX/._7d.pdb
- 7e.pdb
- __MACOSX/._7e.pdb
- 7f.pdb
- __MACOSX/._7f.pdb
- 8a.pdb
- __MACOSX/._8a.pdb
- 8b.pdb
- __MACOSX/._8b.pdb
- 8c.pdb
- __MACOSX/._8c.pdb
- 8d.pdb
- __MACOSX/._8d.pdb
- 8e.pdb
- __MACOSX/._8e.pdb
- 8f.pdb
- __MACOSX/._8f.pdb
- 9a.pdb
- __MACOSX/._9a.pdb
- 9b.pdb
- __MACOSX/._9b.pdb
- 9c.pdb
- __MACOSX/._9c.pdb
- 10a.pdb
- __MACOSX/._10a.pdb
- 10b.pdb
- __MACOSX/._10b.pdb
- 10c.pdb
- __MACOSX/._10c.pdb
- a3_ar_final_protein_structure.pdb
- __MACOSX/._a3_ar_final_protein_structure.pdb
