# Supplementary material for: Exploring Non-orthosteric Interactions with a Series of Potent and Selective A3 Antagonists
Source: ACS Med Chem Lett. 2022 Jan 10;13(2):243–9. doi: 10.1021/acsmedchemlett.1c00598 (PMC8842279; doi:10.1021/acsmedchemlett.1c00598)
Supplement: Supplementary file 2 — ml1c00598_si_002.zip [file ml1c00598_si_002.zip › 7a.pdb]

REMARK LIGPARGEN GENERATED PDB FILE
ATOM      1  H00 LIG     1       3.394   2.192  54.857
ATOM      2  C01 LIG     1       2.991   3.100  54.435
ATOM      3  C02 LIG     1       1.920   3.765  55.063
ATOM      4  C03 LIG     1       3.547   3.605  53.262
ATOM      5  C04 LIG     1       1.284   3.253  56.345
ATOM      6  C05 LIG     1       1.437   4.931  54.477
ATOM      7  H06 LIG     1       4.366   3.085  52.795
ATOM      8  C07 LIG     1       3.046   4.775  52.692
ATOM      9  N08 LIG     1       1.097   1.911  56.390
ATOM     10  N09 LIG     1       0.935   4.099  57.364
ATOM     11  H0A LIG     1       0.583   5.432  54.896
ATOM     12  C0B LIG     1       1.998   5.448  53.320
ATOM     13  O0C LIG     1       3.519   5.205  51.560
ATOM     14  C0D LIG     1       0.525   1.400  57.523
ATOM     15  C0E LIG     1       0.368   3.569  58.490
ATOM     16  H0F LIG     1       1.601   6.371  52.929
ATOM     17  C0G LIG     1       3.162   6.404  50.905
ATOM     18  C0H LIG     1       0.294  -0.046  57.642
ATOM     19  C0I LIG     1       0.149   2.204  58.585
ATOM     20  N0J LIG     1       0.006   4.406  59.556
ATOM     21  H0K LIG     1       3.934   7.173  50.945
ATOM     22  H0M LIG     1       2.980   6.181  49.854
ATOM     23  H0N LIG     1       2.264   6.828  51.350
ATOM     24  C0O LIG     1      -0.243  -0.593  58.825
ATOM     25  C0P LIG     1       0.597  -0.914  56.596
ATOM     26  H0Q LIG     1      -0.249   1.740  59.336
ATOM     27  C0R LIG     1      -0.631   4.154  60.722
ATOM     28  H0S LIG     1       0.275   5.375  59.418
ATOM     29  H0T LIG     1      -0.497   0.027  59.668
ATOM     30  C0U LIG     1      -0.466  -1.952  58.947
ATOM     31  H0V LIG     1       1.012  -0.533  55.673
ATOM     32  C0W LIG     1       0.376  -2.284  56.719
ATOM     33  C0X LIG     1      -1.069   5.283  61.681
ATOM     34  O0Y LIG     1      -0.874   2.998  61.037
ATOM     35  H0Z LIG     1      -0.880  -2.318  59.874
ATOM     36  C10 LIG     1      -0.158  -2.808  57.885
ATOM     37  H11 LIG     1       0.614  -2.945  55.917
ATOM     38  C12 LIG     1      -1.670   4.899  63.023
ATOM     39  H13 LIG     1      -1.737   5.950  61.102
ATOM     40  H14 LIG     1      -0.147   5.800  61.978
ATOM     41  C15 LIG     1      -2.259   3.470  63.050
ATOM     42  H16 LIG     1      -2.381   5.662  63.289
ATOM     43  H17 LIG     1      -0.940   4.967  63.799
ATOM     44  N18 LIG     1      -2.067   2.639  64.111
ATOM     45  O19 LIG     1      -2.848   3.091  62.048
ATOM     46  C1A LIG     1      -2.602   1.258  64.210
ATOM     47  H1B LIG     1      -1.529   2.951  64.906
ATOM     48  C1C LIG     1      -3.030   0.888  65.639
ATOM     49  H1D LIG     1      -1.895   0.475  63.965
ATOM     50  H1E LIG     1      -3.443   1.129  63.528
ATOM     51  N1F LIG     1      -4.185   0.212  65.756
ATOM     52  O1G LIG     1      -2.302   1.134  66.571
ATOM     53  C1H LIG     1      -4.396  -1.156  66.241
ATOM     54  H1I LIG     1      -5.022   0.679  65.439
ATOM     55  C1J LIG     1      -5.909  -1.435  66.165
ATOM     56  C1K LIG     1      -3.943  -1.303  67.711
ATOM     57  C1M LIG     1      -3.707  -2.207  65.391
ATOM     58  H1N LIG     1      -6.149  -2.443  66.514
ATOM     59  H1O LIG     1      -6.284  -1.353  65.145
ATOM     60  H1P LIG     1      -6.480  -0.739  66.782
ATOM     61  H1Q LIG     1      -2.868  -1.158  67.823
ATOM     62  H1R LIG     1      -4.437  -0.574  68.356
ATOM     63  H1S LIG     1      -4.171  -2.296  68.102
ATOM     64  H1T LIG     1      -2.636  -2.135  65.546
ATOM     65  H1U LIG     1      -3.907  -3.209  65.636
ATOM     66  H1V LIG     1      -3.962  -2.083  64.307
ATOM     67  O1W LIG     1      -0.352  -4.170  57.914
ATOM     68  C1X LIG     1      -0.951  -4.746  59.069
ATOM     69  H1Y LIG     1      -0.984  -5.812  58.942
ATOM     70  H1Z LIG     1      -0.370  -4.556  59.971
ATOM     71  H20 LIG     1      -1.974  -4.395  59.209
TER
CONECT    1    2
CONECT    2    3
CONECT    2    4
CONECT    3    5
CONECT    3    6
CONECT    4    7
CONECT    4    8
CONECT    5    9
CONECT    5   10
CONECT    6   11
CONECT    6   12
CONECT    8   13
CONECT    9   14
CONECT   10   15
CONECT   12   16
CONECT   13   17
CONECT   14   18
CONECT   14   19
CONECT   15   20
CONECT   17   21
CONECT   17   22
CONECT   17   23
CONECT   18   24
CONECT   18   25
CONECT   19   26
CONECT   20   27
CONECT   20   28
CONECT   24   29
CONECT   24   30
CONECT   25   31
CONECT   25   32
CONECT   27   33
CONECT   27   34
CONECT   30   35
CONECT   30   36
CONECT   32   37
CONECT   33   38
CONECT   33   39
CONECT   33   40
CONECT   38   41
CONECT   38   42
CONECT   38   43
CONECT   41   44
CONECT   41   45
CONECT   44   46
CONECT   44   47
CONECT   46   48
CONECT   46   49
CONECT   46   50
CONECT   48   51
CONECT   48   52
CONECT   51   53
CONECT   51   54
CONECT   53   55
CONECT   53   56
CONECT   53   57
CONECT   55   58
CONECT   55   59
CONECT   55   60
CONECT   56   61
CONECT   56   62
CONECT   56   63
CONECT   57   64
CONECT   57   65
CONECT   57   66
CONECT   36   67
CONECT   67   68
CONECT   68   69
CONECT   68   70
CONECT   68   71
CONECT    8   12
CONECT   15   19
CONECT   32   36
END
