# Supplementary material for: Exploring Non-orthosteric Interactions with a Series of Potent and Selective A3 Antagonists
Source: ACS Med Chem Lett. 2022 Jan 10;13(2):243–9. doi: 10.1021/acsmedchemlett.1c00598 (PMC8842279; doi:10.1021/acsmedchemlett.1c00598)
Supplement: Supplementary file 2 — ml1c00598_si_002.zip [file ml1c00598_si_002.zip › 7b.pdb]

REMARK LIGPARGEN GENERATED PDB FILE
ATOM      1  H00 LIG     1       3.353   2.201  54.937
ATOM      2  C01 LIG     1       2.970   3.122  54.512
ATOM      3  C02 LIG     1       1.888   3.779  55.120
ATOM      4  C03 LIG     1       3.563   3.642  53.361
ATOM      5  C04 LIG     1       1.249   3.219  56.362
ATOM      6  C05 LIG     1       1.427   4.967  54.533
ATOM      7  H06 LIG     1       4.397   3.127  52.903
ATOM      8  C07 LIG     1       3.097   4.821  52.787
ATOM      9  N08 LIG     1       1.103   1.862  56.432
ATOM     10  N09 LIG     1       0.806   4.099  57.314
ATOM     11  H0A LIG     1       0.594   5.497  54.976
ATOM     12  C0B LIG     1       2.019   5.484  53.381
ATOM     13  O0C LIG     1       3.763   5.230  51.657
ATOM     14  C0D LIG     1       0.427   1.355  57.504
ATOM     15  C0E LIG     1       0.234   3.568  58.420
ATOM     16  H0F LIG     1       1.618   6.397  52.976
ATOM     17  C0G LIG     1       3.468   6.453  50.986
ATOM     18  C0H LIG     1       0.252  -0.135  57.602
ATOM     19  C0I LIG     1      -0.085   2.210  58.483
ATOM     20  N0J LIG     1      -0.073   4.448  59.467
ATOM     21  H0K LIG     1       4.215   7.209  51.238
ATOM     22  H0M LIG     1       3.535   6.275  49.910
ATOM     23  H0N LIG     1       2.477   6.860  51.176
ATOM     24  C0O LIG     1      -0.353  -0.703  58.736
ATOM     25  C0P LIG     1       0.677  -1.009  56.590
ATOM     26  H0Q LIG     1      -0.710   1.860  59.275
ATOM     27  C0R LIG     1      -0.580   4.140  60.685
ATOM     28  H0S LIG     1       0.169   5.409  59.286
ATOM     29  H0T LIG     1      -0.707  -0.103  59.560
ATOM     30  C0U LIG     1      -0.528  -2.070  58.858
ATOM     31  H0V LIG     1       1.149  -0.617  55.701
ATOM     32  C0W LIG     1       0.499  -2.393  56.715
ATOM     33  C0X LIG     1      -1.118   5.314  61.524
ATOM     34  O0Y LIG     1      -0.629   2.994  61.144
ATOM     35  H0Z LIG     1      -1.002  -2.430  59.757
ATOM     36  C10 LIG     1      -0.100  -2.930  57.848
ATOM     37  H11 LIG     1       0.831  -3.050  55.926
ATOM     38  C12 LIG     1      -1.718   5.024  62.939
ATOM     39  H13 LIG     1      -1.883   5.804  60.924
ATOM     40  H14 LIG     1      -0.336   6.059  61.646
ATOM     41  C15 LIG     1      -2.469   3.671  63.174
ATOM     42  H16 LIG     1      -2.358   5.858  63.234
ATOM     43  H17 LIG     1      -0.878   5.096  63.622
ATOM     44  N18 LIG     1      -2.277   2.958  64.328
ATOM     45  O19 LIG     1      -3.221   3.301  62.283
ATOM     46  C1A LIG     1      -2.276   1.463  64.261
ATOM     47  H1B LIG     1      -2.138   3.442  65.204
ATOM     48  C1C LIG     1      -2.692   0.730  65.559
ATOM     49  H1D LIG     1      -1.313   1.086  63.923
ATOM     50  H1E LIG     1      -2.993   1.156  63.499
ATOM     51  N1F LIG     1      -3.808  -0.021  65.542
ATOM     52  O1G LIG     1      -1.973   0.767  66.555
ATOM     53  C1H LIG     1      -4.034  -1.158  66.437
ATOM     54  H1I LIG     1      -4.585   0.317  64.999
ATOM     55  H1J LIG     1      -3.142  -1.800  66.355
ATOM     56  C1K LIG     1      -5.205  -2.091  66.029
ATOM     57  C1M LIG     1      -4.110  -0.756  67.935
ATOM     58  H1N LIG     1      -6.129  -1.509  66.005
ATOM     59  H1O LIG     1      -5.047  -2.478  65.017
ATOM     60  C1P LIG     1      -5.407  -3.279  67.001
ATOM     61  H1Q LIG     1      -3.196  -0.221  68.216
ATOM     62  H1R LIG     1      -4.944  -0.060  68.060
ATOM     63  C1S LIG     1      -4.312  -1.963  68.876
ATOM     64  H1T LIG     1      -4.564  -3.967  66.908
ATOM     65  H1U LIG     1      -6.294  -3.855  66.722
ATOM     66  C1V LIG     1      -5.523  -2.822  68.466
ATOM     67  H1W LIG     1      -3.410  -2.583  68.869
ATOM     68  H1X LIG     1      -4.429  -1.618  69.905
ATOM     69  H1Y LIG     1      -6.445  -2.249  68.602
ATOM     70  H1Z LIG     1      -5.605  -3.692  69.123
ATOM     71  O20 LIG     1      -0.238  -4.303  57.905
ATOM     72  C21 LIG     1      -0.851  -4.878  59.057
ATOM     73  H22 LIG     1      -0.890  -5.962  58.962
ATOM     74  H23 LIG     1      -0.293  -4.656  59.968
ATOM     75  H24 LIG     1      -1.878  -4.526  59.176
TER
CONECT    1    2
CONECT    2    3
CONECT    2    4
CONECT    3    5
CONECT    3    6
CONECT    4    7
CONECT    4    8
CONECT    5    9
CONECT    5   10
CONECT    6   11
CONECT    6   12
CONECT    8   13
CONECT    9   14
CONECT   10   15
CONECT   12   16
CONECT   13   17
CONECT   14   18
CONECT   14   19
CONECT   15   20
CONECT   17   21
CONECT   17   22
CONECT   17   23
CONECT   18   24
CONECT   18   25
CONECT   19   26
CONECT   20   27
CONECT   20   28
CONECT   24   29
CONECT   24   30
CONECT   25   31
CONECT   25   32
CONECT   27   33
CONECT   27   34
CONECT   30   35
CONECT   30   36
CONECT   32   37
CONECT   33   38
CONECT   33   39
CONECT   33   40
CONECT   38   41
CONECT   38   42
CONECT   38   43
CONECT   41   44
CONECT   41   45
CONECT   44   46
CONECT   44   47
CONECT   46   48
CONECT   46   49
CONECT   46   50
CONECT   48   51
CONECT   48   52
CONECT   51   53
CONECT   51   54
CONECT   53   55
CONECT   53   56
CONECT   53   57
CONECT   56   58
CONECT   56   59
CONECT   56   60
CONECT   57   61
CONECT   57   62
CONECT   57   63
CONECT   60   64
CONECT   60   65
CONECT   60   66
CONECT   63   67
CONECT   63   68
CONECT   66   69
CONECT   66   70
CONECT   36   71
CONECT   71   72
CONECT   72   73
CONECT   72   74
CONECT   72   75
CONECT    8   12
CONECT   15   19
CONECT   32   36
CONECT   63   66
END
