# Supplementary material for: Exploring Non-orthosteric Interactions with a Series of Potent and Selective A3 Antagonists
Source: ACS Med Chem Lett. 2022 Jan 10;13(2):243–9. doi: 10.1021/acsmedchemlett.1c00598 (PMC8842279; doi:10.1021/acsmedchemlett.1c00598)
Supplement: Supplementary file 2 — ml1c00598_si_002.zip [file ml1c00598_si_002.zip › 7c.pdb]

REMARK LIGPARGEN GENERATED PDB FILE
ATOM      1  H00 LIG     1       3.733   1.946  55.234
ATOM      2  C01 LIG     1       3.253   2.750  54.699
ATOM      3  C02 LIG     1       2.093   3.342  55.213
ATOM      4  C03 LIG     1       3.836   3.223  53.524
ATOM      5  C04 LIG     1       1.484   2.891  56.502
ATOM      6  C05 LIG     1       1.514   4.376  54.485
ATOM      7  H06 LIG     1       4.753   2.790  53.157
ATOM      8  C07 LIG     1       3.195   4.251  52.866
ATOM      9  N08 LIG     1       1.275   1.559  56.703
ATOM     10  N09 LIG     1       1.176   3.869  57.395
ATOM     11  H0A LIG     1       0.638   4.834  54.857
ATOM     12  C0B LIG     1       2.046   4.816  53.302
ATOM     13  O0C LIG     1       3.706   4.660  51.733
ATOM     14  C0D LIG     1       0.714   1.176  57.894
ATOM     15  C0E LIG     1       0.675   3.477  58.588
ATOM     16  H0F LIG     1       1.518   5.593  52.783
ATOM     17  C0G LIG     1       3.249   5.732  50.911
ATOM     18  C0H LIG     1       0.412  -0.287  58.066
ATOM     19  C0I LIG     1       0.442   2.129  58.891
ATOM     20  N0J LIG     1       0.426   4.542  59.448
ATOM     21  H0K LIG     1       3.989   6.535  50.780
ATOM     22  H0M LIG     1       2.388   6.131  51.278
ATOM     23  H0N LIG     1       2.951   5.394  49.917
ATOM     24  C0O LIG     1       0.948  -1.242  57.196
ATOM     25  C0P LIG     1      -0.417  -0.742  59.102
ATOM     26  H0Q LIG     1       0.064   1.849  59.862
ATOM     27  C0R LIG     1       0.130   4.511  60.755
ATOM     28  H0S LIG     1       0.564   5.450  59.019
ATOM     29  H0T LIG     1       1.586  -0.922  56.391
ATOM     30  C0U LIG     1       0.674  -2.600  57.350
ATOM     31  H0V LIG     1      -0.858  -0.049  59.801
ATOM     32  C0W LIG     1      -0.697  -2.098  59.260
ATOM     33  C0X LIG     1      -0.198   5.862  61.411
ATOM     34  O0Y LIG     1       0.173   3.497  61.444
ATOM     35  H0Z LIG     1       1.099  -3.319  56.668
ATOM     36  C10 LIG     1      -0.146  -3.039  58.381
ATOM     37  H11 LIG     1      -1.344  -2.400  60.067
ATOM     38  C12 LIG     1      -1.549   6.039  62.181
ATOM     39  H13 LIG     1       0.621   6.100  62.071
ATOM     40  H14 LIG     1      -0.138   6.658  60.671
ATOM     41  C15 LIG     1      -1.949   4.884  63.046
ATOM     42  H16 LIG     1      -1.584   6.902  62.774
ATOM     43  H17 LIG     1      -2.316   6.215  61.423
ATOM     44  N18 LIG     1      -1.932   4.705  64.353
ATOM     45  O19 LIG     1      -2.057   3.963  62.524
ATOM     46  C1A LIG     1      -2.383   3.461  65.023
ATOM     47  H1B LIG     1      -1.495   5.401  64.824
ATOM     48  C1C LIG     1      -2.439   3.668  66.551
ATOM     49  H1D LIG     1      -3.353   3.164  64.700
ATOM     50  H1E LIG     1      -1.722   2.640  64.770
ATOM     51  N1F LIG     1      -3.627   3.592  67.119
ATOM     52  O1G LIG     1      -1.518   3.939  67.291
ATOM     53  C1H LIG     1      -3.931   3.827  68.524
ATOM     54  H1I LIG     1      -4.385   3.214  66.548
ATOM     55  C1J LIG     1      -4.587   2.592  69.128
ATOM     56  H1K LIG     1      -3.023   4.052  69.044
ATOM     57  H1M LIG     1      -4.580   4.709  68.663
ATOM     58  C1N LIG     1      -4.967   2.591  70.480
ATOM     59  C1O LIG     1      -4.811   1.457  68.333
ATOM     60  H1P LIG     1      -4.791   3.486  71.103
ATOM     61  C1Q LIG     1      -5.570   1.453  71.038
ATOM     62  H1R LIG     1      -4.512   1.462  67.270
ATOM     63  C1S LIG     1      -5.414   0.318  68.889
ATOM     64  H1T LIG     1      -5.868   1.452  72.101
ATOM     65  C1U LIG     1      -5.795   0.317  70.244
ATOM     66  H1V LIG     1      -5.588  -0.574  68.263
ATOM     67  H1W LIG     1      -6.270  -0.577  70.683
ATOM     68  O1X LIG     1      -0.358  -4.398  58.460
ATOM     69  C1Y LIG     1      -1.096  -4.920  59.560
ATOM     70  H1Z LIG     1      -1.224  -5.992  59.429
ATOM     71  H20 LIG     1      -2.092  -4.487  59.626
ATOM     72  H21 LIG     1      -0.572  -4.762  60.505
TER
CONECT    1    2
CONECT    2    3
CONECT    2    4
CONECT    3    5
CONECT    3    6
CONECT    4    7
CONECT    4    8
CONECT    5    9
CONECT    5   10
CONECT    6   11
CONECT    6   12
CONECT    8   13
CONECT    9   14
CONECT   10   15
CONECT   12   16
CONECT   13   17
CONECT   14   18
CONECT   14   19
CONECT   15   20
CONECT   17   21
CONECT   17   22
CONECT   17   23
CONECT   18   24
CONECT   18   25
CONECT   19   26
CONECT   20   27
CONECT   20   28
CONECT   24   29
CONECT   24   30
CONECT   25   31
CONECT   25   32
CONECT   27   33
CONECT   27   34
CONECT   30   35
CONECT   30   36
CONECT   32   37
CONECT   33   38
CONECT   33   39
CONECT   33   40
CONECT   38   41
CONECT   38   42
CONECT   38   43
CONECT   41   44
CONECT   41   45
CONECT   44   46
CONECT   44   47
CONECT   46   48
CONECT   46   49
CONECT   46   50
CONECT   48   51
CONECT   48   52
CONECT   51   53
CONECT   51   54
CONECT   53   55
CONECT   53   56
CONECT   53   57
CONECT   55   58
CONECT   55   59
CONECT   58   60
CONECT   58   61
CONECT   59   62
CONECT   59   63
CONECT   61   64
CONECT   61   65
CONECT   63   66
CONECT   65   67
CONECT   36   68
CONECT   68   69
CONECT   69   70
CONECT   69   71
CONECT   69   72
CONECT    8   12
CONECT   15   19
CONECT   32   36
CONECT   63   65
END
