# Supplementary material for: Exploring Non-orthosteric Interactions with a Series of Potent and Selective A3 Antagonists
Source: ACS Med Chem Lett. 2022 Jan 10;13(2):243–9. doi: 10.1021/acsmedchemlett.1c00598 (PMC8842279; doi:10.1021/acsmedchemlett.1c00598)
Supplement: Supplementary file 2 — ml1c00598_si_002.zip [file ml1c00598_si_002.zip › 7d.pdb]

REMARK LIGPARGEN GENERATED PDB FILE
ATOM      1  O00 LIG     1      -0.746   5.072  61.522
ATOM      2  C01 LIG     1      -0.456   4.150  60.771
ATOM      3  C02 LIG     1      -0.583   2.706  61.305
ATOM      4  C03 LIG     1      -1.118   2.500  62.713
ATOM      5  C04 LIG     1      -0.716   1.143  63.335
ATOM      6  N05 LIG     1      -1.624   0.348  63.964
ATOM      7  C06 LIG     1      -1.100  -0.770  64.762
ATOM      8  C07 LIG     1      -3.078   0.630  64.052
ATOM      9  C08 LIG     1      -3.943  -0.605  63.756
ATOM     10  N09 LIG     1      -5.005  -0.790  64.557
ATOM     11  C0A LIG     1      -6.058  -1.805  64.457
ATOM     12  C0B LIG     1      -7.032  -1.567  65.627
ATOM     13  C0C LIG     1      -5.474  -3.230  64.586
ATOM     14  C0D LIG     1      -6.868  -1.703  63.177
ATOM     15  O0E LIG     1      -3.699  -1.298  62.796
ATOM     16  O0F LIG     1       0.469   0.844  63.299
ATOM     17  N0G LIG     1      -0.036   4.422  59.515
ATOM     18  C0H LIG     1       0.309   3.583  58.445
ATOM     19  C0I LIG     1       0.099   2.218  58.552
ATOM     20  C0J LIG     1       0.499   1.406  57.505
ATOM     21  C0K LIG     1       0.270  -0.038  57.636
ATOM     22  C0M LIG     1      -0.587  -0.543  58.634
ATOM     23  C0N LIG     1      -0.809  -1.901  58.767
ATOM     24  C0O LIG     1      -0.177  -2.800  57.901
ATOM     25  O0P LIG     1      -0.336  -4.165  57.959
ATOM     26  C0Q LIG     1      -1.236  -4.703  58.920
ATOM     27  C0R LIG     1       0.665  -2.313  56.915
ATOM     28  C0S LIG     1       0.891  -0.948  56.783
ATOM     29  N0T LIG     1       1.091   1.911  56.379
ATOM     30  C0U LIG     1       1.273   3.253  56.326
ATOM     31  C0V LIG     1       1.933   3.757  55.053
ATOM     32  C0W LIG     1       2.746   2.935  54.249
ATOM     33  C0X LIG     1       3.332   3.442  53.090
ATOM     34  C0Y LIG     1       3.118   4.768  52.716
ATOM     35  O0Z LIG     1       3.664   5.237  51.634
ATOM     36  C10 LIG     1       3.597   6.570  51.171
ATOM     37  C11 LIG     1       2.270   5.567  53.482
ATOM     38  C12 LIG     1       1.732   5.076  54.657
ATOM     39  N13 LIG     1       0.852   4.113  57.307
ATOM     40  H14 LIG     1      -5.128  -0.129  65.311
ATOM     41  H15 LIG     1       0.404   2.225  61.162
ATOM     42  H16 LIG     1      -1.354   2.224  60.691
ATOM     43  H17 LIG     1      -2.182   2.659  62.682
ATOM     44  H18 LIG     1      -0.776   3.272  63.366
ATOM     45  H19 LIG     1      -0.641  -1.523  64.121
ATOM     46  H1A LIG     1      -0.350  -0.413  65.469
ATOM     47  H1B LIG     1      -1.888  -1.255  65.339
ATOM     48  H1C LIG     1      -3.448   1.355  63.335
ATOM     49  H1D LIG     1      -3.327   1.025  65.037
ATOM     50  H1E LIG     1      -7.851  -2.291  65.621
ATOM     51  H1F LIG     1      -7.482  -0.574  65.581
ATOM     52  H1G LIG     1      -6.532  -1.657  66.593
ATOM     53  H1H LIG     1      -4.806  -3.474  63.759
ATOM     54  H1I LIG     1      -4.903  -3.345  65.508
ATOM     55  H1J LIG     1      -6.262  -3.985  64.591
ATOM     56  H1K LIG     1      -6.248  -2.020  62.345
ATOM     57  H1M LIG     1      -7.698  -2.344  63.098
ATOM     58  H1N LIG     1      -7.247  -0.663  63.019
ATOM     59  H1O LIG     1       0.046   5.411  59.302
ATOM     60  H1P LIG     1      -1.097   0.111  59.322
ATOM     61  H1Q LIG     1      -1.474  -2.235  59.548
ATOM     62  H1R LIG     1      -1.203  -5.775  58.859
ATOM     63  H1S LIG     1      -0.955  -4.439  59.940
ATOM     64  H1T LIG     1      -2.263  -4.391  58.728
ATOM     65  H1U LIG     1       1.142  -3.004  56.256
ATOM     66  H1V LIG     1       1.558  -0.600  56.007
ATOM     67  H1W LIG     1       2.925   1.906  54.522
ATOM     68  H1X LIG     1       3.950   2.803  52.484
ATOM     69  H1Y LIG     1       4.184   6.753  50.271
ATOM     70  H1Z LIG     1       2.559   6.799  50.934
ATOM     71  H20 LIG     1       3.958   7.257  51.935
ATOM     72  H21 LIG     1       2.015   6.571  53.182
ATOM     73  H22 LIG     1       1.112   5.728  55.247
ATOM     74  H23 LIG     1      -0.309   1.761  59.303
TER
CONECT    1    2
CONECT    2    3
CONECT    3    4
CONECT    4    5
CONECT    5    6
CONECT    6    7
CONECT    6    8
CONECT    8    9
CONECT    9   10
CONECT   10   11
CONECT   11   12
CONECT   11   13
CONECT   11   14
CONECT    9   15
CONECT    5   16
CONECT    2   17
CONECT   17   18
CONECT   18   19
CONECT   19   20
CONECT   20   21
CONECT   21   22
CONECT   22   23
CONECT   23   24
CONECT   24   25
CONECT   25   26
CONECT   24   27
CONECT   21   28
CONECT   20   29
CONECT   29   30
CONECT   30   31
CONECT   31   32
CONECT   32   33
CONECT   33   34
CONECT   34   35
CONECT   35   36
CONECT   34   37
CONECT   31   38
CONECT   18   39
CONECT   10   40
CONECT    3   41
CONECT    3   42
CONECT    4   43
CONECT    4   44
CONECT    7   45
CONECT    7   46
CONECT    7   47
CONECT    8   48
CONECT    8   49
CONECT   12   50
CONECT   12   51
CONECT   12   52
CONECT   13   53
CONECT   13   54
CONECT   13   55
CONECT   14   56
CONECT   14   57
CONECT   14   58
CONECT   17   59
CONECT   22   60
CONECT   23   61
CONECT   26   62
CONECT   26   63
CONECT   26   64
CONECT   27   65
CONECT   28   66
CONECT   32   67
CONECT   33   68
CONECT   36   69
CONECT   36   70
CONECT   36   71
CONECT   37   72
CONECT   38   73
CONECT   19   74
CONECT   27   28
CONECT   30   39
CONECT   37   38
END
