# Supplementary material for: Exploring Non-orthosteric Interactions with a Series of Potent and Selective A3 Antagonists
Source: ACS Med Chem Lett. 2022 Jan 10;13(2):243–9. doi: 10.1021/acsmedchemlett.1c00598 (PMC8842279; doi:10.1021/acsmedchemlett.1c00598)
Supplement: Supplementary file 2 — ml1c00598_si_002.zip [file ml1c00598_si_002.zip › 7e.pdb]

REMARK LIGPARGEN GENERATED PDB FILE
ATOM      1  H00 LIG     1       3.352   2.203  54.939
ATOM      2  C01 LIG     1       2.969   3.123  54.514
ATOM      3  C02 LIG     1       1.887   3.780  55.121
ATOM      4  C03 LIG     1       3.563   3.643  53.363
ATOM      5  C04 LIG     1       1.247   3.220  56.363
ATOM      6  C05 LIG     1       1.425   4.967  54.533
ATOM      7  H06 LIG     1       4.397   3.129  52.905
ATOM      8  C07 LIG     1       3.096   4.822  52.789
ATOM      9  N08 LIG     1       1.102   1.863  56.433
ATOM     10  N09 LIG     1       0.803   4.099  57.314
ATOM     11  H0A LIG     1       0.591   5.497  54.976
ATOM     12  C0B LIG     1       2.017   5.484  53.382
ATOM     13  O0C LIG     1       3.762   5.231  51.658
ATOM     14  C0D LIG     1       0.426   1.355  57.505
ATOM     15  C0E LIG     1       0.231   3.569  58.420
ATOM     16  H0F LIG     1       1.615   6.396  52.976
ATOM     17  C0G LIG     1       3.466   6.454  50.987
ATOM     18  C0H LIG     1       0.252  -0.135  57.604
ATOM     19  C0I LIG     1      -0.087   2.210  58.484
ATOM     20  N0J LIG     1      -0.078   4.448  59.467
ATOM     21  H0K LIG     1       4.213   7.210  51.239
ATOM     22  H0M LIG     1       3.534   6.275  49.911
ATOM     23  H0N LIG     1       2.476   6.860  51.176
ATOM     24  C0O LIG     1      -0.353  -0.702  58.737
ATOM     25  C0P LIG     1       0.678  -1.009  56.592
ATOM     26  H0Q LIG     1      -0.712   1.860  59.275
ATOM     27  C0R LIG     1      -0.585   4.141  60.685
ATOM     28  H0S LIG     1       0.164   5.410  59.285
ATOM     29  H0T LIG     1      -0.708  -0.103  59.561
ATOM     30  C0U LIG     1      -0.527  -2.070  58.860
ATOM     31  H0V LIG     1       1.150  -0.616  55.703
ATOM     32  C0W LIG     1       0.502  -2.393  56.717
ATOM     33  C0X LIG     1      -1.124   5.315  61.523
ATOM     34  O0Y LIG     1      -0.633   2.995  61.144
ATOM     35  H0Z LIG     1      -1.001  -2.429  59.758
ATOM     36  C10 LIG     1      -0.098  -2.930  57.850
ATOM     37  H11 LIG     1       0.834  -3.050  55.929
ATOM     38  C12 LIG     1      -1.725   5.025  62.938
ATOM     39  H13 LIG     1      -1.889   5.804  60.923
ATOM     40  H14 LIG     1      -0.342   6.061  61.645
ATOM     41  C15 LIG     1      -2.474   3.671  63.173
ATOM     42  H16 LIG     1      -2.365   5.858  63.232
ATOM     43  H17 LIG     1      -0.885   5.098  63.621
ATOM     44  N18 LIG     1      -2.283   2.959  64.327
ATOM     45  O19 LIG     1      -3.226   3.300  62.281
ATOM     46  C1A LIG     1      -2.281   1.463  64.260
ATOM     47  C1B LIG     1      -1.730   3.622  65.520
ATOM     48  C1C LIG     1      -2.697   0.731  65.559
ATOM     49  H1D LIG     1      -1.317   1.087  63.923
ATOM     50  H1E LIG     1      -2.996   1.155  63.498
ATOM     51  H1F LIG     1      -0.716   3.986  65.342
ATOM     52  H1G LIG     1      -2.369   4.445  65.832
ATOM     53  H1H LIG     1      -1.658   2.963  66.375
ATOM     54  N1I LIG     1      -3.812  -0.020  65.541
ATOM     55  O1J LIG     1      -1.978   0.768  66.555
ATOM     56  C1K LIG     1      -4.038  -1.158  66.437
ATOM     57  H1M LIG     1      -4.589   0.317  64.997
ATOM     58  H1N LIG     1      -3.145  -1.799  66.355
ATOM     59  C1O LIG     1      -5.208  -2.092  66.028
ATOM     60  C1P LIG     1      -4.115  -0.756  67.935
ATOM     61  H1Q LIG     1      -6.133  -1.510  66.003
ATOM     62  H1R LIG     1      -5.049  -2.479  65.017
ATOM     63  C1S LIG     1      -5.409  -3.280  67.000
ATOM     64  H1T LIG     1      -3.202  -0.219  68.215
ATOM     65  H1U LIG     1      -4.949  -0.060  68.058
ATOM     66  C1V LIG     1      -4.316  -1.963  68.876
ATOM     67  H1W LIG     1      -4.565  -3.967  66.908
ATOM     68  H1X LIG     1      -6.296  -3.856  66.722
ATOM     69  C1Y LIG     1      -5.527  -2.822  68.465
ATOM     70  H1Z LIG     1      -3.414  -2.581  68.870
ATOM     71  H20 LIG     1      -4.435  -1.617  69.905
ATOM     72  H21 LIG     1      -6.449  -2.250  68.601
ATOM     73  H22 LIG     1      -5.608  -3.692  69.123
ATOM     74  O23 LIG     1      -0.235  -4.303  57.908
ATOM     75  C24 LIG     1      -0.848  -4.878  59.060
ATOM     76  H25 LIG     1      -0.886  -5.962  58.965
ATOM     77  H26 LIG     1      -0.291  -4.655  59.971
ATOM     78  H27 LIG     1      -1.875  -4.526  59.178
TER
CONECT    1    2
CONECT    2    3
CONECT    2    4
CONECT    3    5
CONECT    3    6
CONECT    4    7
CONECT    4    8
CONECT    5    9
CONECT    5   10
CONECT    6   11
CONECT    6   12
CONECT    8   13
CONECT    9   14
CONECT   10   15
CONECT   12   16
CONECT   13   17
CONECT   14   18
CONECT   14   19
CONECT   15   20
CONECT   17   21
CONECT   17   22
CONECT   17   23
CONECT   18   24
CONECT   18   25
CONECT   19   26
CONECT   20   27
CONECT   20   28
CONECT   24   29
CONECT   24   30
CONECT   25   31
CONECT   25   32
CONECT   27   33
CONECT   27   34
CONECT   30   35
CONECT   30   36
CONECT   32   37
CONECT   33   38
CONECT   33   39
CONECT   33   40
CONECT   38   41
CONECT   38   42
CONECT   38   43
CONECT   41   44
CONECT   41   45
CONECT   44   46
CONECT   44   47
CONECT   46   48
CONECT   46   49
CONECT   46   50
CONECT   47   51
CONECT   47   52
CONECT   47   53
CONECT   48   54
CONECT   48   55
CONECT   54   56
CONECT   54   57
CONECT   56   58
CONECT   56   59
CONECT   56   60
CONECT   59   61
CONECT   59   62
CONECT   59   63
CONECT   60   64
CONECT   60   65
CONECT   60   66
CONECT   63   67
CONECT   63   68
CONECT   63   69
CONECT   66   70
CONECT   66   71
CONECT   69   72
CONECT   69   73
CONECT   36   74
CONECT   74   75
CONECT   75   76
CONECT   75   77
CONECT   75   78
CONECT    8   12
CONECT   15   19
CONECT   32   36
CONECT   66   69
END
