# Supplementary material for: Exploring Non-orthosteric Interactions with a Series of Potent and Selective A3 Antagonists
Source: ACS Med Chem Lett. 2022 Jan 10;13(2):243–9. doi: 10.1021/acsmedchemlett.1c00598 (PMC8842279; doi:10.1021/acsmedchemlett.1c00598)
Supplement: Supplementary file 2 — ml1c00598_si_002.zip [file ml1c00598_si_002.zip › 7f.pdb]

REMARK LIGPARGEN GENERATED PDB FILE
ATOM      1  O00 LIG     1       0.730   3.589  61.500
ATOM      2  C01 LIG     1       0.403   4.537  60.795
ATOM      3  C02 LIG     1      -0.009   5.861  61.459
ATOM      4  C03 LIG     1      -1.474   5.984  61.993
ATOM      5  C04 LIG     1      -2.121   4.724  62.603
ATOM      6  N05 LIG     1      -2.044   4.458  63.934
ATOM      7  C06 LIG     1      -1.585   5.459  64.890
ATOM      8  C07 LIG     1      -2.664   3.252  64.520
ATOM      9  C08 LIG     1      -1.927   1.954  64.149
ATOM     10  N09 LIG     1      -2.562   1.151  63.287
ATOM     11  C0A LIG     1      -2.050  -0.132  62.796
ATOM     12  C0B LIG     1      -2.883  -1.359  63.175
ATOM     13  C0C LIG     1      -2.573  -2.590  62.582
ATOM     14  C0D LIG     1      -3.311  -3.730  62.901
ATOM     15  C0E LIG     1      -4.359  -3.637  63.813
ATOM     16  C0F LIG     1      -4.673  -2.418  64.405
ATOM     17  C0G LIG     1      -3.943  -1.285  64.091
ATOM     18  O0H LIG     1      -0.872   1.651  64.702
ATOM     19  O0I LIG     1      -2.707   3.983  61.817
ATOM     20  N0J LIG     1       0.441   4.537  59.456
ATOM     21  C0K LIG     1       0.709   3.470  58.602
ATOM     22  N0M LIG     1       1.206   3.861  57.414
ATOM     23  C0N LIG     1       1.502   2.888  56.509
ATOM     24  C0O LIG     1       2.112   3.349  55.216
ATOM     25  C0P LIG     1       3.067   2.580  54.539
ATOM     26  C0Q LIG     1       3.619   3.029  53.343
ATOM     27  C0R LIG     1       3.231   4.251  52.800
ATOM     28  O0S LIG     1       3.825   4.622  51.613
ATOM     29  C0T LIG     1       3.462   5.862  51.014
ATOM     30  C0U LIG     1       2.278   5.026  53.470
ATOM     31  C0V LIG     1       1.733   4.577  54.655
ATOM     32  N0W LIG     1       1.280   1.558  56.707
ATOM     33  C0X LIG     1       0.720   1.178  57.899
ATOM     34  C0Y LIG     1       0.403  -0.285  58.064
ATOM     35  C0Z LIG     1      -0.449  -0.732  59.085
ATOM     36  C10 LIG     1      -0.739  -2.085  59.237
ATOM     37  C11 LIG     1      -0.183  -3.029  58.368
ATOM     38  O12 LIG     1      -0.411  -4.390  58.441
ATOM     39  C13 LIG     1      -1.177  -4.908  59.524
ATOM     40  C14 LIG     1       0.659  -2.593  57.352
ATOM     41  C15 LIG     1       0.949  -1.245  57.200
ATOM     42  C16 LIG     1       0.446   2.127  58.894
ATOM     43  H17 LIG     1      -3.401   1.507  62.858
ATOM     44  H18 LIG     1       0.701   6.043  62.270
ATOM     45  H19 LIG     1       0.187   6.693  60.782
ATOM     46  H1A LIG     1      -1.591   6.859  62.631
ATOM     47  H1B LIG     1      -2.091   6.263  61.141
ATOM     48  H1C LIG     1      -1.230   4.988  65.807
ATOM     49  H1D LIG     1      -2.428   6.099  65.159
ATOM     50  H1E LIG     1      -0.774   6.066  64.505
ATOM     51  H1F LIG     1      -2.737   3.311  65.607
ATOM     52  H1G LIG     1      -3.685   3.208  64.149
ATOM     53  H1H LIG     1      -2.010  -0.060  61.709
ATOM     54  H1I LIG     1      -1.019  -0.313  63.111
ATOM     55  H1J LIG     1      -1.762  -2.665  61.877
ATOM     56  H1K LIG     1      -3.068  -4.676  62.443
ATOM     57  H1M LIG     1      -4.930  -4.520  64.061
ATOM     58  H1N LIG     1      -5.488  -2.352  65.114
ATOM     59  H1O LIG     1      -4.198  -0.346  64.561
ATOM     60  H1P LIG     1       0.345   5.416  58.978
ATOM     61  H1Q LIG     1       3.385   1.628  54.942
ATOM     62  H1R LIG     1       4.356   2.433  52.825
ATOM     63  H1S LIG     1       4.149   6.647  51.327
ATOM     64  H1T LIG     1       2.460   6.175  51.310
ATOM     65  H1U LIG     1       3.509   5.803  49.928
ATOM     66  H1V LIG     1       1.952   5.977  53.085
ATOM     67  H1W LIG     1       1.000   5.196  55.152
ATOM     68  H1X LIG     1      -0.897  -0.035  59.773
ATOM     69  H1Y LIG     1      -1.398  -2.383  60.033
ATOM     70  H1Z LIG     1      -1.217  -5.994  59.450
ATOM     71  H20 LIG     1      -2.203  -4.540  59.504
ATOM     72  H21 LIG     1      -0.725  -4.664  60.487
ATOM     73  H22 LIG     1       1.090  -3.315  56.678
ATOM     74  H23 LIG     1       1.608  -0.943  56.400
ATOM     75  H24 LIG     1       0.047   1.851  59.858
TER
CONECT    1    2
CONECT    2    3
CONECT    3    4
CONECT    4    5
CONECT    5    6
CONECT    6    7
CONECT    6    8
CONECT    8    9
CONECT    9   10
CONECT   10   11
CONECT   11   12
CONECT   12   13
CONECT   13   14
CONECT   14   15
CONECT   15   16
CONECT   12   17
CONECT    9   18
CONECT    5   19
CONECT    2   20
CONECT   20   21
CONECT   21   22
CONECT   22   23
CONECT   23   24
CONECT   24   25
CONECT   25   26
CONECT   26   27
CONECT   27   28
CONECT   28   29
CONECT   27   30
CONECT   24   31
CONECT   23   32
CONECT   32   33
CONECT   33   34
CONECT   34   35
CONECT   35   36
CONECT   36   37
CONECT   37   38
CONECT   38   39
CONECT   37   40
CONECT   34   41
CONECT   21   42
CONECT   10   43
CONECT    3   44
CONECT    3   45
CONECT    4   46
CONECT    4   47
CONECT    7   48
CONECT    7   49
CONECT    7   50
CONECT    8   51
CONECT    8   52
CONECT   11   53
CONECT   11   54
CONECT   13   55
CONECT   14   56
CONECT   15   57
CONECT   16   58
CONECT   17   59
CONECT   20   60
CONECT   25   61
CONECT   26   62
CONECT   29   63
CONECT   29   64
CONECT   29   65
CONECT   30   66
CONECT   31   67
CONECT   35   68
CONECT   36   69
CONECT   39   70
CONECT   39   71
CONECT   39   72
CONECT   40   73
CONECT   41   74
CONECT   42   75
CONECT   16   17
CONECT   30   31
CONECT   33   42
CONECT   40   41
END
