# Supplementary material for: Exploring Non-orthosteric Interactions with a Series of Potent and Selective A3 Antagonists
Source: ACS Med Chem Lett. 2022 Jan 10;13(2):243–9. doi: 10.1021/acsmedchemlett.1c00598 (PMC8842279; doi:10.1021/acsmedchemlett.1c00598)
Supplement: Supplementary file 2 — ml1c00598_si_002.zip [file ml1c00598_si_002.zip › 8a.pdb]

REMARK LIGPARGEN GENERATED PDB FILE
ATOM      1  O00 LIG     1      -0.532   3.299  61.206
ATOM      2  C01 LIG     1      -0.448   4.420  60.707
ATOM      3  C02 LIG     1      -0.927   5.606  61.531
ATOM      4  O03 LIG     1      -1.149   5.128  62.859
ATOM      5  C04 LIG     1      -2.442   5.376  63.366
ATOM      6  C05 LIG     1      -2.556   4.729  64.750
ATOM      7  N06 LIG     1      -3.126   3.505  64.872
ATOM      8  C07 LIG     1      -2.491   2.445  65.685
ATOM      9  C08 LIG     1      -3.479   1.687  66.600
ATOM     10  N09 LIG     1      -3.325   1.804  67.935
ATOM     11  C0A LIG     1      -4.024   1.097  69.008
ATOM     12  C0B LIG     1      -5.084   2.004  69.694
ATOM     13  C0C LIG     1      -2.962   0.724  70.056
ATOM     14  C0D LIG     1      -4.640  -0.218  68.482
ATOM     15  O0E LIG     1      -4.268   0.902  66.095
ATOM     16  O0F LIG     1      -2.380   5.355  65.645
ATOM     17  N0G LIG     1       0.088   4.673  59.494
ATOM     18  C0H LIG     1       0.359   3.708  58.513
ATOM     19  N0I LIG     1       0.901   4.138  57.342
ATOM     20  C0J LIG     1       1.232   3.176  56.426
ATOM     21  C0K LIG     1       1.923   3.597  55.170
ATOM     22  C0M LIG     1       2.950   2.815  54.624
ATOM     23  C0N LIG     1       3.557   3.175  53.430
ATOM     24  C0O LIG     1       3.157   4.321  52.750
ATOM     25  O0P LIG     1       3.728   4.528  51.520
ATOM     26  C0Q LIG     1       3.233   5.531  50.671
ATOM     27  C0R LIG     1       2.220   5.174  53.343
ATOM     28  C0S LIG     1       1.565   4.778  54.509
ATOM     29  N0T LIG     1       0.981   1.845  56.566
ATOM     30  C0U LIG     1       0.424   1.451  57.738
ATOM     31  C0V LIG     1       0.245   0.009  57.975
ATOM     32  C0W LIG     1       1.086  -0.926  57.382
ATOM     33  C0X LIG     1       0.824  -2.229  57.499
ATOM     34  C0Y LIG     1      -0.333  -2.701  58.381
ATOM     35  O0Z LIG     1      -0.088  -4.013  58.933
ATOM     36  C10 LIG     1      -1.152  -4.645  59.603
ATOM     37  C11 LIG     1      -1.071  -1.744  59.027
ATOM     38  C12 LIG     1      -0.826  -0.410  58.766
ATOM     39  C13 LIG     1       0.170   2.344  58.765
ATOM     40  H14 LIG     1      -1.822   6.017  61.062
ATOM     41  H15 LIG     1      -0.181   6.395  61.541
ATOM     42  H16 LIG     1      -3.164   5.119  62.785
ATOM     43  H17 LIG     1      -2.594   6.438  63.396
ATOM     44  H18 LIG     1      -1.797   2.963  66.342
ATOM     45  H19 LIG     1      -1.869   1.744  65.125
ATOM     46  H1A LIG     1      -2.636   2.469  68.250
ATOM     47  H1B LIG     1      -5.607   1.481  70.495
ATOM     48  H1C LIG     1      -5.827   2.410  69.004
ATOM     49  H1D LIG     1      -4.608   2.862  70.150
ATOM     50  H1E LIG     1      -2.213   0.042  69.655
ATOM     51  H1F LIG     1      -2.422   1.573  70.399
ATOM     52  H1G LIG     1      -3.421   0.236  70.914
ATOM     53  H1H LIG     1      -3.873  -0.885  68.083
ATOM     54  H1I LIG     1      -5.160  -0.766  69.269
ATOM     55  H1J LIG     1      -5.357  -0.034  67.679
ATOM     56  H1K LIG     1       0.357   5.620  59.268
ATOM     57  H1M LIG     1       3.282   1.919  55.127
ATOM     58  H1N LIG     1       4.311   2.538  53.010
ATOM     59  H1O LIG     1       2.334   5.967  51.098
ATOM     60  H1P LIG     1       3.966   6.325  50.567
ATOM     61  H1Q LIG     1       2.973   5.115  49.692
ATOM     62  H1R LIG     1       1.961   6.120  52.892
ATOM     63  H1S LIG     1       0.732   5.363  54.866
ATOM     64  H1T LIG     1       1.896  -0.622  56.741
ATOM     65  H1U LIG     1       1.573  -3.018  57.237
ATOM     66  H1V LIG     1      -0.805  -5.630  59.867
ATOM     67  H1W LIG     1      -1.422  -4.152  60.539
ATOM     68  H1X LIG     1      -2.034  -4.734  58.959
ATOM     69  H1Y LIG     1      -1.773  -2.029  59.756
ATOM     70  H1Z LIG     1      -1.496   0.310  59.195
ATOM     71  H20 LIG     1      -0.161   1.965  59.717
ATOM     72  H21 LIG     1      -3.998   3.306  64.403
TER
CONECT    1    2
CONECT    2    3
CONECT    3    4
CONECT    4    5
CONECT    5    6
CONECT    6    7
CONECT    7    8
CONECT    8    9
CONECT    9   10
CONECT   10   11
CONECT   11   12
CONECT   11   13
CONECT   11   14
CONECT    9   15
CONECT    6   16
CONECT    2   17
CONECT   17   18
CONECT   18   19
CONECT   19   20
CONECT   20   21
CONECT   21   22
CONECT   22   23
CONECT   23   24
CONECT   24   25
CONECT   25   26
CONECT   24   27
CONECT   21   28
CONECT   20   29
CONECT   29   30
CONECT   30   31
CONECT   31   32
CONECT   32   33
CONECT   33   34
CONECT   34   35
CONECT   35   36
CONECT   34   37
CONECT   31   38
CONECT   18   39
CONECT    3   40
CONECT    3   41
CONECT    5   42
CONECT    5   43
CONECT    8   44
CONECT    8   45
CONECT   10   46
CONECT   12   47
CONECT   12   48
CONECT   12   49
CONECT   13   50
CONECT   13   51
CONECT   13   52
CONECT   14   53
CONECT   14   54
CONECT   14   55
CONECT   17   56
CONECT   22   57
CONECT   23   58
CONECT   26   59
CONECT   26   60
CONECT   26   61
CONECT   27   62
CONECT   28   63
CONECT   32   64
CONECT   33   65
CONECT   36   66
CONECT   36   67
CONECT   36   68
CONECT   37   69
CONECT   38   70
CONECT   39   71
CONECT    7   72
CONECT   27   28
CONECT   30   39
CONECT   37   38
END
