# Supplementary material for: Exploring Non-orthosteric Interactions with a Series of Potent and Selective A3 Antagonists
Source: ACS Med Chem Lett. 2022 Jan 10;13(2):243–9. doi: 10.1021/acsmedchemlett.1c00598 (PMC8842279; doi:10.1021/acsmedchemlett.1c00598)
Supplement: Supplementary file 2 — ml1c00598_si_002.zip [file ml1c00598_si_002.zip › 8b.pdb]

REMARK LIGPARGEN GENERATED PDB FILE
ATOM      1  H00 LIG     1       3.130   1.880  55.031
ATOM      2  C01 LIG     1       2.838   2.817  54.576
ATOM      3  C02 LIG     1       1.907   3.642  55.219
ATOM      4  C03 LIG     1       3.395   3.184  53.355
ATOM      5  C04 LIG     1       1.279   3.196  56.504
ATOM      6  C05 LIG     1       1.588   4.875  54.632
ATOM      7  H06 LIG     1       4.109   2.526  52.883
ATOM      8  C07 LIG     1       2.996   4.359  52.720
ATOM      9  N08 LIG     1       1.097   1.850  56.642
ATOM     10  N09 LIG     1       0.928   4.131  57.443
ATOM     11  H0A LIG     1       0.872   5.528  55.108
ATOM     12  C0B LIG     1       2.145   5.246  53.405
ATOM     13  O0C LIG     1       3.491   4.538  51.442
ATOM     14  C0D LIG     1       0.479   1.405  57.770
ATOM     15  C0E LIG     1       0.361   3.672  58.595
ATOM     16  H0F LIG     1       1.913   6.215  52.996
ATOM     17  C0G LIG     1       3.009   5.564  50.578
ATOM     18  C0H LIG     1       0.268  -0.064  57.943
ATOM     19  C0I LIG     1       0.104   2.310  58.768
ATOM     20  N0J LIG     1       0.066   4.655  59.560
ATOM     21  H0K LIG     1       2.022   5.961  50.818
ATOM     22  H0M LIG     1       3.733   6.381  50.529
ATOM     23  H0N LIG     1       2.938   5.122  49.580
ATOM     24  C0O LIG     1      -0.771  -0.531  58.765
ATOM     25  C0P LIG     1       1.084  -1.001  57.304
ATOM     26  H0Q LIG     1      -0.377   1.926  59.650
ATOM     27  C0R LIG     1      -0.450   4.509  60.811
ATOM     28  H0S LIG     1       0.316   5.581  59.268
ATOM     29  H0T LIG     1      -1.484   0.153  59.208
ATOM     30  C0U LIG     1      -0.916  -1.882  59.034
ATOM     31  H0V LIG     1       1.850  -0.674  56.607
ATOM     32  C0W LIG     1       0.929  -2.364  57.553
ATOM     33  C0X LIG     1      -0.709   5.819  61.591
ATOM     34  O0Y LIG     1      -0.712   3.429  61.331
ATOM     35  H0Z LIG     1      -1.728  -2.194  59.669
ATOM     36  C10 LIG     1      -0.018  -2.807  58.483
ATOM     37  H11 LIG     1       1.535  -3.086  57.029
ATOM     38  O12 LIG     1      -0.795   5.609  63.011
ATOM     39  H13 LIG     1      -1.625   6.265  61.205
ATOM     40  H14 LIG     1       0.110   6.520  61.422
ATOM     41  C15 LIG     1      -2.115   5.487  63.584
ATOM     42  C16 LIG     1      -1.989   4.738  64.925
ATOM     43  H17 LIG     1      -2.804   4.972  62.905
ATOM     44  H18 LIG     1      -2.525   6.486  63.788
ATOM     45  N19 LIG     1      -2.863   3.752  65.194
ATOM     46  O1A LIG     1      -1.057   5.011  65.679
ATOM     47  C1B LIG     1      -2.548   2.666  66.108
ATOM     48  H1C LIG     1      -3.733   3.668  64.679
ATOM     49  C1D LIG     1      -3.556   2.557  67.256
ATOM     50  H1E LIG     1      -1.515   2.707  66.470
ATOM     51  H1F LIG     1      -2.632   1.742  65.535
ATOM     52  N1G LIG     1      -3.414   1.480  68.038
ATOM     53  O1H LIG     1      -4.493   3.348  67.341
ATOM     54  C1I LIG     1      -4.382   0.931  68.982
ATOM     55  H1J LIG     1      -2.589   0.933  67.869
ATOM     56  H1K LIG     1      -4.692   1.760  69.627
ATOM     57  C1M LIG     1      -3.744  -0.116  69.942
ATOM     58  C1N LIG     1      -5.679   0.393  68.315
ATOM     59  H1O LIG     1      -3.309  -0.927  69.348
ATOM     60  H1P LIG     1      -2.917   0.333  70.503
ATOM     61  C1Q LIG     1      -4.760  -0.753  70.926
ATOM     62  H1R LIG     1      -6.186   1.197  67.772
ATOM     63  H1S LIG     1      -5.409  -0.386  67.593
ATOM     64  C1T LIG     1      -6.669  -0.224  69.326
ATOM     65  H1U LIG     1      -5.066   0.000  71.658
ATOM     66  H1V LIG     1      -4.273  -1.548  71.496
ATOM     67  C1W LIG     1      -6.004  -1.309  70.204
ATOM     68  H1X LIG     1      -7.079   0.567  69.962
ATOM     69  H1Y LIG     1      -7.515  -0.654  68.788
ATOM     70  H1Z LIG     1      -5.717  -2.159  69.579
ATOM     71  H20 LIG     1      -6.721  -1.687  70.933
ATOM     72  O21 LIG     1       0.000  -4.152  58.796
ATOM     73  C22 LIG     1      -0.941  -4.663  59.737
ATOM     74  H23 LIG     1      -0.656  -5.680  60.009
ATOM     75  H24 LIG     1      -0.960  -4.069  60.655
ATOM     76  H25 LIG     1      -1.939  -4.693  59.297
TER
CONECT    1    2
CONECT    2    3
CONECT    2    4
CONECT    3    5
CONECT    3    6
CONECT    4    7
CONECT    4    8
CONECT    5    9
CONECT    5   10
CONECT    6   11
CONECT    6   12
CONECT    8   13
CONECT    9   14
CONECT   10   15
CONECT   12   16
CONECT   13   17
CONECT   14   18
CONECT   14   19
CONECT   15   20
CONECT   17   21
CONECT   17   22
CONECT   17   23
CONECT   18   24
CONECT   18   25
CONECT   19   26
CONECT   20   27
CONECT   20   28
CONECT   24   29
CONECT   24   30
CONECT   25   31
CONECT   25   32
CONECT   27   33
CONECT   27   34
CONECT   30   35
CONECT   30   36
CONECT   32   37
CONECT   33   38
CONECT   33   39
CONECT   33   40
CONECT   38   41
CONECT   41   42
CONECT   41   43
CONECT   41   44
CONECT   42   45
CONECT   42   46
CONECT   45   47
CONECT   45   48
CONECT   47   49
CONECT   47   50
CONECT   47   51
CONECT   49   52
CONECT   49   53
CONECT   52   54
CONECT   52   55
CONECT   54   56
CONECT   54   57
CONECT   54   58
CONECT   57   59
CONECT   57   60
CONECT   57   61
CONECT   58   62
CONECT   58   63
CONECT   58   64
CONECT   61   65
CONECT   61   66
CONECT   61   67
CONECT   64   68
CONECT   64   69
CONECT   67   70
CONECT   67   71
CONECT   36   72
CONECT   72   73
CONECT   73   74
CONECT   73   75
CONECT   73   76
CONECT    8   12
CONECT   15   19
CONECT   32   36
CONECT   64   67
END
