# Supplementary material for: Exploring Non-orthosteric Interactions with a Series of Potent and Selective A3 Antagonists
Source: ACS Med Chem Lett. 2022 Jan 10;13(2):243–9. doi: 10.1021/acsmedchemlett.1c00598 (PMC8842279; doi:10.1021/acsmedchemlett.1c00598)
Supplement: Supplementary file 2 — ml1c00598_si_002.zip [file ml1c00598_si_002.zip › 8c.pdb]

REMARK LIGPARGEN GENERATED PDB FILE
ATOM      1  H00 LIG     1       3.103   1.852  55.050
ATOM      2  C01 LIG     1       2.815   2.795  54.609
ATOM      3  C02 LIG     1       1.895   3.622  55.264
ATOM      4  C03 LIG     1       3.373   3.165  53.389
ATOM      5  C04 LIG     1       1.265   3.172  56.548
ATOM      6  C05 LIG     1       1.588   4.861  54.685
ATOM      7  H06 LIG     1       4.079   2.508  52.906
ATOM      8  C07 LIG     1       2.985   4.346  52.765
ATOM      9  N08 LIG     1       1.121   1.826  56.716
ATOM     10  N09 LIG     1       0.876   4.115  57.460
ATOM     11  H0A LIG     1       0.882   5.520  55.169
ATOM     12  C0B LIG     1       2.144   5.234  53.458
ATOM     13  O0C LIG     1       3.479   4.533  51.488
ATOM     14  C0D LIG     1       0.502   1.389  57.848
ATOM     15  C0E LIG     1       0.310   3.666  58.613
ATOM     16  H0F LIG     1       1.916   6.206  53.056
ATOM     17  C0G LIG     1       3.004   5.599  50.669
ATOM     18  C0H LIG     1       0.291  -0.084  58.003
ATOM     19  C0I LIG     1       0.086   2.301  58.824
ATOM     20  N0J LIG     1      -0.011   4.677  59.534
ATOM     21  H0K LIG     1       2.079   6.065  51.013
ATOM     22  H0M LIG     1       3.772   6.364  50.540
ATOM     23  H0N LIG     1       2.791   5.177  49.685
ATOM     24  C0O LIG     1      -0.744  -0.568  58.816
ATOM     25  C0P LIG     1       1.109  -1.013  57.349
ATOM     26  H0Q LIG     1      -0.394   1.930  59.712
ATOM     27  C0R LIG     1      -0.577   4.593  60.765
ATOM     28  H0S LIG     1       0.226   5.596  59.203
ATOM     29  H0T LIG     1      -1.438   0.110  59.294
ATOM     30  C0U LIG     1      -0.911  -1.931  59.031
ATOM     31  H0V LIG     1       1.890  -0.673  56.682
ATOM     32  C0W LIG     1       0.933  -2.381  57.548
ATOM     33  C0X LIG     1      -0.782   5.943  61.495
ATOM     34  O0Y LIG     1      -0.919   3.541  61.303
ATOM     35  H0Z LIG     1      -1.721  -2.257  59.662
ATOM     36  C10 LIG     1      -0.039  -2.848  58.433
ATOM     37  H11 LIG     1       1.547  -3.091  57.017
ATOM     38  O12 LIG     1      -0.893   5.809  62.921
ATOM     39  H13 LIG     1      -1.672   6.426  61.087
ATOM     40  H14 LIG     1       0.071   6.592  61.290
ATOM     41  C15 LIG     1      -2.169   5.427  63.464
ATOM     42  C16 LIG     1      -1.953   4.653  64.786
ATOM     43  H17 LIG     1      -2.749   4.833  62.754
ATOM     44  H18 LIG     1      -2.738   6.330  63.694
ATOM     45  N19 LIG     1      -2.766   3.614  65.039
ATOM     46  O1A LIG     1      -1.034   4.952  65.553
ATOM     47  C1B LIG     1      -2.500   2.618  66.080
ATOM     48  H1C LIG     1      -3.568   3.449  64.445
ATOM     49  C1D LIG     1      -3.601   2.574  67.136
ATOM     50  H1E LIG     1      -1.515   2.716  66.540
ATOM     51  H1F LIG     1      -2.534   1.655  65.574
ATOM     52  N1G LIG     1      -3.607   1.458  67.864
ATOM     53  O1H LIG     1      -4.456   3.451  67.205
ATOM     54  C1I LIG     1      -4.718   1.064  68.721
ATOM     55  H1J LIG     1      -2.861   0.799  67.706
ATOM     56  C1K LIG     1      -5.853   0.307  68.039
ATOM     57  H1M LIG     1      -4.369   0.407  69.519
ATOM     58  H1N LIG     1      -5.157   1.959  69.173
ATOM     59  C1O LIG     1      -6.984  -0.029  68.793
ATOM     60  C1P LIG     1      -5.789  -0.057  66.684
ATOM     61  H1Q LIG     1      -7.012   0.199  69.851
ATOM     62  C1R LIG     1      -8.078  -0.657  68.191
ATOM     63  H1S LIG     1      -4.918   0.194  66.072
ATOM     64  C1T LIG     1      -6.852  -0.748  66.105
ATOM     65  H1U LIG     1      -8.952  -0.913  68.784
ATOM     66  C1V LIG     1      -8.035  -0.953  66.825
ATOM     67  H1W LIG     1      -6.755  -1.126  65.091
ATOM     68  H1X LIG     1      -8.908  -1.381  66.340
ATOM     69  O1Y LIG     1      -0.071  -4.210  58.658
ATOM     70  C1Z LIG     1      -0.982  -4.725  59.624
ATOM     71  H20 LIG     1      -0.771  -5.781  59.793
ATOM     72  H21 LIG     1      -0.880  -4.216  60.586
ATOM     73  H22 LIG     1      -2.014  -4.639  59.279
TER
CONECT    1    2
CONECT    2    3
CONECT    2    4
CONECT    3    5
CONECT    3    6
CONECT    4    7
CONECT    4    8
CONECT    5    9
CONECT    5   10
CONECT    6   11
CONECT    6   12
CONECT    8   13
CONECT    9   14
CONECT   10   15
CONECT   12   16
CONECT   13   17
CONECT   14   18
CONECT   14   19
CONECT   15   20
CONECT   17   21
CONECT   17   22
CONECT   17   23
CONECT   18   24
CONECT   18   25
CONECT   19   26
CONECT   20   27
CONECT   20   28
CONECT   24   29
CONECT   24   30
CONECT   25   31
CONECT   25   32
CONECT   27   33
CONECT   27   34
CONECT   30   35
CONECT   30   36
CONECT   32   37
CONECT   33   38
CONECT   33   39
CONECT   33   40
CONECT   38   41
CONECT   41   42
CONECT   41   43
CONECT   41   44
CONECT   42   45
CONECT   42   46
CONECT   45   47
CONECT   45   48
CONECT   47   49
CONECT   47   50
CONECT   47   51
CONECT   49   52
CONECT   49   53
CONECT   52   54
CONECT   52   55
CONECT   54   56
CONECT   54   57
CONECT   54   58
CONECT   56   59
CONECT   56   60
CONECT   59   61
CONECT   59   62
CONECT   60   63
CONECT   60   64
CONECT   62   65
CONECT   62   66
CONECT   64   67
CONECT   66   68
CONECT   36   69
CONECT   69   70
CONECT   70   71
CONECT   70   72
CONECT   70   73
CONECT    8   12
CONECT   15   19
CONECT   32   36
CONECT   64   66
END
