# Supplementary material for: Exploring Non-orthosteric Interactions with a Series of Potent and Selective A3 Antagonists
Source: ACS Med Chem Lett. 2022 Jan 10;13(2):243–9. doi: 10.1021/acsmedchemlett.1c00598 (PMC8842279; doi:10.1021/acsmedchemlett.1c00598)
Supplement: Supplementary file 2 — ml1c00598_si_002.zip [file ml1c00598_si_002.zip › 8d.pdb]

REMARK LIGPARGEN GENERATED PDB FILE
ATOM      1  O00 LIG     1      -0.293   3.280  61.284
ATOM      2  C01 LIG     1      -0.297   4.399  60.775
ATOM      3  C02 LIG     1      -0.775   5.568  61.622
ATOM      4  O03 LIG     1      -0.948   5.075  62.953
ATOM      5  C04 LIG     1      -2.230   5.293  63.500
ATOM      6  C05 LIG     1      -2.289   4.633  64.882
ATOM      7  N06 LIG     1      -2.539   3.304  64.979
ATOM      8  C07 LIG     1      -2.755   2.482  63.793
ATOM      9  C08 LIG     1      -2.455   2.608  66.282
ATOM     10  C09 LIG     1      -3.633   1.642  66.546
ATOM     11  N0A LIG     1      -3.349   0.344  66.777
ATOM     12  C0B LIG     1      -4.266  -0.788  66.918
ATOM     13  C0C LIG     1      -4.420  -1.217  68.404
ATOM     14  C0D LIG     1      -3.642  -1.960  66.143
ATOM     15  C0E LIG     1      -5.628  -0.468  66.263
ATOM     16  O0F LIG     1      -4.777   2.048  66.397
ATOM     17  O0G LIG     1      -2.355   5.280  65.776
ATOM     18  N0H LIG     1       0.144   4.666  59.527
ATOM     19  C0I LIG     1       0.400   3.707  58.536
ATOM     20  N0J LIG     1       0.931   4.144  57.362
ATOM     21  C0K LIG     1       1.246   3.186  56.436
ATOM     22  C0M LIG     1       1.925   3.614  55.175
ATOM     23  C0N LIG     1       3.098   2.978  54.745
ATOM     24  C0O LIG     1       3.701   3.336  53.548
ATOM     25  C0P LIG     1       3.124   4.297  52.724
ATOM     26  O0Q LIG     1       3.725   4.495  51.507
ATOM     27  C0R LIG     1       3.096   5.279  50.527
ATOM     28  C0S LIG     1       1.992   4.987  53.172
ATOM     29  C0T LIG     1       1.410   4.655  54.394
ATOM     30  N0U LIG     1       0.991   1.855  56.569
ATOM     31  C0V LIG     1       0.446   1.456  57.744
ATOM     32  C0W LIG     1       0.263   0.013  57.973
ATOM     33  C0X LIG     1       1.093  -0.921  57.364
ATOM     34  C0Y LIG     1       0.827  -2.225  57.474
ATOM     35  C0Z LIG     1      -0.322  -2.697  58.365
ATOM     36  O10 LIG     1      -0.077  -4.014  58.905
ATOM     37  C11 LIG     1      -1.136  -4.647  59.583
ATOM     38  C12 LIG     1      -1.049  -1.742  59.027
ATOM     39  C13 LIG     1      -0.801  -0.407  58.773
ATOM     40  C14 LIG     1       0.207   2.342  58.781
ATOM     41  H15 LIG     1      -1.693   5.964  61.183
ATOM     42  H16 LIG     1      -0.046   6.373  61.616
ATOM     43  H17 LIG     1      -2.964   5.025  62.939
ATOM     44  H18 LIG     1      -2.402   6.351  63.544
ATOM     45  H19 LIG     1      -3.770   2.585  63.436
ATOM     46  H1A LIG     1      -2.079   2.738  62.978
ATOM     47  H1B LIG     1      -2.587   1.441  64.004
ATOM     48  H1C LIG     1      -2.523   3.391  67.033
ATOM     49  H1D LIG     1      -1.502   2.117  66.482
ATOM     50  H1E LIG     1      -2.374   0.108  66.869
ATOM     51  H1F LIG     1      -5.101  -2.061  68.514
ATOM     52  H1G LIG     1      -4.759  -0.413  69.061
ATOM     53  H1H LIG     1      -3.467  -1.540  68.803
ATOM     54  H1I LIG     1      -3.554  -1.746  65.077
ATOM     55  H1J LIG     1      -2.655  -2.179  66.473
ATOM     56  H1K LIG     1      -4.248  -2.859  66.246
ATOM     57  H1M LIG     1      -5.516  -0.255  65.198
ATOM     58  H1N LIG     1      -6.325  -1.303  66.347
ATOM     59  H1O LIG     1      -6.099   0.404  66.719
ATOM     60  H1P LIG     1       0.349   5.624  59.277
ATOM     61  H1Q LIG     1       3.548   2.199  55.342
ATOM     62  H1R LIG     1       4.598   2.834  53.240
ATOM     63  H1S LIG     1       2.099   5.556  50.859
ATOM     64  H1T LIG     1       3.655   6.196  50.369
ATOM     65  H1U LIG     1       2.994   4.721  49.591
ATOM     66  H1V LIG     1       1.528   5.752  52.567
ATOM     67  H1W LIG     1       0.516   5.171  54.707
ATOM     68  H1X LIG     1       1.897  -0.617  56.716
ATOM     69  H1Y LIG     1       1.569  -3.014  57.198
ATOM     70  H1Z LIG     1      -0.790  -5.636  59.836
ATOM     71  H20 LIG     1      -1.393  -4.159  60.525
ATOM     72  H21 LIG     1      -2.026  -4.727  58.948
ATOM     73  H22 LIG     1      -1.744  -2.029  59.762
ATOM     74  H23 LIG     1      -1.463   0.313  59.214
ATOM     75  H24 LIG     1      -0.115   1.958  59.734
TER
CONECT    1    2
CONECT    2    3
CONECT    3    4
CONECT    4    5
CONECT    5    6
CONECT    6    7
CONECT    7    8
CONECT    7    9
CONECT    9   10
CONECT   10   11
CONECT   11   12
CONECT   12   13
CONECT   12   14
CONECT   12   15
CONECT   10   16
CONECT    6   17
CONECT    2   18
CONECT   18   19
CONECT   19   20
CONECT   20   21
CONECT   21   22
CONECT   22   23
CONECT   23   24
CONECT   24   25
CONECT   25   26
CONECT   26   27
CONECT   25   28
CONECT   22   29
CONECT   21   30
CONECT   30   31
CONECT   31   32
CONECT   32   33
CONECT   33   34
CONECT   34   35
CONECT   35   36
CONECT   36   37
CONECT   35   38
CONECT   32   39
CONECT   19   40
CONECT    3   41
CONECT    3   42
CONECT    5   43
CONECT    5   44
CONECT    8   45
CONECT    8   46
CONECT    8   47
CONECT    9   48
CONECT    9   49
CONECT   11   50
CONECT   13   51
CONECT   13   52
CONECT   13   53
CONECT   14   54
CONECT   14   55
CONECT   14   56
CONECT   15   57
CONECT   15   58
CONECT   15   59
CONECT   18   60
CONECT   23   61
CONECT   24   62
CONECT   27   63
CONECT   27   64
CONECT   27   65
CONECT   28   66
CONECT   29   67
CONECT   33   68
CONECT   34   69
CONECT   37   70
CONECT   37   71
CONECT   37   72
CONECT   38   73
CONECT   39   74
CONECT   40   75
CONECT   28   29
CONECT   31   40
CONECT   38   39
END
