# Supplementary material for: Exploring Non-orthosteric Interactions with a Series of Potent and Selective A3 Antagonists
Source: ACS Med Chem Lett. 2022 Jan 10;13(2):243–9. doi: 10.1021/acsmedchemlett.1c00598 (PMC8842279; doi:10.1021/acsmedchemlett.1c00598)
Supplement: Supplementary file 2 — ml1c00598_si_002.zip [file ml1c00598_si_002.zip › 8e.pdb]

REMARK LIGPARGEN GENERATED PDB FILE
ATOM      1  H00 LIG     1       3.131   1.877  55.032
ATOM      2  C01 LIG     1       2.841   2.815  54.576
ATOM      3  C02 LIG     1       1.911   3.641  55.218
ATOM      4  C03 LIG     1       3.399   3.181  53.355
ATOM      5  C04 LIG     1       1.281   3.196  56.502
ATOM      6  C05 LIG     1       1.593   4.874  54.630
ATOM      7  H06 LIG     1       4.113   2.522  52.884
ATOM      8  C07 LIG     1       3.002   4.356  52.720
ATOM      9  N08 LIG     1       1.098   1.850  56.641
ATOM     10  N09 LIG     1       0.931   4.132  57.441
ATOM     11  H0A LIG     1       0.878   5.528  55.106
ATOM     12  C0B LIG     1       2.152   5.245  53.404
ATOM     13  O0C LIG     1       3.498   4.534  51.442
ATOM     14  C0D LIG     1       0.478   1.407  57.769
ATOM     15  C0E LIG     1       0.362   3.674  58.593
ATOM     16  H0F LIG     1       1.921   6.214  52.995
ATOM     17  C0G LIG     1       3.018   5.561  50.578
ATOM     18  C0H LIG     1       0.265  -0.062  57.942
ATOM     19  C0I LIG     1       0.103   2.313  58.766
ATOM     20  N0J LIG     1       0.068   4.657  59.557
ATOM     21  H0K LIG     1       2.031   5.959  50.817
ATOM     22  H0M LIG     1       3.743   6.377  50.529
ATOM     23  H0N LIG     1       2.947   5.119  49.580
ATOM     24  C0O LIG     1      -0.774  -0.527  58.764
ATOM     25  C0P LIG     1       1.081  -1.000  57.303
ATOM     26  H0Q LIG     1      -0.378   1.929  59.649
ATOM     27  C0R LIG     1      -0.449   4.512  60.808
ATOM     28  H0S LIG     1       0.320   5.583  59.266
ATOM     29  H0T LIG     1      -1.487   0.157  59.205
ATOM     30  C0U LIG     1      -0.921  -1.878  59.033
ATOM     31  H0V LIG     1       1.847  -0.675  56.607
ATOM     32  C0W LIG     1       0.923  -2.363  57.553
ATOM     33  C0X LIG     1      -0.707   5.822  61.588
ATOM     34  O0Y LIG     1      -0.713   3.433  61.329
ATOM     35  H0Z LIG     1      -1.734  -2.190  59.668
ATOM     36  C10 LIG     1      -0.025  -2.804  58.483
ATOM     37  H11 LIG     1       1.530  -3.086  57.030
ATOM     38  O12 LIG     1      -0.793   5.613  63.008
ATOM     39  H13 LIG     1      -1.622   6.270  61.202
ATOM     40  H14 LIG     1       0.113   6.522  61.420
ATOM     41  C15 LIG     1      -2.114   5.493  63.581
ATOM     42  C16 LIG     1      -1.990   4.744  64.922
ATOM     43  H17 LIG     1      -2.804   4.979  62.901
ATOM     44  H18 LIG     1      -2.523   6.492  63.783
ATOM     45  N19 LIG     1      -2.201   3.416  64.937
ATOM     46  O1A LIG     1      -1.636   5.361  65.924
ATOM     47  C1B LIG     1      -1.954   2.606  66.120
ATOM     48  C1C LIG     1      -2.529   2.697  63.723
ATOM     49  C1D LIG     1      -3.198   1.832  66.568
ATOM     50  H1E LIG     1      -1.510   3.182  66.938
ATOM     51  H1F LIG     1      -1.213   1.859  65.834
ATOM     52  H1G LIG     1      -2.665   1.611  63.957
ATOM     53  H1H LIG     1      -3.478   3.107  63.293
ATOM     54  H1I LIG     1      -1.700   2.819  62.983
ATOM     55  N1J LIG     1      -3.531   1.989  67.855
ATOM     56  O1K LIG     1      -3.744   1.034  65.810
ATOM     57  C1M LIG     1      -4.435   1.162  68.648
ATOM     58  H1N LIG     1      -3.014   2.692  68.350
ATOM     59  H1O LIG     1      -5.367   1.086  68.078
ATOM     60  C1P LIG     1      -4.831   1.841  69.991
ATOM     61  C1Q LIG     1      -3.936  -0.294  68.857
ATOM     62  H1R LIG     1      -3.924   2.050  70.569
ATOM     63  H1S LIG     1      -5.310   2.808  69.806
ATOM     64  C1T LIG     1      -5.753   0.964  70.879
ATOM     65  H1U LIG     1      -3.813  -0.797  67.892
ATOM     66  H1V LIG     1      -2.957  -0.267  69.351
ATOM     67  C1W LIG     1      -4.881  -1.140  69.736
ATOM     68  H1X LIG     1      -6.741   0.898  70.413
ATOM     69  H1Y LIG     1      -5.907   1.450  71.846
ATOM     70  C1Z LIG     1      -5.184  -0.456  71.088
ATOM     71  H20 LIG     1      -5.817  -1.319  69.196
ATOM     72  H21 LIG     1      -4.435  -2.119  69.912
ATOM     73  H22 LIG     1      -4.269  -0.400  71.683
ATOM     74  H23 LIG     1      -5.890  -1.059  71.660
ATOM     75  O24 LIG     1      -0.008  -4.149  58.796
ATOM     76  C25 LIG     1      -0.950  -4.660  59.736
ATOM     77  H26 LIG     1      -0.666  -5.677  60.009
ATOM     78  H27 LIG     1      -0.969  -4.066  60.654
ATOM     79  H28 LIG     1      -1.948  -4.689  59.296
TER
CONECT    1    2
CONECT    2    3
CONECT    2    4
CONECT    3    5
CONECT    3    6
CONECT    4    7
CONECT    4    8
CONECT    5    9
CONECT    5   10
CONECT    6   11
CONECT    6   12
CONECT    8   13
CONECT    9   14
CONECT   10   15
CONECT   12   16
CONECT   13   17
CONECT   14   18
CONECT   14   19
CONECT   15   20
CONECT   17   21
CONECT   17   22
CONECT   17   23
CONECT   18   24
CONECT   18   25
CONECT   19   26
CONECT   20   27
CONECT   20   28
CONECT   24   29
CONECT   24   30
CONECT   25   31
CONECT   25   32
CONECT   27   33
CONECT   27   34
CONECT   30   35
CONECT   30   36
CONECT   32   37
CONECT   33   38
CONECT   33   39
CONECT   33   40
CONECT   38   41
CONECT   41   42
CONECT   41   43
CONECT   41   44
CONECT   42   45
CONECT   42   46
CONECT   45   47
CONECT   45   48
CONECT   47   49
CONECT   47   50
CONECT   47   51
CONECT   48   52
CONECT   48   53
CONECT   48   54
CONECT   49   55
CONECT   49   56
CONECT   55   57
CONECT   55   58
CONECT   57   59
CONECT   57   60
CONECT   57   61
CONECT   60   62
CONECT   60   63
CONECT   60   64
CONECT   61   65
CONECT   61   66
CONECT   61   67
CONECT   64   68
CONECT   64   69
CONECT   64   70
CONECT   67   71
CONECT   67   72
CONECT   70   73
CONECT   70   74
CONECT   36   75
CONECT   75   76
CONECT   76   77
CONECT   76   78
CONECT   76   79
CONECT    8   12
CONECT   15   19
CONECT   32   36
CONECT   67   70
END
