# Supplementary material for: Exploring Non-orthosteric Interactions with a Series of Potent and Selective A3 Antagonists
Source: ACS Med Chem Lett. 2022 Jan 10;13(2):243–9. doi: 10.1021/acsmedchemlett.1c00598 (PMC8842279; doi:10.1021/acsmedchemlett.1c00598)
Supplement: Supplementary file 2 — ml1c00598_si_002.zip [file ml1c00598_si_002.zip › 8f.pdb]

REMARK LIGPARGEN GENERATED PDB FILE
ATOM      1  H00 LIG     1      -3.716   2.601  63.417
ATOM      2  C01 LIG     1      -2.677   2.512  63.722
ATOM      3  N02 LIG     1      -2.472   3.322  64.948
ATOM      4  H03 LIG     1      -2.044   2.754  62.884
ATOM      5  H04 LIG     1      -2.544   1.450  63.920
ATOM      6  C05 LIG     1      -2.427   2.639  66.244
ATOM      7  C06 LIG     1      -2.324   4.680  64.882
ATOM      8  C07 LIG     1      -3.620   1.681  66.327
ATOM      9  H08 LIG     1      -2.503   3.286  67.130
ATOM     10  H09 LIG     1      -1.482   2.096  66.348
ATOM     11  C0A LIG     1      -2.251   5.382  63.515
ATOM     12  O0B LIG     1      -2.243   5.386  65.887
ATOM     13  N0C LIG     1      -3.596   0.586  65.549
ATOM     14  O0D LIG     1      -4.508   1.891  67.146
ATOM     15  C0E LIG     1      -4.626  -0.454  65.626
ATOM     16  H0F LIG     1      -2.845   0.465  64.882
ATOM     17  C0G LIG     1      -4.652  -1.234  66.954
ATOM     18  H0H LIG     1      -4.493  -1.158  64.802
ATOM     19  H0I LIG     1      -5.616  -0.002  65.457
ATOM     20  C0J LIG     1      -5.692  -2.144  67.199
ATOM     21  C0K LIG     1      -3.695  -0.993  67.959
ATOM     22  H0M LIG     1      -6.446  -2.327  66.442
ATOM     23  C0N LIG     1      -5.764  -2.819  68.418
ATOM     24  H0O LIG     1      -2.873  -0.297  67.818
ATOM     25  C0P LIG     1      -3.839  -1.583  69.206
ATOM     26  H0Q LIG     1      -6.563  -3.518  68.602
ATOM     27  C0R LIG     1      -4.797  -2.581  69.394
ATOM     28  H0S LIG     1      -3.203  -1.254  70.014
ATOM     29  H0T LIG     1      -4.784  -3.168  70.305
ATOM     30  O0U LIG     1      -0.921   5.246  63.010
ATOM     31  H0V LIG     1      -3.004   4.961  62.823
ATOM     32  H0W LIG     1      -2.466   6.446  63.654
ATOM     33  C0X LIG     1      -0.714   5.623  61.639
ATOM     34  C0Y LIG     1      -0.246   4.410  60.826
ATOM     35  H0Z LIG     1      -1.632   6.001  61.189
ATOM     36  H10 LIG     1       0.035   6.415  61.625
ATOM     37  N11 LIG     1       0.141   4.639  59.539
ATOM     38  O12 LIG     1      -0.244   3.311  61.365
ATOM     39  C13 LIG     1       0.426   3.684  58.549
ATOM     40  H14 LIG     1       0.283   5.586  59.247
ATOM     41  N15 LIG     1       0.873   4.150  57.345
ATOM     42  C16 LIG     1       0.218   2.313  58.736
ATOM     43  C17 LIG     1       1.220   3.203  56.417
ATOM     44  H18 LIG     1      -0.134   1.902  59.663
ATOM     45  C19 LIG     1       0.520   1.413  57.720
ATOM     46  N1A LIG     1       1.077   1.856  56.564
ATOM     47  C1B LIG     1       1.809   3.638  55.127
ATOM     48  C1C LIG     1       0.337  -0.047  57.953
ATOM     49  C1D LIG     1       2.873   2.921  54.579
ATOM     50  C1E LIG     1       1.272   4.721  54.433
ATOM     51  C1F LIG     1      -0.630  -0.510  58.856
ATOM     52  C1G LIG     1       1.189  -0.963  57.344
ATOM     53  H1H LIG     1       3.283   2.080  55.125
ATOM     54  C1I LIG     1       3.396   3.287  53.342
ATOM     55  H1J LIG     1       0.421   5.255  54.829
ATOM     56  C1K LIG     1       1.797   5.087  53.195
ATOM     57  H1M LIG     1      -1.325   0.166  59.335
ATOM     58  C1N LIG     1      -0.725  -1.858  59.166
ATOM     59  H1O LIG     1       1.933  -0.625  56.636
ATOM     60  C1P LIG     1       1.091  -2.317  57.641
ATOM     61  H1Q LIG     1       4.221   2.722  52.934
ATOM     62  C1R LIG     1       2.860   4.367  52.644
ATOM     63  H1S LIG     1       1.357   5.929  52.693
ATOM     64  H1T LIG     1      -1.481  -2.167  59.862
ATOM     65  C1U LIG     1       0.156  -2.768  58.569
ATOM     66  H1V LIG     1       1.741  -3.028  57.151
ATOM     67  O1W LIG     1       3.444   4.642  51.425
ATOM     68  O1X LIG     1       0.191  -4.128  58.818
ATOM     69  C1Y LIG     1       2.958   5.685  50.580
ATOM     70  C1Z LIG     1      -0.772  -4.709  59.689
ATOM     71  H20 LIG     1       2.762   5.433  49.539
ATOM     72  H21 LIG     1       2.054   6.105  51.024
ATOM     73  H22 LIG     1       3.704   6.481  50.579
ATOM     74  H23 LIG     1      -0.411  -5.698  59.964
ATOM     75  H24 LIG     1      -0.913  -4.139  60.612
ATOM     76  H25 LIG     1      -1.727  -4.822  59.177
TER
CONECT    1    2
CONECT    2    3
CONECT    2    4
CONECT    2    5
CONECT    3    6
CONECT    3    7
CONECT    6    8
CONECT    6    9
CONECT    6   10
CONECT    7   11
CONECT    7   12
CONECT    8   13
CONECT    8   14
CONECT   13   15
CONECT   13   16
CONECT   15   17
CONECT   15   18
CONECT   15   19
CONECT   17   20
CONECT   17   21
CONECT   20   22
CONECT   20   23
CONECT   21   24
CONECT   21   25
CONECT   23   26
CONECT   23   27
CONECT   25   28
CONECT   27   29
CONECT   11   30
CONECT   11   31
CONECT   11   32
CONECT   30   33
CONECT   33   34
CONECT   33   35
CONECT   33   36
CONECT   34   37
CONECT   34   38
CONECT   37   39
CONECT   37   40
CONECT   39   41
CONECT   39   42
CONECT   41   43
CONECT   42   44
CONECT   42   45
CONECT   43   46
CONECT   43   47
CONECT   45   48
CONECT   47   49
CONECT   47   50
CONECT   48   51
CONECT   48   52
CONECT   49   53
CONECT   49   54
CONECT   50   55
CONECT   50   56
CONECT   51   57
CONECT   51   58
CONECT   52   59
CONECT   52   60
CONECT   54   61
CONECT   54   62
CONECT   56   63
CONECT   58   64
CONECT   58   65
CONECT   60   66
CONECT   62   67
CONECT   65   68
CONECT   67   69
CONECT   68   70
CONECT   69   71
CONECT   69   72
CONECT   69   73
CONECT   70   74
CONECT   70   75
CONECT   70   76
CONECT   25   27
CONECT   45   46
CONECT   56   62
CONECT   60   65
END
