# Supplementary material for: Exploring Non-orthosteric Interactions with a Series of Potent and Selective A3 Antagonists
Source: ACS Med Chem Lett. 2022 Jan 10;13(2):243–9. doi: 10.1021/acsmedchemlett.1c00598 (PMC8842279; doi:10.1021/acsmedchemlett.1c00598)
Supplement: Supplementary file 2 — ml1c00598_si_002.zip [file ml1c00598_si_002.zip › 9a.pdb]

REMARK LIGPARGEN GENERATED PDB FILE
ATOM      1  O00 LIG     1      -0.511   4.020  61.217
ATOM      2  C01 LIG     1      -0.195   5.014  60.567
ATOM      3  C02 LIG     1      -0.214   6.374  61.271
ATOM      4  C03 LIG     1      -1.251   6.488  62.414
ATOM      5  C04 LIG     1      -1.082   5.580  63.640
ATOM      6  N05 LIG     1      -2.115   4.779  64.008
ATOM      7  C06 LIG     1      -2.137   4.283  65.400
ATOM      8  C07 LIG     1      -1.774   2.795  65.442
ATOM      9  N08 LIG     1      -2.792   2.029  64.568
ATOM     10  C09 LIG     1      -2.670   0.491  64.779
ATOM     11  C0A LIG     1      -3.849   0.065  65.664
ATOM     12  N0B LIG     1      -3.585  -0.401  66.897
ATOM     13  C0C LIG     1      -4.534  -0.866  67.917
ATOM     14  C0D LIG     1      -3.730  -1.063  69.213
ATOM     15  C0E LIG     1      -5.148  -2.217  67.502
ATOM     16  C0F LIG     1      -5.656   0.155  68.208
ATOM     17  O0G LIG     1      -4.979   0.217  65.218
ATOM     18  C0H LIG     1      -2.617   2.493  63.102
ATOM     19  C0I LIG     1      -2.889   4.016  62.984
ATOM     20  O0J LIG     1      -0.068   5.694  64.313
ATOM     21  N0K LIG     1       0.168   4.995  59.273
ATOM     22  C0M LIG     1       0.369   3.893  58.444
ATOM     23  N0N LIG     1       0.880   4.223  57.244
ATOM     24  C0O LIG     1       1.227   3.204  56.406
ATOM     25  C0P LIG     1       1.890   3.597  55.118
ATOM     26  C0Q LIG     1       1.385   4.664  54.356
ATOM     27  C0R LIG     1       2.019   5.075  53.189
ATOM     28  C0S LIG     1       3.171   4.423  52.764
ATOM     29  O0T LIG     1       3.809   4.815  51.619
ATOM     30  C0U LIG     1       3.159   5.869  50.919
ATOM     31  C0V LIG     1       3.684   3.363  53.502
ATOM     32  C0W LIG     1       3.022   2.918  54.642
ATOM     33  N0X LIG     1       1.056   1.878  56.689
ATOM     34  C0Y LIG     1       0.499   1.555  57.897
ATOM     35  C0Z LIG     1       0.305   0.096  58.226
ATOM     36  C10 LIG     1       1.124  -0.886  57.645
ATOM     37  C11 LIG     1       1.009  -2.224  58.018
ATOM     38  C12 LIG     1       0.087  -2.632  58.970
ATOM     39  O13 LIG     1       0.053  -3.978  59.269
ATOM     40  C14 LIG     1      -1.087  -4.537  59.925
ATOM     41  C15 LIG     1      -0.736  -1.668  59.555
ATOM     42  C16 LIG     1      -0.689  -0.340  59.119
ATOM     43  C17 LIG     1       0.135   2.558  58.798
ATOM     44  H18 LIG     1       0.783   6.642  61.610
ATOM     45  H19 LIG     1      -0.447   7.157  60.547
ATOM     46  H1A LIG     1      -1.146   7.480  62.851
ATOM     47  H1B LIG     1      -2.271   6.523  62.051
ATOM     48  H1C LIG     1      -1.423   4.827  66.018
ATOM     49  H1D LIG     1      -3.116   4.462  65.835
ATOM     50  H1E LIG     1      -0.756   2.600  65.080
ATOM     51  H1F LIG     1      -1.848   2.421  66.465
ATOM     52  H1G LIG     1      -2.800   0.008  63.810
ATOM     53  H1H LIG     1      -1.688   0.237  65.185
ATOM     54  H1I LIG     1      -2.623  -0.450  67.188
ATOM     55  H1J LIG     1      -4.365  -1.412  70.027
ATOM     56  H1K LIG     1      -3.270  -0.132  69.547
ATOM     57  H1M LIG     1      -2.936  -1.801  69.094
ATOM     58  H1N LIG     1      -4.383  -2.971  67.318
ATOM     59  H1O LIG     1      -5.741  -2.122  66.590
ATOM     60  H1P LIG     1      -5.809  -2.610  68.276
ATOM     61  H1Q LIG     1      -6.291  -0.175  69.030
ATOM     62  H1R LIG     1      -6.317   0.294  67.352
ATOM     63  H1S LIG     1      -5.258   1.133  68.478
ATOM     64  H1T LIG     1      -1.606   2.258  62.759
ATOM     65  H1U LIG     1      -3.324   1.914  62.492
ATOM     66  H1V LIG     1      -3.963   4.242  63.033
ATOM     67  H1W LIG     1      -2.564   4.266  61.968
ATOM     68  H1X LIG     1       0.364   5.868  58.816
ATOM     69  H1Y LIG     1       0.491   5.179  54.677
ATOM     70  H1Z LIG     1       1.618   5.897  52.617
ATOM     71  H20 LIG     1       3.731   6.119  50.025
ATOM     72  H21 LIG     1       3.097   6.769  51.534
ATOM     73  H22 LIG     1       2.153   5.593  50.600
ATOM     74  H23 LIG     1       4.600   2.891  53.184
ATOM     75  H24 LIG     1       3.388   2.044  55.160
ATOM     76  H25 LIG     1       1.854  -0.602  56.900
ATOM     77  H26 LIG     1       1.645  -2.971  57.564
ATOM     78  H27 LIG     1      -0.891  -5.583  60.144
ATOM     79  H28 LIG     1      -1.983  -4.506  59.303
ATOM     80  H29 LIG     1      -1.295  -4.047  60.877
ATOM     81  H2A LIG     1      -1.413  -1.937  60.347
ATOM     82  H2B LIG     1      -1.440   0.332  59.492
ATOM     83  H2C LIG     1      -3.738   2.271  64.857
ATOM     84  H2D LIG     1      -0.276   2.301  59.755
TER
CONECT    1    2
CONECT    2    3
CONECT    3    4
CONECT    4    5
CONECT    5    6
CONECT    6    7
CONECT    7    8
CONECT    8    9
CONECT    9   10
CONECT   10   11
CONECT   11   12
CONECT   12   13
CONECT   13   14
CONECT   13   15
CONECT   13   16
CONECT   11   17
CONECT    9   18
CONECT    6   19
CONECT    5   20
CONECT    2   21
CONECT   21   22
CONECT   22   23
CONECT   23   24
CONECT   24   25
CONECT   25   26
CONECT   26   27
CONECT   27   28
CONECT   28   29
CONECT   29   30
CONECT   28   31
CONECT   25   32
CONECT   24   33
CONECT   33   34
CONECT   34   35
CONECT   35   36
CONECT   36   37
CONECT   37   38
CONECT   38   39
CONECT   39   40
CONECT   38   41
CONECT   35   42
CONECT   22   43
CONECT    3   44
CONECT    3   45
CONECT    4   46
CONECT    4   47
CONECT    7   48
CONECT    7   49
CONECT    8   50
CONECT    8   51
CONECT   10   52
CONECT   10   53
CONECT   12   54
CONECT   14   55
CONECT   14   56
CONECT   14   57
CONECT   15   58
CONECT   15   59
CONECT   15   60
CONECT   16   61
CONECT   16   62
CONECT   16   63
CONECT   18   64
CONECT   18   65
CONECT   19   66
CONECT   19   67
CONECT   21   68
CONECT   26   69
CONECT   27   70
CONECT   30   71
CONECT   30   72
CONECT   30   73
CONECT   31   74
CONECT   32   75
CONECT   36   76
CONECT   37   77
CONECT   40   78
CONECT   40   79
CONECT   40   80
CONECT   41   81
CONECT   42   82
CONECT    9   83
CONECT   43   84
CONECT   18   19
CONECT   31   32
CONECT   34   43
CONECT   41   42
END
