# Supplementary material for: Exploring Non-orthosteric Interactions with a Series of Potent and Selective A3 Antagonists
Source: ACS Med Chem Lett. 2022 Jan 10;13(2):243–9. doi: 10.1021/acsmedchemlett.1c00598 (PMC8842279; doi:10.1021/acsmedchemlett.1c00598)
Supplement: Supplementary file 2 — ml1c00598_si_002.zip [file ml1c00598_si_002.zip › 9b.pdb]

REMARK LIGPARGEN GENERATED PDB FILE
ATOM      1  O00 LIG     1      -0.414   3.438  61.339
ATOM      2  C01 LIG     1      -0.213   4.535  60.824
ATOM      3  C02 LIG     1      -0.550   5.777  61.656
ATOM      4  C03 LIG     1      -1.714   5.566  62.675
ATOM      5  C04 LIG     1      -1.428   4.592  63.824
ATOM      6  N05 LIG     1      -2.301   3.609  64.088
ATOM      7  C06 LIG     1      -3.379   3.817  65.058
ATOM      8  C07 LIG     1      -3.098   2.786  66.173
ATOM      9  N08 LIG     1      -3.171   1.360  65.567
ATOM     10  C09 LIG     1      -3.007   0.275  66.673
ATOM     11  C0A LIG     1      -3.866  -0.949  66.320
ATOM     12  N0B LIG     1      -3.354  -2.161  66.595
ATOM     13  C0C LIG     1      -4.005  -3.461  66.398
ATOM     14  C0D LIG     1      -4.710  -3.716  65.038
ATOM     15  C0E LIG     1      -5.287  -5.138  64.890
ATOM     16  C0F LIG     1      -6.131  -5.553  66.106
ATOM     17  C0G LIG     1      -5.362  -5.390  67.428
ATOM     18  C0H LIG     1      -4.829  -3.950  67.610
ATOM     19  O0I LIG     1      -4.943  -0.766  65.765
ATOM     20  C0J LIG     1      -2.091   1.201  64.455
ATOM     21  C0K LIG     1      -2.191   2.309  63.411
ATOM     22  O0M LIG     1      -0.415   4.708  64.498
ATOM     23  N0N LIG     1       0.286   4.697  59.581
ATOM     24  C0O LIG     1       0.497   3.694  58.621
ATOM     25  N0P LIG     1       1.060   4.099  57.463
ATOM     26  C0Q LIG     1       1.329   3.133  56.530
ATOM     27  C0R LIG     1       1.957   3.574  55.241
ATOM     28  C0S LIG     1       3.192   3.055  54.822
ATOM     29  C0T LIG     1       3.770   3.466  53.625
ATOM     30  C0U LIG     1       3.134   4.401  52.817
ATOM     31  O0V LIG     1       3.786   4.742  51.651
ATOM     32  C0W LIG     1       3.156   5.632  50.739
ATOM     33  C0X LIG     1       1.900   4.926  53.223
ATOM     34  C0Y LIG     1       1.325   4.517  54.415
ATOM     35  N0Z LIG     1       1.064   1.803  56.693
ATOM     36  C10 LIG     1       0.490   1.407  57.869
ATOM     37  C11 LIG     1       0.192  -0.056  58.057
ATOM     38  C12 LIG     1      -0.769  -0.484  58.989
ATOM     39  C13 LIG     1      -1.058  -1.830  59.175
ATOM     40  C14 LIG     1      -0.389  -2.800  58.428
ATOM     41  O15 LIG     1      -0.619  -4.157  58.552
ATOM     42  C16 LIG     1      -1.628  -4.611  59.450
ATOM     43  C17 LIG     1       0.568  -2.396  57.503
ATOM     44  C18 LIG     1       0.858  -1.047  57.316
ATOM     45  C19 LIG     1       0.150   2.355  58.832
ATOM     46  H1A LIG     1       0.342   6.151  62.157
ATOM     47  H1B LIG     1      -0.829   6.588  60.984
ATOM     48  H1C LIG     1      -1.892   6.513  63.182
ATOM     49  H1D LIG     1      -2.657   5.362  62.178
ATOM     50  H1E LIG     1      -3.395   4.836  65.456
ATOM     51  H1F LIG     1      -4.357   3.659  64.594
ATOM     52  H1G LIG     1      -2.100   2.942  66.599
ATOM     53  H1H LIG     1      -3.827   2.850  66.987
ATOM     54  H1I LIG     1      -1.945   0.063  66.813
ATOM     55  H1J LIG     1      -3.429   0.708  67.583
ATOM     56  H1K LIG     1      -2.545  -2.185  67.198
ATOM     57  H1M LIG     1      -3.150  -4.142  66.369
ATOM     58  H1N LIG     1      -5.551  -3.028  64.940
ATOM     59  H1O LIG     1      -4.032  -3.500  64.213
ATOM     60  H1P LIG     1      -5.894  -5.201  63.985
ATOM     61  H1Q LIG     1      -4.482  -5.858  64.751
ATOM     62  H1R LIG     1      -7.044  -4.956  66.139
ATOM     63  H1S LIG     1      -6.441  -6.593  65.989
ATOM     64  H1T LIG     1      -6.009  -5.658  68.266
ATOM     65  H1U LIG     1      -4.534  -6.103  67.456
ATOM     66  H1V LIG     1      -4.234  -3.894  68.522
ATOM     67  H1W LIG     1      -5.679  -3.281  67.746
ATOM     68  H1X LIG     1      -1.096   1.177  64.911
ATOM     69  H1Y LIG     1      -2.266   0.236  63.969
ATOM     70  H1Z LIG     1      -3.025   2.131  62.730
ATOM     71  H20 LIG     1      -1.279   2.272  62.810
ATOM     72  H21 LIG     1       0.632   5.604  59.316
ATOM     73  H22 LIG     1       3.712   2.328  55.428
ATOM     74  H23 LIG     1       4.719   3.059  53.315
ATOM     75  H24 LIG     1       3.877   6.380  50.410
ATOM     76  H25 LIG     1       2.322   6.158  51.204
ATOM     77  H26 LIG     1       2.802   5.108  49.849
ATOM     78  H27 LIG     1       1.377   5.651  52.623
ATOM     79  H28 LIG     1       0.372   4.936  54.706
ATOM     80  H29 LIG     1      -1.319   0.210  59.597
ATOM     81  H2A LIG     1      -1.803  -2.096  59.905
ATOM     82  H2B LIG     1      -1.679  -5.699  59.424
ATOM     83  H2C LIG     1      -2.614  -4.234  59.171
ATOM     84  H2D LIG     1      -1.416  -4.320  60.480
ATOM     85  H2E LIG     1       1.088  -3.142  56.924
ATOM     86  H2F LIG     1       1.609  -0.767  56.589
ATOM     87  H2G LIG     1      -4.085   1.211  65.139
ATOM     88  H2H LIG     1      -0.369   2.073  59.726
TER
CONECT    1    2
CONECT    2    3
CONECT    3    4
CONECT    4    5
CONECT    5    6
CONECT    6    7
CONECT    7    8
CONECT    8    9
CONECT    9   10
CONECT   10   11
CONECT   11   12
CONECT   12   13
CONECT   13   14
CONECT   14   15
CONECT   15   16
CONECT   16   17
CONECT   13   18
CONECT   11   19
CONECT    9   20
CONECT    6   21
CONECT    5   22
CONECT    2   23
CONECT   23   24
CONECT   24   25
CONECT   25   26
CONECT   26   27
CONECT   27   28
CONECT   28   29
CONECT   29   30
CONECT   30   31
CONECT   31   32
CONECT   30   33
CONECT   27   34
CONECT   26   35
CONECT   35   36
CONECT   36   37
CONECT   37   38
CONECT   38   39
CONECT   39   40
CONECT   40   41
CONECT   41   42
CONECT   40   43
CONECT   37   44
CONECT   24   45
CONECT    3   46
CONECT    3   47
CONECT    4   48
CONECT    4   49
CONECT    7   50
CONECT    7   51
CONECT    8   52
CONECT    8   53
CONECT   10   54
CONECT   10   55
CONECT   12   56
CONECT   13   57
CONECT   14   58
CONECT   14   59
CONECT   15   60
CONECT   15   61
CONECT   16   62
CONECT   16   63
CONECT   17   64
CONECT   17   65
CONECT   18   66
CONECT   18   67
CONECT   20   68
CONECT   20   69
CONECT   21   70
CONECT   21   71
CONECT   23   72
CONECT   28   73
CONECT   29   74
CONECT   32   75
CONECT   32   76
CONECT   32   77
CONECT   33   78
CONECT   34   79
CONECT   38   80
CONECT   39   81
CONECT   42   82
CONECT   42   83
CONECT   42   84
CONECT   43   85
CONECT   44   86
CONECT    9   87
CONECT   45   88
CONECT   17   18
CONECT   20   21
CONECT   33   34
CONECT   36   45
CONECT   43   44
END
