# Supplementary material for: Exploring Non-orthosteric Interactions with a Series of Potent and Selective A3 Antagonists
Source: ACS Med Chem Lett. 2022 Jan 10;13(2):243–9. doi: 10.1021/acsmedchemlett.1c00598 (PMC8842279; doi:10.1021/acsmedchemlett.1c00598)
Supplement: Supplementary file 2 — ml1c00598_si_002.zip [file ml1c00598_si_002.zip › 9c.pdb]

REMARK LIGPARGEN GENERATED PDB FILE
ATOM      1  O00 LIG     1      -0.351   3.898  61.159
ATOM      2  C01 LIG     1      -0.077   4.937  60.572
ATOM      3  C02 LIG     1      -0.211   6.277  61.315
ATOM      4  C03 LIG     1      -1.203   6.343  62.522
ATOM      5  C04 LIG     1      -1.155   5.229  63.567
ATOM      6  N05 LIG     1      -2.266   4.504  63.781
ATOM      7  C06 LIG     1      -2.975   4.643  65.057
ATOM      8  C07 LIG     1      -2.760   3.313  65.818
ATOM      9  N08 LIG     1      -3.230   2.108  64.951
ATOM     10  C09 LIG     1      -3.120   0.770  65.763
ATOM     11  C0A LIG     1      -3.495  -0.444  64.890
ATOM     12  N0B LIG     1      -3.227  -1.681  65.358
ATOM     13  C0C LIG     1      -3.987  -2.900  65.024
ATOM     14  C0D LIG     1      -5.305  -3.076  65.782
ATOM     15  C0E LIG     1      -6.338  -2.146  65.613
ATOM     16  C0F LIG     1      -7.561  -2.327  66.257
ATOM     17  C0G LIG     1      -7.750  -3.441  67.071
ATOM     18  C0H LIG     1      -6.728  -4.371  67.243
ATOM     19  C0I LIG     1      -5.531  -4.225  66.550
ATOM     20  O0J LIG     1      -4.024  -0.241  63.800
ATOM     21  C0K LIG     1      -2.445   2.086  63.614
ATOM     22  C0M LIG     1      -2.639   3.412  62.865
ATOM     23  O0N LIG     1      -0.126   5.012  64.185
ATOM     24  N0O LIG     1       0.390   4.978  59.313
ATOM     25  C0P LIG     1       0.580   3.902  58.433
ATOM     26  C0Q LIG     1       0.309   2.560  58.724
ATOM     27  C0R LIG     1       0.607   1.595  57.753
ATOM     28  C0S LIG     1       0.348   0.134  57.977
ATOM     29  C0T LIG     1       1.088  -0.847  57.303
ATOM     30  C0U LIG     1       0.841  -2.199  57.515
ATOM     31  C0V LIG     1      -0.147  -2.607  58.402
ATOM     32  O0W LIG     1      -0.317  -3.972  58.542
ATOM     33  C0X LIG     1      -1.308  -4.467  59.433
ATOM     34  C0Y LIG     1      -0.892  -1.640  59.084
ATOM     35  C0Z LIG     1      -0.648  -0.291  58.871
ATOM     36  N10 LIG     1       1.102   1.968  56.531
ATOM     37  C11 LIG     1       1.285   3.300  56.315
ATOM     38  C12 LIG     1       1.826   3.729  54.980
ATOM     39  C13 LIG     1       1.262   4.820  54.309
ATOM     40  C14 LIG     1       1.748   5.232  53.074
ATOM     41  C15 LIG     1       2.820   4.553  52.485
ATOM     42  O16 LIG     1       3.371   4.889  51.266
ATOM     43  C17 LIG     1       2.958   6.094  50.635
ATOM     44  C18 LIG     1       3.386   3.468  53.146
ATOM     45  C19 LIG     1       2.897   3.058  54.379
ATOM     46  N1A LIG     1       1.064   4.280  57.235
ATOM     47  H1B LIG     1       0.784   6.570  61.650
ATOM     48  H1C LIG     1      -0.494   7.060  60.616
ATOM     49  H1D LIG     1      -1.030   7.256  63.083
ATOM     50  H1E LIG     1      -2.219   6.466  62.163
ATOM     51  H1F LIG     1      -2.559   5.465  65.644
ATOM     52  H1G LIG     1      -4.032   4.851  64.908
ATOM     53  H1H LIG     1      -1.699   3.179  66.082
ATOM     54  H1I LIG     1      -3.344   3.312  66.738
ATOM     55  H1J LIG     1      -2.093   0.696  66.135
ATOM     56  H1K LIG     1      -3.809   0.833  66.606
ATOM     57  H1M LIG     1      -2.477  -1.811  66.021
ATOM     58  H1N LIG     1      -4.192  -2.930  63.953
ATOM     59  H1O LIG     1      -3.360  -3.773  65.214
ATOM     60  H1P LIG     1      -6.196  -1.278  64.983
ATOM     61  H1Q LIG     1      -8.360  -1.612  66.128
ATOM     62  H1R LIG     1      -8.698  -3.584  67.569
ATOM     63  H1S LIG     1      -6.870  -5.205  67.918
ATOM     64  H1T LIG     1      -4.787  -5.007  66.614
ATOM     65  H1U LIG     1      -1.380   1.922  63.788
ATOM     66  H1V LIG     1      -2.817   1.263  62.994
ATOM     67  H1W LIG     1      -3.678   3.514  62.514
ATOM     68  H1X LIG     1      -2.016   3.426  61.972
ATOM     69  H1Y LIG     1       0.740   5.848  58.956
ATOM     70  H1Z LIG     1       1.861  -0.558  56.606
ATOM     71  H20 LIG     1       1.419  -2.944  56.987
ATOM     72  H21 LIG     1      -1.291  -5.556  59.410
ATOM     73  H22 LIG     1      -2.308  -4.148  59.139
ATOM     74  H23 LIG     1      -1.118  -4.160  60.463
ATOM     75  H24 LIG     1      -1.662  -1.921  59.784
ATOM     76  H25 LIG     1      -1.244   0.428  59.412
ATOM     77  H26 LIG     1       0.435   5.360  54.745
ATOM     78  H27 LIG     1       1.281   6.078  52.599
ATOM     79  H28 LIG     1       3.486   6.209  49.690
ATOM     80  H29 LIG     1       3.197   6.957  51.259
ATOM     81  H2A LIG     1       1.889   6.091  50.417
ATOM     82  H2B LIG     1       4.212   2.947  52.690
ATOM     83  H2C LIG     1       3.359   2.212  54.867
ATOM     84  H2D LIG     1      -0.120   2.264  59.665
ATOM     85  H2E LIG     1      -4.217   2.234  64.728
TER
CONECT    1    2
CONECT    2    3
CONECT    3    4
CONECT    4    5
CONECT    5    6
CONECT    6    7
CONECT    7    8
CONECT    8    9
CONECT    9   10
CONECT   10   11
CONECT   11   12
CONECT   12   13
CONECT   13   14
CONECT   14   15
CONECT   15   16
CONECT   16   17
CONECT   17   18
CONECT   14   19
CONECT   11   20
CONECT    9   21
CONECT    6   22
CONECT    5   23
CONECT    2   24
CONECT   24   25
CONECT   25   26
CONECT   26   27
CONECT   27   28
CONECT   28   29
CONECT   29   30
CONECT   30   31
CONECT   31   32
CONECT   32   33
CONECT   31   34
CONECT   28   35
CONECT   27   36
CONECT   36   37
CONECT   37   38
CONECT   38   39
CONECT   39   40
CONECT   40   41
CONECT   41   42
CONECT   42   43
CONECT   41   44
CONECT   38   45
CONECT   25   46
CONECT    3   47
CONECT    3   48
CONECT    4   49
CONECT    4   50
CONECT    7   51
CONECT    7   52
CONECT    8   53
CONECT    8   54
CONECT   10   55
CONECT   10   56
CONECT   12   57
CONECT   13   58
CONECT   13   59
CONECT   15   60
CONECT   16   61
CONECT   17   62
CONECT   18   63
CONECT   19   64
CONECT   21   65
CONECT   21   66
CONECT   22   67
CONECT   22   68
CONECT   24   69
CONECT   29   70
CONECT   30   71
CONECT   33   72
CONECT   33   73
CONECT   33   74
CONECT   34   75
CONECT   35   76
CONECT   39   77
CONECT   40   78
CONECT   43   79
CONECT   43   80
CONECT   43   81
CONECT   44   82
CONECT   45   83
CONECT   26   84
CONECT    9   85
CONECT   18   19
CONECT   21   22
CONECT   34   35
CONECT   37   46
CONECT   44   45
END
