# Supplementary material for: Exploring Non-orthosteric Interactions with a Series of Potent and Selective A3 Antagonists
Source: ACS Med Chem Lett. 2022 Jan 10;13(2):243–9. doi: 10.1021/acsmedchemlett.1c00598 (PMC8842279; doi:10.1021/acsmedchemlett.1c00598)
Supplement: Supplementary file 2 — ml1c00598_si_002.zip [file ml1c00598_si_002.zip › 10a.pdb]

REMARK LIGPARGEN GENERATED PDB FILE
ATOM      1  O00 LIG     1      -0.844   3.697  61.210
ATOM      2  C01 LIG     1      -0.507   4.736  60.630
ATOM      3  C02 LIG     1      -0.778   6.075  61.358
ATOM      4  O03 LIG     1      -1.141   5.890  62.742
ATOM      5  C04 LIG     1      -0.132   5.391  63.626
ATOM      6  C05 LIG     1      -0.723   4.945  64.987
ATOM      7  N06 LIG     1      -1.930   4.309  65.107
ATOM      8  C07 LIG     1      -2.422   3.915  66.450
ATOM      9  C08 LIG     1      -2.272   2.385  66.583
ATOM     10  N09 LIG     1      -3.066   1.695  65.441
ATOM     11  C0A LIG     1      -2.939   0.150  65.538
ATOM     12  C0B LIG     1      -4.144  -0.558  64.903
ATOM     13  N0C LIG     1      -4.140  -1.897  64.993
ATOM     14  C0D LIG     1      -5.279  -2.793  65.225
ATOM     15  C0E LIG     1      -4.736  -4.227  65.144
ATOM     16  C0F LIG     1      -6.411  -2.631  64.189
ATOM     17  C0G LIG     1      -5.825  -2.549  66.642
ATOM     18  O0H LIG     1      -5.070   0.101  64.446
ATOM     19  C0I LIG     1      -2.573   2.193  64.060
ATOM     20  C0J LIG     1      -2.681   3.725  63.975
ATOM     21  O0K LIG     1      -0.031   5.143  65.984
ATOM     22  N0M LIG     1       0.029   4.787  59.394
ATOM     23  C0N LIG     1       0.322   3.733  58.509
ATOM     24  N0O LIG     1       0.750   4.093  57.272
ATOM     25  C0P LIG     1       1.043   3.084  56.382
ATOM     26  C0Q LIG     1       1.604   3.439  55.021
ATOM     27  C0R LIG     1       1.234   4.620  54.357
ATOM     28  C0S LIG     1       1.758   4.941  53.102
ATOM     29  C0T LIG     1       2.672   4.077  52.480
ATOM     30  O0U LIG     1       3.244   4.303  51.248
ATOM     31  C0V LIG     1       2.769   5.373  50.439
ATOM     32  C0W LIG     1       3.041   2.906  53.126
ATOM     33  C0X LIG     1       2.523   2.588  54.375
ATOM     34  N0Y LIG     1       0.862   1.756  56.645
ATOM     35  C0Z LIG     1       0.360   1.420  57.866
ATOM     36  C10 LIG     1       0.092  -0.025  58.166
ATOM     37  C11 LIG     1       0.698  -1.060  57.444
ATOM     38  C12 LIG     1       0.468  -2.390  57.787
ATOM     39  C13 LIG     1      -0.367  -2.715  58.853
ATOM     40  O14 LIG     1      -0.500  -4.051  59.163
ATOM     41  C15 LIG     1      -1.453  -4.438  60.146
ATOM     42  C16 LIG     1      -1.019  -1.692  59.542
ATOM     43  C17 LIG     1      -0.790  -0.370  59.203
ATOM     44  C18 LIG     1       0.188   2.391  58.855
ATOM     45  H19 LIG     1       0.002   6.822  61.209
ATOM     46  H1A LIG     1      -1.671   6.480  60.886
ATOM     47  H1B LIG     1       0.422   4.548  63.221
ATOM     48  H1C LIG     1       0.593   6.183  63.814
ATOM     49  H1D LIG     1      -1.902   4.440  67.260
ATOM     50  H1E LIG     1      -3.462   4.216  66.567
ATOM     51  H1F LIG     1      -1.218   2.102  66.504
ATOM     52  H1G LIG     1      -2.646   2.024  67.542
ATOM     53  H1H LIG     1      -1.964  -0.182  65.178
ATOM     54  H1I LIG     1      -3.034  -0.093  66.598
ATOM     55  H1J LIG     1      -3.246  -2.360  64.948
ATOM     56  H1K LIG     1      -5.518  -4.957  65.353
ATOM     57  H1M LIG     1      -3.941  -4.401  65.873
ATOM     58  H1N LIG     1      -4.338  -4.456  64.156
ATOM     59  H1O LIG     1      -6.059  -2.772  63.167
ATOM     60  H1P LIG     1      -6.885  -1.650  64.239
ATOM     61  H1Q LIG     1      -7.203  -3.360  64.360
ATOM     62  H1R LIG     1      -6.617  -3.257  66.894
ATOM     63  H1S LIG     1      -6.240  -1.546  66.744
ATOM     64  H1T LIG     1      -5.040  -2.658  67.393
ATOM     65  H1U LIG     1      -1.543   1.869  63.903
ATOM     66  H1V LIG     1      -3.195   1.710  63.298
ATOM     67  H1W LIG     1      -3.733   4.025  64.042
ATOM     68  H1X LIG     1      -2.329   4.037  62.988
ATOM     69  H1Y LIG     1       0.170   5.703  58.992
ATOM     70  H1Z LIG     1       0.532   5.302  54.813
ATOM     71  H20 LIG     1       1.451   5.855  52.626
ATOM     72  H21 LIG     1       3.334   6.274  50.679
ATOM     73  H22 LIG     1       1.716   5.583  50.636
ATOM     74  H23 LIG     1       2.904   5.169  49.376
ATOM     75  H24 LIG     1       3.742   2.240  52.645
ATOM     76  H25 LIG     1       2.842   1.669  54.846
ATOM     77  H26 LIG     1       1.351  -0.832  56.613
ATOM     78  H27 LIG     1       0.941  -3.179  57.223
ATOM     79  H28 LIG     1      -1.419  -5.523  60.258
ATOM     80  H29 LIG     1      -2.480  -4.176  59.889
ATOM     81  H2A LIG     1      -1.198  -3.995  61.111
ATOM     82  H2B LIG     1      -1.708  -1.903  60.342
ATOM     83  H2C LIG     1      -1.315   0.385  59.766
ATOM     84  H2D LIG     1      -4.052   1.927  65.531
ATOM     85  H2E LIG     1      -0.042   2.084  59.856
TER
CONECT    1    2
CONECT    2    3
CONECT    3    4
CONECT    4    5
CONECT    5    6
CONECT    6    7
CONECT    7    8
CONECT    8    9
CONECT    9   10
CONECT   10   11
CONECT   11   12
CONECT   12   13
CONECT   13   14
CONECT   14   15
CONECT   14   16
CONECT   14   17
CONECT   12   18
CONECT   10   19
CONECT    7   20
CONECT    6   21
CONECT    2   22
CONECT   22   23
CONECT   23   24
CONECT   24   25
CONECT   25   26
CONECT   26   27
CONECT   27   28
CONECT   28   29
CONECT   29   30
CONECT   30   31
CONECT   29   32
CONECT   26   33
CONECT   25   34
CONECT   34   35
CONECT   35   36
CONECT   36   37
CONECT   37   38
CONECT   38   39
CONECT   39   40
CONECT   40   41
CONECT   39   42
CONECT   36   43
CONECT   23   44
CONECT    3   45
CONECT    3   46
CONECT    5   47
CONECT    5   48
CONECT    8   49
CONECT    8   50
CONECT    9   51
CONECT    9   52
CONECT   11   53
CONECT   11   54
CONECT   13   55
CONECT   15   56
CONECT   15   57
CONECT   15   58
CONECT   16   59
CONECT   16   60
CONECT   16   61
CONECT   17   62
CONECT   17   63
CONECT   17   64
CONECT   19   65
CONECT   19   66
CONECT   20   67
CONECT   20   68
CONECT   22   69
CONECT   27   70
CONECT   28   71
CONECT   31   72
CONECT   31   73
CONECT   31   74
CONECT   32   75
CONECT   33   76
CONECT   37   77
CONECT   38   78
CONECT   41   79
CONECT   41   80
CONECT   41   81
CONECT   42   82
CONECT   43   83
CONECT   10   84
CONECT   44   85
CONECT   19   20
CONECT   32   33
CONECT   35   44
CONECT   42   43
END
