# Supplementary material for: Exploring Non-orthosteric Interactions with a Series of Potent and Selective A3 Antagonists
Source: ACS Med Chem Lett. 2022 Jan 10;13(2):243–9. doi: 10.1021/acsmedchemlett.1c00598 (PMC8842279; doi:10.1021/acsmedchemlett.1c00598)
Supplement: Supplementary file 2 — ml1c00598_si_002.zip [file ml1c00598_si_002.zip › 10b.pdb]

REMARK LIGPARGEN GENERATED PDB FILE
ATOM      1  H00 LIG     1       0.546   5.411  54.839
ATOM      2  C01 LIG     1       1.256   4.741  54.379
ATOM      3  C02 LIG     1       1.640   3.559  55.036
ATOM      4  C03 LIG     1       1.775   5.079  53.127
ATOM      5  C04 LIG     1       1.080   3.185  56.393
ATOM      6  C05 LIG     1       2.572   2.727  54.383
ATOM      7  H06 LIG     1       1.455   5.991  52.657
ATOM      8  C07 LIG     1       2.700   4.231  52.498
ATOM      9  N08 LIG     1       0.935   1.851  56.647
ATOM     10  N09 LIG     1       0.756   4.184  57.282
ATOM     11  H0A LIG     1       2.902   1.808  54.844
ATOM     12  C0B LIG     1       3.092   3.065  53.136
ATOM     13  O0C LIG     1       3.265   4.471  51.265
ATOM     14  C0D LIG     1       0.484   1.494  57.883
ATOM     15  C0E LIG     1       0.330   3.810  58.515
ATOM     16  H0F LIG     1       3.810   2.419  52.655
ATOM     17  C0G LIG     1       2.954   5.676  50.574
ATOM     18  C0H LIG     1       0.255   0.041  58.177
ATOM     19  C0I LIG     1       0.242   2.462  58.858
ATOM     20  N0J LIG     1      -0.009   4.854  59.398
ATOM     21  H0K LIG     1       3.528   6.492  51.014
ATOM     22  H0M LIG     1       1.896   5.925  50.666
ATOM     23  H0N LIG     1       3.220   5.616  49.517
ATOM     24  C0O LIG     1       0.856  -0.973  57.422
ATOM     25  C0P LIG     1      -0.583  -0.331  59.239
ATOM     26  H0Q LIG     1      -0.006   2.143  59.853
ATOM     27  C0R LIG     1      -0.554   4.785  60.628
ATOM     28  H0S LIG     1       0.109   5.772  58.995
ATOM     29  H0T LIG     1       1.476  -0.722  56.571
ATOM     30  C0U LIG     1       0.664  -2.312  57.759
ATOM     31  H0V LIG     1      -1.127   0.405  59.811
ATOM     32  C0W LIG     1      -0.748  -1.663  59.598
ATOM     33  C0X LIG     1      -0.821   6.115  61.375
ATOM     34  O0Y LIG     1      -0.900   3.738  61.188
ATOM     35  H0Z LIG     1       1.133  -3.086  57.170
ATOM     36  C10 LIG     1      -0.128  -2.664  58.849
ATOM     37  H11 LIG     1      -1.358  -1.891  60.453
ATOM     38  O12 LIG     1      -1.644   5.937  62.546
ATOM     39  H13 LIG     1       0.076   6.703  61.559
ATOM     40  H14 LIG     1      -1.431   6.705  60.693
ATOM     41  C15 LIG     1      -1.663   6.997  63.506
ATOM     42  C16 LIG     1      -2.680   6.732  64.644
ATOM     43  H17 LIG     1      -0.696   7.178  63.971
ATOM     44  H18 LIG     1      -1.949   7.921  63.005
ATOM     45  N19 LIG     1      -3.288   5.521  64.839
ATOM     46  O1A LIG     1      -2.897   7.659  65.423
ATOM     47  C1B LIG     1      -4.251   5.353  65.956
ATOM     48  C1C LIG     1      -2.863   4.260  64.190
ATOM     49  H1D LIG     1      -4.617   6.309  66.345
ATOM     50  H1E LIG     1      -5.152   4.857  65.596
ATOM     51  C1F LIG     1      -3.564   4.521  67.059
ATOM     52  H1G LIG     1      -3.742   3.743  63.791
ATOM     53  H1H LIG     1      -2.173   4.392  63.354
ATOM     54  C1I LIG     1      -2.176   3.376  65.251
ATOM     55  H1J LIG     1      -2.686   5.051  67.437
ATOM     56  H1K LIG     1      -4.233   4.336  67.902
ATOM     57  N1M LIG     1      -3.112   3.161  66.462
ATOM     58  H1N LIG     1      -1.244   3.833  65.590
ATOM     59  H1O LIG     1      -1.936   2.387  64.846
ATOM     60  H1P LIG     1      -3.928   2.646  66.143
ATOM     61  C1Q LIG     1      -2.405   2.296  67.542
ATOM     62  C1R LIG     1      -3.036   2.489  68.928
ATOM     63  H1S LIG     1      -2.320   1.259  67.215
ATOM     64  H1T LIG     1      -1.406   2.720  67.661
ATOM     65  N1U LIG     1      -2.448   1.818  69.930
ATOM     66  O1V LIG     1      -3.951   3.291  69.077
ATOM     67  C1W LIG     1      -2.397   2.398  71.257
ATOM     68  H1X LIG     1      -2.055   0.918  69.712
ATOM     69  H1Y LIG     1      -2.291   3.502  71.126
ATOM     70  C1Z LIG     1      -1.180   1.853  72.021
ATOM     71  C20 LIG     1      -3.703   2.095  72.011
ATOM     72  H21 LIG     1      -1.235   0.738  72.061
ATOM     73  H22 LIG     1      -0.240   2.114  71.475
ATOM     74  C23 LIG     1      -1.133   2.414  73.452
ATOM     75  H24 LIG     1      -4.571   2.529  71.457
ATOM     76  H25 LIG     1      -3.859   0.991  72.050
ATOM     77  C26 LIG     1      -3.655   2.661  73.439
ATOM     78  H27 LIG     1      -0.976   3.520  73.411
ATOM     79  H28 LIG     1      -0.262   1.982  74.001
ATOM     80  C29 LIG     1      -2.438   2.109  74.204
ATOM     81  H2A LIG     1      -3.593   3.775  73.395
ATOM     82  H2B LIG     1      -4.597   2.404  73.981
ATOM     83  H2C LIG     1      -2.546   1.004  74.326
ATOM     84  H2D LIG     1      -2.400   2.551  75.229
ATOM     85  O2E LIG     1      -0.252  -4.008  59.126
ATOM     86  C2F LIG     1      -1.166  -4.420  60.136
ATOM     87  H2G LIG     1      -1.132  -5.509  60.215
ATOM     88  H2H LIG     1      -2.201  -4.148  59.930
ATOM     89  H2I LIG     1      -0.869  -4.006  61.102
TER
CONECT    1    2
CONECT    2    3
CONECT    2    4
CONECT    3    5
CONECT    3    6
CONECT    4    7
CONECT    4    8
CONECT    5    9
CONECT    5   10
CONECT    6   11
CONECT    6   12
CONECT    8   13
CONECT    9   14
CONECT   10   15
CONECT   12   16
CONECT   13   17
CONECT   14   18
CONECT   14   19
CONECT   15   20
CONECT   17   21
CONECT   17   22
CONECT   17   23
CONECT   18   24
CONECT   18   25
CONECT   19   26
CONECT   20   27
CONECT   20   28
CONECT   24   29
CONECT   24   30
CONECT   25   31
CONECT   25   32
CONECT   27   33
CONECT   27   34
CONECT   30   35
CONECT   30   36
CONECT   32   37
CONECT   33   38
CONECT   33   39
CONECT   33   40
CONECT   38   41
CONECT   41   42
CONECT   41   43
CONECT   41   44
CONECT   42   45
CONECT   42   46
CONECT   45   47
CONECT   45   48
CONECT   47   49
CONECT   47   50
CONECT   47   51
CONECT   48   52
CONECT   48   53
CONECT   48   54
CONECT   51   55
CONECT   51   56
CONECT   51   57
CONECT   54   58
CONECT   54   59
CONECT   57   60
CONECT   57   61
CONECT   61   62
CONECT   61   63
CONECT   61   64
CONECT   62   65
CONECT   62   66
CONECT   65   67
CONECT   65   68
CONECT   67   69
CONECT   67   70
CONECT   67   71
CONECT   70   72
CONECT   70   73
CONECT   70   74
CONECT   71   75
CONECT   71   76
CONECT   71   77
CONECT   74   78
CONECT   74   79
CONECT   74   80
CONECT   77   81
CONECT   77   82
CONECT   80   83
CONECT   80   84
CONECT   36   85
CONECT   85   86
CONECT   86   87
CONECT   86   88
CONECT   86   89
CONECT    8   12
CONECT   15   19
CONECT   32   36
CONECT   54   57
CONECT   77   80
END
