# Supplementary material for: Exploring Non-orthosteric Interactions with a Series of Potent and Selective A3 Antagonists
Source: ACS Med Chem Lett. 2022 Jan 10;13(2):243–9. doi: 10.1021/acsmedchemlett.1c00598 (PMC8842279; doi:10.1021/acsmedchemlett.1c00598)
Supplement: Supplementary file 2 — ml1c00598_si_002.zip [file ml1c00598_si_002.zip › 10c.pdb]

REMARK LIGPARGEN GENERATED PDB FILE
ATOM      1  H00 LIG     1       0.611   5.423  54.957
ATOM      2  C01 LIG     1       1.291   4.746  54.461
ATOM      3  C02 LIG     1       1.645   3.534  55.073
ATOM      4  C03 LIG     1       1.803   5.095  53.213
ATOM      5  C04 LIG     1       1.096   3.155  56.413
ATOM      6  C05 LIG     1       2.529   2.685  54.399
ATOM      7  H06 LIG     1       1.502   6.035  52.780
ATOM      8  C07 LIG     1       2.684   4.235  52.549
ATOM      9  N08 LIG     1       0.981   1.824  56.691
ATOM     10  N09 LIG     1       0.748   4.165  57.265
ATOM     11  H0A LIG     1       2.821   1.745  54.847
ATOM     12  C0B LIG     1       3.044   3.034  53.154
ATOM     13  O0C LIG     1       3.241   4.482  51.310
ATOM     14  C0D LIG     1       0.482   1.479  57.912
ATOM     15  C0E LIG     1       0.304   3.811  58.496
ATOM     16  H0F LIG     1       3.727   2.370  52.649
ATOM     17  C0G LIG     1       2.967   5.711  50.646
ATOM     18  C0H LIG     1       0.270   0.022  58.203
ATOM     19  C0I LIG     1       0.181   2.463  58.860
ATOM     20  N0J LIG     1      -0.007   4.897  59.325
ATOM     21  H0K LIG     1       1.955   6.059  50.863
ATOM     22  H0M LIG     1       3.100   5.644  49.565
ATOM     23  H0N LIG     1       3.662   6.468  51.011
ATOM     24  C0O LIG     1       0.916  -0.981  57.465
ATOM     25  C0P LIG     1      -0.594  -0.374  59.235
ATOM     26  H0Q LIG     1      -0.134   2.170  59.842
ATOM     27  C0R LIG     1      -0.532   4.896  60.570
ATOM     28  H0S LIG     1       0.203   5.782  58.898
ATOM     29  H0T LIG     1       1.588  -0.713  56.662
ATOM     30  C0U LIG     1       0.703  -2.328  57.756
ATOM     31  H0V LIG     1      -1.149   0.351  59.808
ATOM     32  C0W LIG     1      -0.767  -1.714  59.557
ATOM     33  C0X LIG     1      -0.816   6.270  61.195
ATOM     34  O0Y LIG     1      -0.788   3.879  61.216
ATOM     35  H0Z LIG     1       1.208  -3.089  57.181
ATOM     36  C10 LIG     1      -0.154  -2.707  58.785
ATOM     37  H11 LIG     1      -1.381  -1.962  60.406
ATOM     38  O12 LIG     1      -1.723   6.102  62.284
ATOM     39  H13 LIG     1       0.136   6.689  61.513
ATOM     40  H14 LIG     1      -1.263   6.934  60.458
ATOM     41  C15 LIG     1      -1.659   7.052  63.340
ATOM     42  C16 LIG     1      -2.625   6.707  64.494
ATOM     43  H17 LIG     1      -0.653   7.147  63.753
ATOM     44  H18 LIG     1      -1.941   8.037  62.959
ATOM     45  N19 LIG     1      -3.324   5.527  64.578
ATOM     46  O1A LIG     1      -2.780   7.590  65.337
ATOM     47  C1B LIG     1      -4.325   5.400  65.654
ATOM     48  C1C LIG     1      -2.850   4.207  64.088
ATOM     49  H1D LIG     1      -4.730   6.369  65.955
ATOM     50  H1E LIG     1      -5.181   4.823  65.316
ATOM     51  C1F LIG     1      -3.670   4.689  66.856
ATOM     52  H1G LIG     1      -3.756   3.649  63.818
ATOM     53  H1H LIG     1      -2.287   4.183  63.152
ATOM     54  C1I LIG     1      -2.166   3.437  65.241
ATOM     55  H1J LIG     1      -2.900   5.305  67.343
ATOM     56  H1K LIG     1      -4.472   4.516  67.576
ATOM     57  N1M LIG     1      -3.095   3.289  66.469
ATOM     58  H1N LIG     1      -1.255   3.941  65.565
ATOM     59  H1O LIG     1      -1.901   2.430  64.904
ATOM     60  H1P LIG     1      -3.912   2.754  66.196
ATOM     61  C1Q LIG     1      -2.315   2.486  67.595
ATOM     62  C1R LIG     1      -2.647   2.793  69.077
ATOM     63  H1S LIG     1      -2.442   1.428  67.380
ATOM     64  H1T LIG     1      -1.262   2.723  67.470
ATOM     65  N1U LIG     1      -2.295   1.901  70.023
ATOM     66  O1V LIG     1      -3.173   3.846  69.397
ATOM     67  C1W LIG     1      -2.474   2.131  71.470
ATOM     68  H1X LIG     1      -1.816   1.050  69.775
ATOM     69  C1Y LIG     1      -3.908   2.365  71.981
ATOM     70  H1Z LIG     1      -2.033   1.307  72.039
ATOM     71  H20 LIG     1      -1.882   3.012  71.743
ATOM     72  C21 LIG     1      -4.209   3.593  72.591
ATOM     73  C22 LIG     1      -4.931   1.428  71.771
ATOM     74  H23 LIG     1      -3.441   4.336  72.753
ATOM     75  C24 LIG     1      -5.523   3.900  72.952
ATOM     76  H25 LIG     1      -4.728   0.481  71.290
ATOM     77  C26 LIG     1      -6.251   1.747  72.116
ATOM     78  H27 LIG     1      -5.752   4.850  73.421
ATOM     79  C28 LIG     1      -6.542   2.982  72.705
ATOM     80  H29 LIG     1      -7.055   1.050  71.933
ATOM     81  H2A LIG     1      -7.566   3.226  72.969
ATOM     82  O2B LIG     1      -0.342  -4.061  58.975
ATOM     83  C2C LIG     1      -1.209  -4.502  60.017
ATOM     84  H2D LIG     1      -1.244  -5.592  60.031
ATOM     85  H2E LIG     1      -2.228  -4.143  59.863
ATOM     86  H2F LIG     1      -0.859  -4.176  60.998
TER
CONECT    1    2
CONECT    2    3
CONECT    2    4
CONECT    3    5
CONECT    3    6
CONECT    4    7
CONECT    4    8
CONECT    5    9
CONECT    5   10
CONECT    6   11
CONECT    6   12
CONECT    8   13
CONECT    9   14
CONECT   10   15
CONECT   12   16
CONECT   13   17
CONECT   14   18
CONECT   14   19
CONECT   15   20
CONECT   17   21
CONECT   17   22
CONECT   17   23
CONECT   18   24
CONECT   18   25
CONECT   19   26
CONECT   20   27
CONECT   20   28
CONECT   24   29
CONECT   24   30
CONECT   25   31
CONECT   25   32
CONECT   27   33
CONECT   27   34
CONECT   30   35
CONECT   30   36
CONECT   32   37
CONECT   33   38
CONECT   33   39
CONECT   33   40
CONECT   38   41
CONECT   41   42
CONECT   41   43
CONECT   41   44
CONECT   42   45
CONECT   42   46
CONECT   45   47
CONECT   45   48
CONECT   47   49
CONECT   47   50
CONECT   47   51
CONECT   48   52
CONECT   48   53
CONECT   48   54
CONECT   51   55
CONECT   51   56
CONECT   51   57
CONECT   54   58
CONECT   54   59
CONECT   57   60
CONECT   57   61
CONECT   61   62
CONECT   61   63
CONECT   61   64
CONECT   62   65
CONECT   62   66
CONECT   65   67
CONECT   65   68
CONECT   67   69
CONECT   67   70
CONECT   67   71
CONECT   69   72
CONECT   69   73
CONECT   72   74
CONECT   72   75
CONECT   73   76
CONECT   73   77
CONECT   75   78
CONECT   75   79
CONECT   77   80
CONECT   79   81
CONECT   36   82
CONECT   82   83
CONECT   83   84
CONECT   83   85
CONECT   83   86
CONECT    8   12
CONECT   15   19
CONECT   32   36
CONECT   54   57
CONECT   77   79
END
