# Supplementary material for: Exploring Non-orthosteric Interactions with a Series of Potent and Selective A3 Antagonists
Source: ACS Med Chem Lett. 2022 Jan 10;13(2):243–9. doi: 10.1021/acsmedchemlett.1c00598 (PMC8842279; doi:10.1021/acsmedchemlett.1c00598)
Supplement: Supplementary file 2 — ml1c00598_si_002.zip [file ml1c00598_si_002.zip › a3_ar_final_protein_structure.pdb]

REMARK   4      COMPLIES WITH FORMAT V. 3.0, 1-DEC-2006
REMARK 888
REMARK 888 WRITTEN BY MAESTRO (A PRODUCT OF SCHRODINGER, LLC)
TITLE     complex - preprocessed_copy
MODEL        1
ATOM      1  N   SER     1     -21.341 -10.624  63.852  0.00  0.00           N1+
ATOM      2  CA  SER     1     -20.466  -9.718  63.013  0.00  0.00           C
ATOM      3  C   SER     1     -19.297  -9.126  63.783  0.00  0.00           C
ATOM      4  O   SER     1     -19.522  -8.862  64.949  0.00  0.00           O
ATOM      5  CB  SER     1     -21.346  -8.554  62.634  0.00  0.00           C
ATOM      6  OG  SER     1     -22.376  -8.932  61.746  0.00  0.00           O
ATOM      7  H1  SER     1     -22.096 -10.983  63.285  1.00  0.00           H
ATOM      8  H2  SER     1     -20.790 -11.393  64.204  1.00  0.00           H
ATOM      9  H3  SER     1     -21.723 -10.101  64.627  1.00  0.00           H
ATOM     10  HA  SER     1     -20.115 -10.240  62.123  1.00  0.00           H
ATOM     11  HB3 SER     1     -20.738  -7.775  62.174  1.00  0.00           H
ATOM     12  HB2 SER     1     -21.784  -8.122  63.534  1.00  0.00           H
ATOM     13  HG  SER     1     -22.911  -8.165  61.531  1.00  0.00           H
ATOM     14  N   LEU     2     -18.155  -8.940  63.126  0.00  0.00           N
ATOM     15  CA  LEU     2     -16.964  -8.306  63.729  0.00  0.00           C
ATOM     16  C   LEU     2     -16.416  -7.398  62.656  0.00  0.00           C
ATOM     17  O   LEU     2     -16.447  -7.787  61.483  0.00  0.00           O
ATOM     18  CB  LEU     2     -15.891  -9.358  64.150  0.00  0.00           C
ATOM     19  CG  LEU     2     -15.907 -10.118  65.489  0.00  0.00           C
ATOM     20  CD1 LEU     2     -16.272  -9.187  66.627  0.00  0.00           C
ATOM     21  CD2 LEU     2     -16.862 -11.305  65.527  0.00  0.00           C
ATOM     22  H   LEU     2     -18.071  -9.238  62.165  1.00  0.00           H
ATOM     23  HA  LEU     2     -17.260  -7.715  64.596  1.00  0.00           H
ATOM     24  HB3 LEU     2     -14.903  -8.917  64.015  1.00  0.00           H
ATOM     25  HB2 LEU     2     -15.782 -10.082  63.343  1.00  0.00           H
ATOM     26  HG  LEU     2     -14.900 -10.493  65.673  1.00  0.00           H
ATOM     27 HD11 LEU     2     -16.278  -9.743  67.564  1.00  0.00           H
ATOM     28 HD12 LEU     2     -15.540  -8.382  66.687  1.00  0.00           H
ATOM     29 HD13 LEU     2     -17.261  -8.765  66.449  1.00  0.00           H
ATOM     30 HD21 LEU     2     -16.810 -11.783  66.505  1.00  0.00           H
ATOM     31 HD22 LEU     2     -17.880 -10.959  65.346  1.00  0.00           H
ATOM     32 HD23 LEU     2     -16.580 -12.023  64.757  1.00  0.00           H
ATOM     33  N   ALA     3     -15.917  -6.183  63.072  0.00  0.00           N
ATOM     34  CA  ALA     3     -15.372  -5.093  62.232  0.00  0.00           C
ATOM     35  C   ALA     3     -14.123  -5.618  61.550  0.00  0.00           C
ATOM     36  O   ALA     3     -13.901  -5.295  60.363  0.00  0.00           O
ATOM     37  CB  ALA     3     -15.052  -3.844  62.995  0.00  0.00           C
ATOM     38  H   ALA     3     -15.896  -5.956  64.056  1.00  0.00           H
ATOM     39  HA  ALA     3     -16.107  -4.849  61.465  1.00  0.00           H
ATOM     40  HB1 ALA     3     -14.658  -3.091  62.312  1.00  0.00           H
ATOM     41  HB2 ALA     3     -15.958  -3.465  63.469  1.00  0.00           H
ATOM     42  HB3 ALA     3     -14.308  -4.066  63.760  1.00  0.00           H
ATOM     43  N   ASN     4     -13.297  -6.478  62.212  0.00  0.00           N
ATOM     44  CA  ASN     4     -12.058  -7.086  61.773  0.00  0.00           C
ATOM     45  C   ASN     4     -12.357  -8.147  60.666  0.00  0.00           C
ATOM     46  O   ASN     4     -11.751  -8.138  59.568  0.00  0.00           O
ATOM     47  CB  ASN     4     -11.426  -7.698  62.964  0.00  0.00           C
ATOM     48  CG  ASN     4     -10.079  -8.335  62.496  0.00  0.00           C
ATOM     49  ND2 ASN     4      -8.987  -7.618  62.380  0.00  0.00           N
ATOM     50  OD1 ASN     4     -10.123  -9.549  62.291  0.00  0.00           O
ATOM     51  H   ASN     4     -13.524  -6.775  63.150  1.00  0.00           H
ATOM     52  HA  ASN     4     -11.400  -6.317  61.369  1.00  0.00           H
ATOM     53  HB3 ASN     4     -12.077  -8.477  63.360  1.00  0.00           H
ATOM     54  HB2 ASN     4     -11.223  -6.924  63.705  1.00  0.00           H
ATOM     55 HD22 ASN     4      -8.128  -8.052  62.075  1.00  0.00           H
ATOM     56 HD21 ASN     4      -9.005  -6.631  62.595  1.00  0.00           H
ATOM     57  N   VAL     5     -13.449  -8.890  60.860  0.00  0.00           N
ATOM     58  CA  VAL     5     -13.874  -9.927  59.872  0.00  0.00           C
ATOM     59  C   VAL     5     -14.467  -9.299  58.616  0.00  0.00           C
ATOM     60  O   VAL     5     -14.197  -9.890  57.557  0.00  0.00           O
ATOM     61  CB  VAL     5     -14.815 -10.940  60.648  0.00  0.00           C
ATOM     62  CG1 VAL     5     -15.796 -11.788  59.819  0.00  0.00           C
ATOM     63  CG2 VAL     5     -13.943 -11.850  61.496  0.00  0.00           C
ATOM     64  H   VAL     5     -14.009  -8.757  61.690  1.00  0.00           H
ATOM     65  HA  VAL     5     -12.982 -10.476  59.572  1.00  0.00           H
ATOM     66  HB  VAL     5     -15.416 -10.347  61.338  1.00  0.00           H
ATOM     67 HG11 VAL     5     -16.372 -12.432  60.484  1.00  0.00           H
ATOM     68 HG12 VAL     5     -16.474 -11.131  59.273  1.00  0.00           H
ATOM     69 HG13 VAL     5     -15.238 -12.402  59.112  1.00  0.00           H
ATOM     70 HG21 VAL     5     -14.573 -12.555  62.038  1.00  0.00           H
ATOM     71 HG22 VAL     5     -13.255 -12.398  60.852  1.00  0.00           H
ATOM     72 HG23 VAL     5     -13.374 -11.250  62.207  1.00  0.00           H
ATOM     73  N   THR     6     -15.192  -8.186  58.676  0.00  0.00           N
ATOM     74  CA  THR     6     -15.665  -7.465  57.497  0.00  0.00           C
ATOM     75  C   THR     6     -14.510  -6.693  56.780  0.00  0.00           C
ATOM     76  O   THR     6     -14.643  -6.476  55.560  0.00  0.00           O
ATOM     77  CB  THR     6     -16.913  -6.584  57.806  0.00  0.00           C
ATOM     78  CG2 THR     6     -18.030  -7.408  58.529  0.00  0.00           C
ATOM     79  OG1 THR     6     -16.585  -5.505  58.722  0.00  0.00           O
ATOM     80  H   THR     6     -15.444  -7.795  59.573  1.00  0.00           H
ATOM     81  HA  THR     6     -16.001  -8.226  56.793  1.00  0.00           H
ATOM     82  HB  THR     6     -17.307  -6.169  56.878  1.00  0.00           H
ATOM     83 HG21 THR     6     -18.886  -6.763  58.730  1.00  0.00           H
ATOM     84 HG22 THR     6     -18.341  -8.236  57.892  1.00  0.00           H
ATOM     85 HG23 THR     6     -17.642  -7.799  59.470  1.00  0.00           H
ATOM     86  HG1 THR     6     -17.370  -4.980  58.894  1.00  0.00           H
ATOM     87  N   TYR     7     -13.379  -6.398  57.520  0.00  0.00           N
ATOM     88  CA  TYR     7     -12.120  -5.771  56.966  0.00  0.00           C
ATOM     89  C   TYR     7     -11.324  -6.857  56.198  0.00  0.00           C
ATOM     90  O   TYR     7     -10.964  -6.608  55.019  0.00  0.00           O
ATOM     91  CB  TYR     7     -11.343  -5.041  58.083  0.00  0.00           C
ATOM     92  CG  TYR     7      -9.747  -5.095  57.934  0.00  0.00           C
ATOM     93  CD1 TYR     7      -9.036  -4.720  56.772  0.00  0.00           C
ATOM     94  CD2 TYR     7      -8.964  -5.604  58.989  0.00  0.00           C
ATOM     95  CE1 TYR     7      -7.641  -4.909  56.663  0.00  0.00           C
ATOM     96  CE2 TYR     7      -7.574  -5.843  58.886  0.00  0.00           C
ATOM     97  CZ  TYR     7      -6.979  -5.409  57.717  0.00  0.00           C
ATOM     98  OH  TYR     7      -5.648  -5.563  57.474  0.00  0.00           O
ATOM     99  H   TYR     7     -13.355  -6.603  58.509  1.00  0.00           H
ATOM    100  HA  TYR     7     -12.426  -5.019  56.239  1.00  0.00           H
ATOM    101  HB3 TYR     7     -11.629  -5.453  59.050  1.00  0.00           H
ATOM    102  HB2 TYR     7     -11.666  -4.001  58.127  1.00  0.00           H
ATOM    103  HD1 TYR     7      -9.560  -4.276  55.938  1.00  0.00           H
ATOM    104  HD2 TYR     7      -9.422  -5.834  59.940  1.00  0.00           H
ATOM    105  HE1 TYR     7      -7.131  -4.653  55.746  1.00  0.00           H
ATOM    106  HE2 TYR     7      -7.050  -6.336  59.691  1.00  0.00           H
ATOM    107  HH  TYR     7      -5.218  -5.922  58.255  1.00  0.00           H
ATOM    108  N   ILE     8     -11.031  -7.940  56.840  0.00  0.00           N
ATOM    109  CA  ILE     8     -10.399  -9.157  56.323  0.00  0.00           C
ATOM    110  C   ILE     8     -11.167  -9.599  55.036  0.00  0.00           C
ATOM    111  O   ILE     8     -10.494  -9.660  53.984  0.00  0.00           O
ATOM    112  CB  ILE     8     -10.215 -10.206  57.520  0.00  0.00           C
ATOM    113  CG1 ILE     8      -9.029  -9.688  58.434  0.00  0.00           C
ATOM    114  CG2 ILE     8     -10.218 -11.659  57.094  0.00  0.00           C
ATOM    115  CD1 ILE     8      -8.712 -10.568  59.673  0.00  0.00           C
ATOM    116  H   ILE     8     -11.240  -8.015  57.825  1.00  0.00           H
ATOM    117  HA  ILE     8      -9.396  -8.873  56.003  1.00  0.00           H
ATOM    118  HB  ILE     8     -11.110 -10.092  58.132  1.00  0.00           H
ATOM    119 HG13 ILE     8      -9.244  -8.670  58.760  1.00  0.00           H
ATOM    120 HG12 ILE     8      -8.129  -9.580  57.829  1.00  0.00           H
ATOM    121 HG21 ILE     8     -10.088 -12.295  57.970  1.00  0.00           H
ATOM    122 HG22 ILE     8     -11.167 -11.895  56.612  1.00  0.00           H
ATOM    123 HG23 ILE     8      -9.402 -11.834  56.393  1.00  0.00           H
ATOM    124 HD11 ILE     8      -7.886 -10.127  60.231  1.00  0.00           H
ATOM    125 HD12 ILE     8      -9.592 -10.626  60.313  1.00  0.00           H
ATOM    126 HD13 ILE     8      -8.435 -11.570  59.346  1.00  0.00           H
ATOM    127  N   THR     9     -12.530  -9.669  55.098  0.00  0.00           N
ATOM    128  CA  THR     9     -13.271 -10.205  53.952  0.00  0.00           C
ATOM    129  C   THR     9     -13.112  -9.250  52.771  0.00  0.00           C
ATOM    130  O   THR     9     -13.252  -9.655  51.648  0.00  0.00           O
ATOM    131  CB  THR     9     -14.729 -10.749  54.321  0.00  0.00           C
ATOM    132  CG2 THR     9     -15.512 -11.358  53.079  0.00  0.00           C
ATOM    133  OG1 THR     9     -14.501 -11.650  55.294  0.00  0.00           O
ATOM    134  H   THR     9     -13.015  -9.354  55.926  1.00  0.00           H
ATOM    135  HA  THR     9     -12.714 -11.095  53.660  1.00  0.00           H
ATOM    136  HB  THR     9     -15.314  -9.928  54.735  1.00  0.00           H
ATOM    137 HG21 THR     9     -16.492 -11.707  53.403  1.00  0.00           H
ATOM    138 HG22 THR     9     -15.634 -10.591  52.314  1.00  0.00           H
ATOM    139 HG23 THR     9     -14.947 -12.194  52.667  1.00  0.00           H
ATOM    140  HG1 THR     9     -15.334 -12.032  55.579  1.00  0.00           H
ATOM    141  N   MET    10     -12.882  -7.911  52.974  0.00  0.00           N
ATOM    142  CA  MET    10     -12.582  -6.924  51.941  0.00  0.00           C
ATOM    143  C   MET    10     -11.163  -7.067  51.472  0.00  0.00           C
ATOM    144  O   MET    10     -10.925  -7.137  50.272  0.00  0.00           O
ATOM    145  CB  MET    10     -12.883  -5.488  52.405  0.00  0.00           C
ATOM    146  CG  MET    10     -12.473  -4.416  51.297  0.00  0.00           C
ATOM    147  SD  MET    10     -13.391  -2.860  51.532  0.00  0.00           S
ATOM    148  CE  MET    10     -12.722  -1.817  50.215  0.00  0.00           C
ATOM    149  H   MET    10     -12.913  -7.529  53.909  1.00  0.00           H
ATOM    150  HA  MET    10     -13.230  -7.135  51.090  1.00  0.00           H
ATOM    151  HB3 MET    10     -12.339  -5.283  53.327  1.00  0.00           H
ATOM    152  HB2 MET    10     -13.946  -5.393  52.625  1.00  0.00           H
ATOM    153  HG3 MET    10     -12.687  -4.818  50.307  1.00  0.00           H
ATOM    154  HG2 MET    10     -11.403  -4.219  51.361  1.00  0.00           H
ATOM    155  HE1 MET    10     -13.200  -0.838  50.248  1.00  0.00           H
ATOM    156  HE2 MET    10     -11.647  -1.701  50.353  1.00  0.00           H
ATOM    157  HE3 MET    10     -12.915  -2.282  49.249  1.00  0.00           H
ATOM    158  N   GLU    11     -10.159  -6.929  52.379  0.00  0.00           N
ATOM    159  CA  GLU    11      -8.691  -7.039  52.104  0.00  0.00           C
ATOM    160  C   GLU    11      -8.313  -8.256  51.180  0.00  0.00           C
ATOM    161  O   GLU    11      -7.625  -8.024  50.211  0.00  0.00           O
ATOM    162  CB  GLU    11      -7.853  -6.827  53.367  0.00  0.00           C
ATOM    163  CG  GLU    11      -6.399  -6.744  52.949  0.00  0.00           C
ATOM    164  CD  GLU    11      -5.684  -5.528  53.570  0.00  0.00           C
ATOM    165  OE1 GLU    11      -6.008  -4.458  53.093  0.00  0.00           O
ATOM    166  OE2 GLU    11      -5.121  -5.558  54.665  0.00  0.00           O1-
ATOM    167  H   GLU    11     -10.375  -6.732  53.346  1.00  0.00           H
ATOM    168  HA  GLU    11      -8.471  -6.165  51.492  1.00  0.00           H
ATOM    169  HB3 GLU    11      -7.989  -7.674  54.039  1.00  0.00           H
ATOM    170  HB2 GLU    11      -8.147  -5.893  53.845  1.00  0.00           H
ATOM    171  HG3 GLU    11      -6.337  -6.685  51.862  1.00  0.00           H
ATOM    172  HG2 GLU    11      -5.884  -7.658  53.245  1.00  0.00           H
ATOM    173  N   ILE    12      -8.862  -9.488  51.451  0.00  0.00           N
ATOM    174  CA  ILE    12      -8.567 -10.636  50.651  0.00  0.00           C
ATOM    175  C   ILE    12      -9.045 -10.541  49.191  0.00  0.00           C
ATOM    176  O   ILE    12      -8.435 -10.992  48.233  0.00  0.00           O
ATOM    177  CB  ILE    12      -9.091 -11.958  51.340  0.00  0.00           C
ATOM    178  CG1 ILE    12      -8.601 -13.276  50.738  0.00  0.00           C
ATOM    179  CG2 ILE    12     -10.676 -12.033  51.516  0.00  0.00           C
ATOM    180  CD1 ILE    12      -8.615 -14.457  51.745  0.00  0.00           C
ATOM    181  H   ILE    12      -9.492  -9.599  52.233  1.00  0.00           H
ATOM    182  HA  ILE    12      -7.481 -10.716  50.615  1.00  0.00           H
ATOM    183  HB  ILE    12      -8.688 -11.935  52.353  1.00  0.00           H
ATOM    184 HG13 ILE    12      -7.591 -13.143  50.350  1.00  0.00           H
ATOM    185 HG12 ILE    12      -9.215 -13.530  49.874  1.00  0.00           H
ATOM    186 HG21 ILE    12     -10.945 -12.974  51.997  1.00  0.00           H
ATOM    187 HG22 ILE    12     -11.013 -11.200  52.133  1.00  0.00           H
ATOM    188 HG23 ILE    12     -11.154 -11.976  50.538  1.00  0.00           H
ATOM    189 HD11 ILE    12      -8.256 -15.360  51.252  1.00  0.00           H
ATOM    190 HD12 ILE    12      -7.967 -14.223  52.590  1.00  0.00           H
ATOM    191 HD13 ILE    12      -9.632 -14.619  52.102  1.00  0.00           H
ATOM    192  N   PHE    13     -10.208  -9.900  49.087  0.00  0.00           N
ATOM    193  CA  PHE    13     -10.969  -9.531  47.880  0.00  0.00           C
ATOM    194  C   PHE    13     -10.189  -8.446  47.086  0.00  0.00           C
ATOM    195  O   PHE    13     -10.033  -8.714  45.891  0.00  0.00           O
ATOM    196  CB  PHE    13     -12.399  -9.114  48.232  0.00  0.00           C
ATOM    197  CG  PHE    13     -13.396 -10.292  47.997  0.00  0.00           C
ATOM    198  CD1 PHE    13     -13.709 -11.273  48.974  0.00  0.00           C
ATOM    199  CD2 PHE    13     -13.966 -10.366  46.740  0.00  0.00           C
ATOM    200  CE1 PHE    13     -14.513 -12.348  48.631  0.00  0.00           C
ATOM    201  CE2 PHE    13     -14.870 -11.417  46.437  0.00  0.00           C
ATOM    202  CZ  PHE    13     -15.155 -12.381  47.429  0.00  0.00           C
ATOM    203  H   PHE    13     -10.692  -9.594  49.919  1.00  0.00           H
ATOM    204  HA  PHE    13     -11.032 -10.417  47.249  1.00  0.00           H
ATOM    205  HB3 PHE    13     -12.691  -8.263  47.616  1.00  0.00           H
ATOM    206  HB2 PHE    13     -12.441  -8.806  49.277  1.00  0.00           H
ATOM    207  HD1 PHE    13     -13.321 -11.179  49.977  1.00  0.00           H
ATOM    208  HD2 PHE    13     -13.723  -9.625  45.992  1.00  0.00           H
ATOM    209  HE1 PHE    13     -14.636 -13.171  49.319  1.00  0.00           H
ATOM    210  HE2 PHE    13     -15.328 -11.471  45.460  1.00  0.00           H
ATOM    211  HZ  PHE    13     -15.888 -13.149  47.229  1.00  0.00           H
ATOM    212  N   ILE    14      -9.720  -7.384  47.638  0.00  0.00           N
ATOM    213  CA  ILE    14      -8.895  -6.325  46.936  0.00  0.00           C
ATOM    214  C   ILE    14      -7.451  -6.789  46.693  0.00  0.00           C
ATOM    215  O   ILE    14      -6.839  -6.347  45.779  0.00  0.00           O
ATOM    216  CB  ILE    14      -9.030  -4.984  47.678  0.00  0.00           C
ATOM    217  CG1 ILE    14      -8.321  -4.932  49.077  0.00  0.00           C
ATOM    218  CG2 ILE    14     -10.546  -4.566  47.711  0.00  0.00           C
ATOM    219  CD1 ILE    14      -8.480  -3.530  49.764  0.00  0.00           C
ATOM    220  H   ILE    14      -9.894  -7.205  48.617  1.00  0.00           H
ATOM    221  HA  ILE    14      -9.345  -6.182  45.953  1.00  0.00           H
ATOM    222  HB  ILE    14      -8.526  -4.243  47.057  1.00  0.00           H
ATOM    223 HG13 ILE    14      -7.262  -5.158  48.955  1.00  0.00           H
ATOM    224 HG12 ILE    14      -8.740  -5.703  49.724  1.00  0.00           H
ATOM    225 HG21 ILE    14     -10.650  -3.616  48.235  1.00  0.00           H
ATOM    226 HG22 ILE    14     -10.916  -4.460  46.691  1.00  0.00           H
ATOM    227 HG23 ILE    14     -11.123  -5.332  48.229  1.00  0.00           H
ATOM    228 HD11 ILE    14      -7.974  -3.539  50.730  1.00  0.00           H
ATOM    229 HD12 ILE    14      -8.038  -2.762  49.130  1.00  0.00           H
ATOM    230 HD13 ILE    14      -9.538  -3.315  49.911  1.00  0.00           H
ATOM    231  N   GLY    15      -7.022  -7.766  47.462  0.00  0.00           N
ATOM    232  CA  GLY    15      -5.774  -8.534  47.364  0.00  0.00           C
ATOM    233  C   GLY    15      -5.920  -9.500  46.085  0.00  0.00           C
ATOM    234  O   GLY    15      -4.999  -9.589  45.248  0.00  0.00           O
ATOM    235  H   GLY    15      -7.582  -8.077  48.243  1.00  0.00           H
ATOM    236  HA3 GLY    15      -5.649  -9.138  48.262  1.00  0.00           H
ATOM    237  HA2 GLY    15      -4.939  -7.851  47.209  1.00  0.00           H
ATOM    238  N   LEU    16      -7.017 -10.273  45.990  0.00  0.00           N
ATOM    239  CA  LEU    16      -7.352 -11.156  44.926  0.00  0.00           C
ATOM    240  C   LEU    16      -7.522 -10.363  43.614  0.00  0.00           C
ATOM    241  O   LEU    16      -6.964 -10.728  42.552  0.00  0.00           O
ATOM    242  CB  LEU    16      -8.655 -11.958  45.359  0.00  0.00           C
ATOM    243  CG  LEU    16      -9.176 -12.977  44.364  0.00  0.00           C
ATOM    244  CD1 LEU    16     -10.021 -12.320  43.204  0.00  0.00           C
ATOM    245  CD2 LEU    16      -8.050 -13.876  43.864  0.00  0.00           C
ATOM    246  H   LEU    16      -7.708 -10.262  46.727  1.00  0.00           H
ATOM    247  HA  LEU    16      -6.536 -11.867  44.797  1.00  0.00           H
ATOM    248  HB3 LEU    16      -9.449 -11.251  45.598  1.00  0.00           H
ATOM    249  HB2 LEU    16      -8.473 -12.449  46.315  1.00  0.00           H
ATOM    250  HG  LEU    16      -9.861 -13.621  44.915  1.00  0.00           H
ATOM    251 HD11 LEU    16     -10.368 -13.096  42.522  1.00  0.00           H
ATOM    252 HD12 LEU    16     -10.880 -11.800  43.629  1.00  0.00           H
ATOM    253 HD13 LEU    16      -9.400 -11.609  42.659  1.00  0.00           H
ATOM    254 HD21 LEU    16      -8.450 -14.598  43.152  1.00  0.00           H
ATOM    255 HD22 LEU    16      -7.289 -13.268  43.376  1.00  0.00           H
ATOM    256 HD23 LEU    16      -7.606 -14.406  44.707  1.00  0.00           H
ATOM    257  N   CYS    17      -8.182  -9.225  43.682  0.00  0.00           N
ATOM    258  CA  CYS    17      -8.350  -8.265  42.641  0.00  0.00           C
ATOM    259  C   CYS    17      -7.018  -7.570  42.356  0.00  0.00           C
ATOM    260  O   CYS    17      -6.851  -6.989  41.250  0.00  0.00           O
ATOM    261  CB  CYS    17      -9.417  -7.245  42.951  0.00  0.00           C
ATOM    262  SG  CYS    17     -11.080  -7.807  43.109  0.00  0.00           S
ATOM    263  H   CYS    17      -8.637  -8.956  44.543  1.00  0.00           H
ATOM    264  HA  CYS    17      -8.649  -8.799  41.739  1.00  0.00           H
ATOM    265  HB3 CYS    17      -9.378  -6.450  42.206  1.00  0.00           H
ATOM    266  HB2 CYS    17      -9.138  -6.699  43.852  1.00  0.00           H
ATOM    267  HG  CYS    17     -11.877  -6.770  43.382  1.00  0.00           H
ATOM    268  N   ALA    18      -5.973  -7.632  43.288  0.00  0.00           N
ATOM    269  CA  ALA    18      -4.601  -7.135  43.029  0.00  0.00           C
ATOM    270  C   ALA    18      -3.729  -8.144  42.295  0.00  0.00           C
ATOM    271  O   ALA    18      -2.569  -7.822  41.861  0.00  0.00           O
ATOM    272  CB  ALA    18      -3.968  -6.503  44.276  0.00  0.00           C
ATOM    273  H   ALA    18      -6.133  -8.034  44.200  1.00  0.00           H
ATOM    274  HA  ALA    18      -4.728  -6.310  42.328  1.00  0.00           H
ATOM    275  HB1 ALA    18      -2.964  -6.154  44.037  1.00  0.00           H
ATOM    276  HB2 ALA    18      -4.576  -5.661  44.606  1.00  0.00           H
ATOM    277  HB3 ALA    18      -3.914  -7.245  45.073  1.00  0.00           H
ATOM    278  N   ILE    19      -4.198  -9.369  42.038  0.00  0.00           N
ATOM    279  CA  ILE    19      -3.460 -10.355  41.326  0.00  0.00           C
ATOM    280  C   ILE    19      -4.011 -10.581  39.923  0.00  0.00           C
ATOM    281  O   ILE    19      -3.197 -10.474  39.032  0.00  0.00           O
ATOM    282  CB  ILE    19      -3.428 -11.573  42.254  0.00  0.00           C
ATOM    283  CG1 ILE    19      -2.556 -11.437  43.473  0.00  0.00           C
ATOM    284  CG2 ILE    19      -3.068 -12.890  41.592  0.00  0.00           C
ATOM    285  CD1 ILE    19      -3.105 -12.196  44.636  0.00  0.00           C
ATOM    286  H   ILE    19      -5.120  -9.633  42.354  1.00  0.00           H
ATOM    287  HA  ILE    19      -2.437  -9.991  41.224  1.00  0.00           H
ATOM    288  HB  ILE    19      -4.446 -11.693  42.626  1.00  0.00           H
ATOM    289 HG13 ILE    19      -2.465 -10.384  43.738  1.00  0.00           H
ATOM    290 HG12 ILE    19      -1.554 -11.799  43.244  1.00  0.00           H
ATOM    291 HG21 ILE    19      -3.074 -13.685  42.337  1.00  0.00           H
ATOM    292 HG22 ILE    19      -3.796 -13.117  40.813  1.00  0.00           H
ATOM    293 HG23 ILE    19      -2.075 -12.815  41.149  1.00  0.00           H
ATOM    294 HD11 ILE    19      -2.446 -12.072  45.495  1.00  0.00           H
ATOM    295 HD12 ILE    19      -4.097 -11.818  44.882  1.00  0.00           H
ATOM    296 HD13 ILE    19      -3.173 -13.254  44.381  1.00  0.00           H
ATOM    297  N   VAL    20      -5.300 -10.907  39.751  0.00  0.00           N
ATOM    298  CA  VAL    20      -5.840 -11.417  38.505  0.00  0.00           C
ATOM    299  C   VAL    20      -5.774 -10.410  37.347  0.00  0.00           C
ATOM    300  O   VAL    20      -5.777 -10.844  36.211  0.00  0.00           O
ATOM    301  CB  VAL    20      -7.159 -12.098  38.738  0.00  0.00           C
ATOM    302  CG1 VAL    20      -7.018 -13.390  39.586  0.00  0.00           C
ATOM    303  CG2 VAL    20      -8.291 -11.252  39.330  0.00  0.00           C
ATOM    304  H   VAL    20      -5.954 -10.802  40.514  1.00  0.00           H
ATOM    305  HA  VAL    20      -5.161 -12.219  38.215  1.00  0.00           H
ATOM    306  HB  VAL    20      -7.507 -12.420  37.757  1.00  0.00           H
ATOM    307 HG11 VAL    20      -8.000 -13.843  39.725  1.00  0.00           H
ATOM    308 HG12 VAL    20      -6.363 -14.093  39.071  1.00  0.00           H
ATOM    309 HG13 VAL    20      -6.592 -13.142  40.558  1.00  0.00           H
ATOM    310 HG21 VAL    20      -9.183 -11.867  39.445  1.00  0.00           H
ATOM    311 HG22 VAL    20      -7.987 -10.868  40.304  1.00  0.00           H
ATOM    312 HG23 VAL    20      -8.509 -10.418  38.663  1.00  0.00           H
ATOM    313  N   GLY    21      -5.596  -9.135  37.641  0.00  0.00           N
ATOM    314  CA  GLY    21      -5.557  -8.106  36.583  0.00  0.00           C
ATOM    315  C   GLY    21      -4.129  -7.778  36.157  0.00  0.00           C
ATOM    316  O   GLY    21      -3.859  -7.559  35.005  0.00  0.00           O
ATOM    317  H   GLY    21      -5.484  -8.850  38.603  1.00  0.00           H
ATOM    318  HA3 GLY    21      -6.046  -7.200  36.940  1.00  0.00           H
ATOM    319  HA2 GLY    21      -6.123  -8.453  35.718  1.00  0.00           H
ATOM    320  N   ASN    22      -3.192  -7.645  37.113  0.00  0.00           N
ATOM    321  CA  ASN    22      -1.759  -7.390  36.967  0.00  0.00           C
ATOM    322  C   ASN    22      -0.848  -8.562  36.581  0.00  0.00           C
ATOM    323  O   ASN    22       0.196  -8.272  36.050  0.00  0.00           O
ATOM    324  CB  ASN    22      -1.291  -6.840  38.321  0.00  0.00           C
ATOM    325  CG  ASN    22      -2.038  -5.578  38.892  0.00  0.00           C
ATOM    326  ND2 ASN    22      -2.251  -5.660  40.193  0.00  0.00           N
ATOM    327  OD1 ASN    22      -2.338  -4.540  38.278  0.00  0.00           O
ATOM    328  H   ASN    22      -3.450  -7.721  38.087  1.00  0.00           H
ATOM    329  HA  ASN    22      -1.631  -6.605  36.222  1.00  0.00           H
ATOM    330  HB3 ASN    22      -0.222  -6.631  38.272  1.00  0.00           H
ATOM    331  HB2 ASN    22      -1.322  -7.639  39.062  1.00  0.00           H
ATOM    332 HD22 ASN    22      -2.723  -4.909  40.676  1.00  0.00           H
ATOM    333 HD21 ASN    22      -1.941  -6.474  40.705  1.00  0.00           H
ATOM    334  N   VAL    23      -1.425  -9.774  36.706  0.00  0.00           N
ATOM    335  CA  VAL    23      -1.014 -10.956  35.995  0.00  0.00           C
ATOM    336  C   VAL    23      -1.229 -10.812  34.531  0.00  0.00           C
ATOM    337  O   VAL    23      -0.450 -11.224  33.679  0.00  0.00           O
ATOM    338  CB  VAL    23      -1.834 -12.190  36.499  0.00  0.00           C
ATOM    339  CG1 VAL    23      -1.839 -13.431  35.568  0.00  0.00           C
ATOM    340  CG2 VAL    23      -1.332 -12.719  37.819  0.00  0.00           C
ATOM    341  H   VAL    23      -2.205  -9.899  37.335  1.00  0.00           H
ATOM    342  HA  VAL    23       0.045 -11.133  36.183  1.00  0.00           H
ATOM    343  HB  VAL    23      -2.867 -11.871  36.637  1.00  0.00           H
ATOM    344 HG11 VAL    23      -2.438 -14.222  36.019  1.00  0.00           H
ATOM    345 HG12 VAL    23      -2.265 -13.160  34.602  1.00  0.00           H
ATOM    346 HG13 VAL    23      -0.818 -13.784  35.427  1.00  0.00           H
ATOM    347 HG21 VAL    23      -1.936 -13.574  38.122  1.00  0.00           H
ATOM    348 HG22 VAL    23      -0.292 -13.028  37.715  1.00  0.00           H
ATOM    349 HG23 VAL    23      -1.404 -11.938  38.575  1.00  0.00           H
ATOM    350  N   LEU    24      -2.331 -10.122  34.197  0.00  0.00           N
ATOM    351  CA  LEU    24      -2.881 -10.094  32.821  0.00  0.00           C
ATOM    352  C   LEU    24      -2.061  -9.092  32.046  0.00  0.00           C
ATOM    353  O   LEU    24      -1.785  -9.266  30.886  0.00  0.00           O
ATOM    354  CB  LEU    24      -4.334  -9.706  32.892  0.00  0.00           C
ATOM    355  CG  LEU    24      -5.043  -9.877  31.565  0.00  0.00           C
ATOM    356  CD1 LEU    24      -5.054 -11.280  30.843  0.00  0.00           C
ATOM    357  CD2 LEU    24      -6.520  -9.434  31.683  0.00  0.00           C
ATOM    358  H   LEU    24      -2.825  -9.590  34.899  1.00  0.00           H
ATOM    359  HA  LEU    24      -2.785 -11.080  32.366  1.00  0.00           H
ATOM    360  HB3 LEU    24      -4.417  -8.669  33.216  1.00  0.00           H
ATOM    361  HB2 LEU    24      -4.834 -10.309  33.650  1.00  0.00           H
ATOM    362  HG  LEU    24      -4.569  -9.181  30.873  1.00  0.00           H
ATOM    363 HD11 LEU    24      -5.610 -11.204  29.908  1.00  0.00           H
ATOM    364 HD12 LEU    24      -4.030 -11.589  30.632  1.00  0.00           H
ATOM    365 HD13 LEU    24      -5.530 -12.018  31.489  1.00  0.00           H
ATOM    366 HD21 LEU    24      -7.016  -9.563  30.721  1.00  0.00           H
ATOM    367 HD22 LEU    24      -7.023 -10.042  32.435  1.00  0.00           H
ATOM    368 HD23 LEU    24      -6.563  -8.385  31.976  1.00  0.00           H
ATOM    369  N   VAL    25      -1.667  -7.981  32.734  0.00  0.00           N
ATOM    370  CA  VAL    25      -0.840  -6.961  32.154  0.00  0.00           C
ATOM    371  C   VAL    25       0.538  -7.538  31.808  0.00  0.00           C
ATOM    372  O   VAL    25       1.091  -7.177  30.783  0.00  0.00           O
ATOM    373  CB  VAL    25      -0.885  -5.840  33.163  0.00  0.00           C
ATOM    374  CG1 VAL    25      -0.048  -4.588  32.740  0.00  0.00           C
ATOM    375  CG2 VAL    25      -2.277  -5.248  33.441  0.00  0.00           C
ATOM    376  H   VAL    25      -1.958  -7.851  33.692  1.00  0.00           H
ATOM    377  HA  VAL    25      -1.311  -6.616  31.234  1.00  0.00           H
ATOM    378  HB  VAL    25      -0.482  -6.215  34.104  1.00  0.00           H
ATOM    379 HG11 VAL    25      -0.125  -3.821  33.511  1.00  0.00           H
ATOM    380 HG12 VAL    25       0.997  -4.874  32.616  1.00  0.00           H
ATOM    381 HG13 VAL    25      -0.431  -4.195  31.798  1.00  0.00           H
ATOM    382 HG21 VAL    25      -2.193  -4.451  34.180  1.00  0.00           H
ATOM    383 HG22 VAL    25      -2.692  -4.844  32.517  1.00  0.00           H
ATOM    384 HG23 VAL    25      -2.935  -6.029  33.823  1.00  0.00           H
ATOM    385  N   ILE    26       1.148  -8.405  32.568  0.00  0.00           N
ATOM    386  CA  ILE    26       2.443  -8.967  32.220  0.00  0.00           C
ATOM    387  C   ILE    26       2.262 -10.137  31.330  0.00  0.00           C
ATOM    388  O   ILE    26       3.233 -10.660  30.816  0.00  0.00           O
ATOM    389  CB  ILE    26       3.139  -9.307  33.513  0.00  0.00           C
ATOM    390  CG1 ILE    26       3.204  -8.072  34.415  0.00  0.00           C
ATOM    391  CG2 ILE    26       4.532  -9.934  33.359  0.00  0.00           C
ATOM    392  CD1 ILE    26       3.847  -8.577  35.767  0.00  0.00           C
ATOM    393  H   ILE    26       0.721  -8.708  33.432  1.00  0.00           H
ATOM    394  HA  ILE    26       3.026  -8.211  31.694  1.00  0.00           H
ATOM    395  HB  ILE    26       2.516 -10.041  34.025  1.00  0.00           H
ATOM    396 HG13 ILE    26       2.194  -7.711  34.608  1.00  0.00           H
ATOM    397 HG12 ILE    26       3.856  -7.326  33.961  1.00  0.00           H
ATOM    398 HG21 ILE    26       4.949 -10.142  34.345  1.00  0.00           H
ATOM    399 HG22 ILE    26       4.452 -10.864  32.796  1.00  0.00           H
ATOM    400 HG23 ILE    26       5.186  -9.242  32.827  1.00  0.00           H
ATOM    401 HD11 ILE    26       3.926  -7.744  36.466  1.00  0.00           H
ATOM    402 HD12 ILE    26       3.219  -9.356  36.200  1.00  0.00           H
ATOM    403 HD13 ILE    26       4.840  -8.980  35.569  1.00  0.00           H
ATOM    404  N   CYS    27       1.082 -10.663  31.022  0.00  0.00           N
ATOM    405  CA  CYS    27       0.925 -11.726  30.064  0.00  0.00           C
ATOM    406  C   CYS    27       0.853 -11.233  28.635  0.00  0.00           C
ATOM    407  O   CYS    27       1.403 -11.911  27.759  0.00  0.00           O
ATOM    408  CB  CYS    27      -0.355 -12.576  30.413  0.00  0.00           C
ATOM    409  SG  CYS    27      -0.226 -14.186  29.573  0.00  0.00           S
ATOM    410  H   CYS    27       0.244 -10.318  31.467  1.00  0.00           H
ATOM    411  HA  CYS    27       1.793 -12.381  30.147  1.00  0.00           H
ATOM    412  HB3 CYS    27      -1.245 -12.053  30.062  1.00  0.00           H
ATOM    413  HB2 CYS    27      -0.405 -12.732  31.491  1.00  0.00           H
ATOM    414  HG  CYS    27      -1.303 -14.924  29.856  1.00  0.00           H
ATOM    415  N   VAL    28       0.102 -10.176  28.400  0.00  0.00           N
ATOM    416  CA  VAL    28      -0.222  -9.639  27.103  0.00  0.00           C
ATOM    417  C   VAL    28       1.032  -9.037  26.362  0.00  0.00           C
ATOM    418  O   VAL    28       1.069  -9.204  25.140  0.00  0.00           O
ATOM    419  CB  VAL    28      -1.271  -8.503  27.232  0.00  0.00           C
ATOM    420  CG1 VAL    28      -2.537  -9.122  27.656  0.00  0.00           C
ATOM    421  CG2 VAL    28      -0.850  -7.341  28.184  0.00  0.00           C
ATOM    422  H   VAL    28      -0.305  -9.664  29.170  1.00  0.00           H
ATOM    423  HA  VAL    28      -0.642 -10.436  26.489  1.00  0.00           H
ATOM    424  HB  VAL    28      -1.425  -8.079  26.240  1.00  0.00           H
ATOM    425 HG11 VAL    28      -3.302  -8.352  27.758  1.00  0.00           H
ATOM    426 HG12 VAL    28      -2.853  -9.851  26.910  1.00  0.00           H
ATOM    427 HG13 VAL    28      -2.395  -9.621  28.614  1.00  0.00           H
ATOM    428 HG21 VAL    28      -1.641  -6.591  28.215  1.00  0.00           H
ATOM    429 HG22 VAL    28      -0.683  -7.734  29.187  1.00  0.00           H
ATOM    430 HG23 VAL    28       0.069  -6.884  27.816  1.00  0.00           H
ATOM    431  N   VAL    29       1.945  -8.458  27.114  0.00  0.00           N
ATOM    432  CA  VAL    29       3.196  -7.881  26.654  0.00  0.00           C
ATOM    433  C   VAL    29       4.186  -8.975  26.127  0.00  0.00           C
ATOM    434  O   VAL    29       5.074  -8.630  25.406  0.00  0.00           O
ATOM    435  CB  VAL    29       3.852  -7.115  27.840  0.00  0.00           C
ATOM    436  CG1 VAL    29       3.019  -6.002  28.357  0.00  0.00           C
ATOM    437  CG2 VAL    29       4.428  -7.975  28.963  0.00  0.00           C
ATOM    438  H   VAL    29       1.805  -8.385  28.112  1.00  0.00           H
ATOM    439  HA  VAL    29       2.986  -7.176  25.850  1.00  0.00           H
ATOM    440  HB  VAL    29       4.720  -6.624  27.400  1.00  0.00           H
ATOM    441 HG11 VAL    29       3.537  -5.512  29.182  1.00  0.00           H
ATOM    442 HG12 VAL    29       2.842  -5.280  27.560  1.00  0.00           H
ATOM    443 HG13 VAL    29       2.065  -6.395  28.710  1.00  0.00           H
ATOM    444 HG21 VAL    29       4.857  -7.331  29.731  1.00  0.00           H
ATOM    445 HG22 VAL    29       3.635  -8.582  29.400  1.00  0.00           H
ATOM    446 HG23 VAL    29       5.204  -8.627  28.561  1.00  0.00           H
ATOM    447  N   LYS    30       3.872 -10.263  26.319  0.00  0.00           N
ATOM    448  CA  LYS    30       4.708 -11.322  25.865  0.00  0.00           C
ATOM    449  C   LYS    30       4.171 -11.781  24.511  0.00  0.00           C
ATOM    450  O   LYS    30       4.908 -11.995  23.564  0.00  0.00           O
ATOM    451  CB  LYS    30       4.765 -12.504  26.835  0.00  0.00           C
ATOM    452  CG  LYS    30       5.714 -13.650  26.411  0.00  0.00           C
ATOM    453  CD  LYS    30       7.205 -13.356  26.475  0.00  0.00           C
ATOM    454  CE  LYS    30       8.120 -14.550  26.299  0.00  0.00           C
ATOM    455  NZ  LYS    30       9.545 -14.274  26.602  0.00  0.00           N1+
ATOM    456  H   LYS    30       3.018 -10.508  26.800  1.00  0.00           H
ATOM    457  HA  LYS    30       5.718 -10.935  25.727  1.00  0.00           H
ATOM    458  HB3 LYS    30       3.760 -12.902  26.978  1.00  0.00           H
ATOM    459  HB2 LYS    30       5.052 -12.146  27.824  1.00  0.00           H
ATOM    460  HG3 LYS    30       5.455 -13.976  25.404  1.00  0.00           H
ATOM    461  HG2 LYS    30       5.497 -14.536  27.008  1.00  0.00           H
ATOM    462  HD3 LYS    30       7.434 -12.863  27.420  1.00  0.00           H
ATOM    463  HD2 LYS    30       7.455 -12.599  25.732  1.00  0.00           H
ATOM    464  HE3 LYS    30       8.033 -14.924  25.279  1.00  0.00           H
ATOM    465  HE2 LYS    30       7.769 -15.369  26.927  1.00  0.00           H
ATOM    466  HZ1 LYS    30      10.088 -15.114  26.462  1.00  0.00           H
ATOM    467  HZ2 LYS    30       9.885 -13.547  25.989  1.00  0.00           H
ATOM    468  HZ3 LYS    30       9.633 -13.972  27.562  1.00  0.00           H
ATOM    469  N   LEU    31       2.834 -11.821  24.401  0.00  0.00           N
ATOM    470  CA  LEU    31       2.041 -12.514  23.385  0.00  0.00           C
ATOM    471  C   LEU    31       1.737 -11.560  22.270  0.00  0.00           C
ATOM    472  O   LEU    31       1.563 -11.901  21.117  0.00  0.00           O
ATOM    473  CB  LEU    31       0.736 -13.212  23.800  0.00  0.00           C
ATOM    474  CG  LEU    31       0.839 -14.250  24.887  0.00  0.00           C
ATOM    475  CD1 LEU    31      -0.591 -14.757  25.118  0.00  0.00           C
ATOM    476  CD2 LEU    31       1.785 -15.476  24.483  0.00  0.00           C
ATOM    477  H   LEU    31       2.257 -11.333  25.071  1.00  0.00           H
ATOM    478  HA  LEU    31       2.685 -13.287  22.964  1.00  0.00           H
ATOM    479  HB3 LEU    31       0.273 -13.659  22.920  1.00  0.00           H
ATOM    480  HB2 LEU    31       0.003 -12.459  24.091  1.00  0.00           H
ATOM    481  HG  LEU    31       1.213 -13.786  25.800  1.00  0.00           H
ATOM    482 HD11 LEU    31      -0.586 -15.517  25.899  1.00  0.00           H
ATOM    483 HD12 LEU    31      -1.227 -13.926  25.424  1.00  0.00           H
ATOM    484 HD13 LEU    31      -0.978 -15.189  24.195  1.00  0.00           H
ATOM    485 HD21 LEU    31       1.822 -16.193  25.303  1.00  0.00           H
ATOM    486 HD22 LEU    31       1.388 -15.964  23.593  1.00  0.00           H
ATOM    487 HD23 LEU    31       2.790 -15.108  24.277  1.00  0.00           H
ATOM    488  N   ASN    32       1.648 -10.259  22.559  0.00  0.00           N
ATOM    489  CA  ASN    32       1.188  -9.189  21.637  0.00  0.00           C
ATOM    490  C   ASN    32       2.457  -8.391  21.223  0.00  0.00           C
ATOM    491  O   ASN    32       3.198  -8.046  22.159  0.00  0.00           O
ATOM    492  CB  ASN    32       0.117  -8.319  22.271  0.00  0.00           C
ATOM    493  CG  ASN    32      -0.468  -7.269  21.364  0.00  0.00           C
ATOM    494  ND2 ASN    32      -1.689  -7.435  20.993  0.00  0.00           N
ATOM    495  OD1 ASN    32       0.226  -6.315  20.947  0.00  0.00           O
ATOM    496  H   ASN    32       1.907  -9.927  23.477  1.00  0.00           H
ATOM    497  HA  ASN    32       0.769  -9.658  20.746  1.00  0.00           H
ATOM    498  HB3 ASN    32       0.522  -7.840  23.162  1.00  0.00           H
ATOM    499  HB2 ASN    32      -0.684  -8.953  22.652  1.00  0.00           H
ATOM    500 HD22 ASN    32      -2.128  -6.759  20.385  1.00  0.00           H
ATOM    501 HD21 ASN    32      -2.208  -8.241  21.310  1.00  0.00           H
ATOM    502  N   PRO    33       2.734  -8.161  19.919  0.00  0.00           N
ATOM    503  CA  PRO    33       3.943  -7.509  19.499  0.00  0.00           C
ATOM    504  C   PRO    33       3.844  -5.992  19.680  0.00  0.00           C
ATOM    505  O   PRO    33       4.948  -5.358  19.798  0.00  0.00           O
ATOM    506  CB  PRO    33       4.076  -7.731  18.041  0.00  0.00           C
ATOM    507  CG  PRO    33       2.667  -7.873  17.601  0.00  0.00           C
ATOM    508  CD  PRO    33       1.890  -8.515  18.766  0.00  0.00           C
ATOM    509  HA  PRO    33       4.805  -7.908  20.033  1.00  0.00           H
ATOM    510  HB3 PRO    33       4.603  -8.669  17.867  1.00  0.00           H
ATOM    511  HB2 PRO    33       4.509  -6.843  17.580  1.00  0.00           H
ATOM    512  HG3 PRO    33       2.623  -8.528  16.731  1.00  0.00           H
ATOM    513  HG2 PRO    33       2.253  -6.888  17.388  1.00  0.00           H
ATOM    514  HD2 PRO    33       0.923  -8.023  18.866  1.00  0.00           H
ATOM    515  HD3 PRO    33       1.889  -9.598  18.642  1.00  0.00           H
ATOM    516  N   SER    34       2.677  -5.425  19.800  0.00  0.00           N
ATOM    517  CA  SER    34       2.499  -3.930  19.805  0.00  0.00           C
ATOM    518  C   SER    34       2.665  -3.222  21.155  0.00  0.00           C
ATOM    519  O   SER    34       2.797  -2.026  21.225  0.00  0.00           O
ATOM    520  CB  SER    34       1.114  -3.702  19.165  0.00  0.00           C
ATOM    521  OG  SER    34       1.026  -4.421  17.960  0.00  0.00           O
ATOM    522  H   SER    34       1.847  -5.993  19.895  1.00  0.00           H
ATOM    523  HA  SER    34       3.243  -3.513  19.126  1.00  0.00           H
ATOM    524  HB3 SER    34       0.977  -2.639  18.965  1.00  0.00           H
ATOM    525  HB2 SER    34       0.337  -4.044  19.849  1.00  0.00           H
ATOM    526  HG  SER    34       0.164  -4.278  17.564  1.00  0.00           H
ATOM    527  N   LEU    35       2.795  -4.016  22.270  0.00  0.00           N
ATOM    528  CA  LEU    35       2.992  -3.598  23.624  0.00  0.00           C
ATOM    529  C   LEU    35       4.503  -3.826  23.941  0.00  0.00           C
ATOM    530  O   LEU    35       4.902  -3.718  25.068  0.00  0.00           O
ATOM    531  CB  LEU    35       2.203  -4.386  24.585  0.00  0.00           C
ATOM    532  CG  LEU    35       0.703  -4.537  24.219  0.00  0.00           C
ATOM    533  CD1 LEU    35       0.094  -5.427  25.231  0.00  0.00           C
ATOM    534  CD2 LEU    35      -0.081  -3.209  24.036  0.00  0.00           C
ATOM    535  H   LEU    35       2.754  -5.021  22.182  1.00  0.00           H
ATOM    536  HA  LEU    35       2.748  -2.540  23.724  1.00  0.00           H
ATOM    537  HB3 LEU    35       2.290  -3.939  25.575  1.00  0.00           H
ATOM    538  HB2 LEU    35       2.649  -5.375  24.694  1.00  0.00           H
ATOM    539  HG  LEU    35       0.661  -5.064  23.266  1.00  0.00           H
ATOM    540 HD11 LEU    35      -0.965  -5.560  25.009  1.00  0.00           H
ATOM    541 HD12 LEU    35       0.593  -6.396  25.211  1.00  0.00           H
ATOM    542 HD13 LEU    35       0.204  -4.982  26.220  1.00  0.00           H
ATOM    543 HD21 LEU    35      -1.118  -3.430  23.782  1.00  0.00           H
ATOM    544 HD22 LEU    35      -0.049  -2.637  24.963  1.00  0.00           H
ATOM    545 HD23 LEU    35       0.372  -2.626  23.234  1.00  0.00           H
ATOM    546  N   GLN    36       5.345  -4.202  22.905  0.00  0.00           N
ATOM    547  CA  GLN    36       6.809  -4.449  23.105  0.00  0.00           C
ATOM    548  C   GLN    36       7.732  -3.164  22.735  0.00  0.00           C
ATOM    549  O   GLN    36       8.381  -3.143  21.747  0.00  0.00           O
ATOM    550  CB  GLN    36       7.171  -5.693  22.260  0.00  0.00           C
ATOM    551  CG  GLN    36       6.551  -6.912  22.883  0.00  0.00           C
ATOM    552  CD  GLN    36       7.044  -8.273  22.366  0.00  0.00           C
ATOM    553  NE2 GLN    36       6.642  -9.421  22.939  0.00  0.00           N
ATOM    554  OE1 GLN    36       7.903  -8.208  21.530  0.00  0.00           O
ATOM    555  H   GLN    36       4.976  -4.319  21.972  1.00  0.00           H
ATOM    556  HA  GLN    36       6.972  -4.693  24.155  1.00  0.00           H
ATOM    557  HB3 GLN    36       8.254  -5.810  22.232  1.00  0.00           H
ATOM    558  HB2 GLN    36       6.788  -5.568  21.247  1.00  0.00           H
ATOM    559  HG3 GLN    36       5.468  -6.858  22.776  1.00  0.00           H
ATOM    560  HG2 GLN    36       6.683  -6.869  23.964  1.00  0.00           H
ATOM    561 HE22 GLN    36       6.977 -10.306  22.586  1.00  0.00           H
ATOM    562 HE21 GLN    36       6.005  -9.398  23.723  1.00  0.00           H
ATOM    563  N   THR    37       7.656  -2.159  23.611  0.00  0.00           N
ATOM    564  CA  THR    37       8.426  -0.946  23.573  0.00  0.00           C
ATOM    565  C   THR    37       8.627  -0.423  24.973  0.00  0.00           C
ATOM    566  O   THR    37       7.765  -0.633  25.812  0.00  0.00           O
ATOM    567  CB  THR    37       7.831   0.008  22.530  0.00  0.00           C
ATOM    568  CG2 THR    37       6.477   0.720  22.904  0.00  0.00           C
ATOM    569  OG1 THR    37       8.745   1.070  22.268  0.00  0.00           O
ATOM    570  H   THR    37       7.012  -2.213  24.387  1.00  0.00           H
ATOM    571  HA  THR    37       9.414  -1.223  23.205  1.00  0.00           H
ATOM    572  HB  THR    37       7.680  -0.549  21.605  1.00  0.00           H
ATOM    573 HG21 THR    37       6.166   1.365  22.082  1.00  0.00           H
ATOM    574 HG22 THR    37       5.709  -0.032  23.086  1.00  0.00           H
ATOM    575 HG23 THR    37       6.618   1.320  23.803  1.00  0.00           H
ATOM    576  HG1 THR    37       8.368   1.664  21.615  1.00  0.00           H
ATOM    577  N   THR    38       9.725   0.285  25.129  0.00  0.00           N
ATOM    578  CA  THR    38      10.115   1.026  26.311  0.00  0.00           C
ATOM    579  C   THR    38       9.205   1.396  27.477  0.00  0.00           C
ATOM    580  O   THR    38       9.418   1.077  28.656  0.00  0.00           O
ATOM    581  CB  THR    38      10.998   2.206  25.750  0.00  0.00           C
ATOM    582  CG2 THR    38      10.129   3.283  25.115  0.00  0.00           C
ATOM    583  OG1 THR    38      11.827   2.838  26.698  0.00  0.00           O
ATOM    584  H   THR    38      10.396   0.349  24.377  1.00  0.00           H
ATOM    585  HA  THR    38      10.852   0.371  26.776  1.00  0.00           H
ATOM    586  HB  THR    38      11.640   1.797  24.970  1.00  0.00           H
ATOM    587 HG21 THR    38      10.762   4.085  24.736  1.00  0.00           H
ATOM    588 HG22 THR    38       9.558   2.852  24.292  1.00  0.00           H
ATOM    589 HG23 THR    38       9.443   3.684  25.861  1.00  0.00           H
ATOM    590  HG1 THR    38      12.325   3.539  26.271  1.00  0.00           H
ATOM    591  N   THR    39       8.180   2.100  27.166  0.00  0.00           N
ATOM    592  CA  THR    39       7.105   2.469  28.119  0.00  0.00           C
ATOM    593  C   THR    39       6.477   1.222  28.777  0.00  0.00           C
ATOM    594  O   THR    39       6.291   1.256  29.979  0.00  0.00           O
ATOM    595  CB  THR    39       6.106   3.324  27.291  0.00  0.00           C
ATOM    596  CG2 THR    39       4.969   4.071  28.107  0.00  0.00           C
ATOM    597  OG1 THR    39       6.748   4.239  26.440  0.00  0.00           O
ATOM    598  H   THR    39       8.068   2.440  26.221  1.00  0.00           H
ATOM    599  HA  THR    39       7.534   3.096  28.901  1.00  0.00           H
ATOM    600  HB  THR    39       5.589   2.623  26.636  1.00  0.00           H
ATOM    601 HG21 THR    39       4.337   4.633  27.419  1.00  0.00           H
ATOM    602 HG22 THR    39       4.363   3.339  28.640  1.00  0.00           H
ATOM    603 HG23 THR    39       5.425   4.755  28.823  1.00  0.00           H
ATOM    604  HG1 THR    39       6.090   4.740  25.953  1.00  0.00           H
ATOM    605  N   PHE    40       6.044   0.240  27.997  0.00  0.00           N
ATOM    606  CA  PHE    40       5.397  -0.940  28.490  0.00  0.00           C
ATOM    607  C   PHE    40       6.261  -1.750  29.483  0.00  0.00           C
ATOM    608  O   PHE    40       5.783  -2.323  30.478  0.00  0.00           O
ATOM    609  CB  PHE    40       4.807  -1.724  27.291  0.00  0.00           C
ATOM    610  CG  PHE    40       3.774  -0.990  26.506  0.00  0.00           C
ATOM    611  CD1 PHE    40       4.215   0.005  25.588  0.00  0.00           C
ATOM    612  CD2 PHE    40       2.423  -1.306  26.636  0.00  0.00           C
ATOM    613  CE1 PHE    40       3.273   0.702  24.822  0.00  0.00           C
ATOM    614  CE2 PHE    40       1.466  -0.538  25.852  0.00  0.00           C
ATOM    615  CZ  PHE    40       1.903   0.419  24.950  0.00  0.00           C
ATOM    616  H   PHE    40       6.163   0.300  26.996  1.00  0.00           H
ATOM    617  HA  PHE    40       4.539  -0.589  29.064  1.00  0.00           H
ATOM    618  HB3 PHE    40       4.388  -2.665  27.647  1.00  0.00           H
ATOM    619  HB2 PHE    40       5.616  -2.029  26.627  1.00  0.00           H
ATOM    620  HD1 PHE    40       5.269   0.217  25.487  1.00  0.00           H
ATOM    621  HD2 PHE    40       2.115  -2.099  27.302  1.00  0.00           H
ATOM    622  HE1 PHE    40       3.598   1.463  24.127  1.00  0.00           H
ATOM    623  HE2 PHE    40       0.407  -0.712  25.971  1.00  0.00           H
ATOM    624  HZ  PHE    40       1.183   0.949  24.343  1.00  0.00           H
ATOM    625  N   TYR    41       7.622  -1.647  29.421  0.00  0.00           N
ATOM    626  CA  TYR    41       8.541  -2.229  30.419  0.00  0.00           C
ATOM    627  C   TYR    41       8.642  -1.641  31.792  0.00  0.00           C
ATOM    628  O   TYR    41       9.180  -2.265  32.721  0.00  0.00           O
ATOM    629  CB  TYR    41       9.944  -2.269  29.814  0.00  0.00           C
ATOM    630  CG  TYR    41      10.054  -2.924  28.451  0.00  0.00           C
ATOM    631  CD1 TYR    41       9.335  -4.063  28.026  0.00  0.00           C
ATOM    632  CD2 TYR    41      10.897  -2.310  27.459  0.00  0.00           C
ATOM    633  CE1 TYR    41       9.498  -4.565  26.764  0.00  0.00           C
ATOM    634  CE2 TYR    41      11.243  -2.938  26.246  0.00  0.00           C
ATOM    635  CZ  TYR    41      10.410  -3.974  25.840  0.00  0.00           C
ATOM    636  OH  TYR    41      10.534  -4.479  24.598  0.00  0.00           O
ATOM    637  H   TYR    41       8.056  -1.148  28.658  1.00  0.00           H
ATOM    638  HA  TYR    41       8.234  -3.266  30.551  1.00  0.00           H
ATOM    639  HB3 TYR    41      10.621  -2.767  30.508  1.00  0.00           H
ATOM    640  HB2 TYR    41      10.341  -1.255  29.759  1.00  0.00           H
ATOM    641  HD1 TYR    41       8.646  -4.549  28.701  1.00  0.00           H
ATOM    642  HD2 TYR    41      11.297  -1.321  27.627  1.00  0.00           H
ATOM    643  HE1 TYR    41       8.930  -5.427  26.448  1.00  0.00           H
ATOM    644  HE2 TYR    41      12.110  -2.606  25.694  1.00  0.00           H
ATOM    645  HH  TYR    41      11.184  -3.970  24.108  1.00  0.00           H
ATOM    646  N   PHE    42       8.200  -0.412  31.918  0.00  0.00           N
ATOM    647  CA  PHE    42       7.814   0.235  33.172  0.00  0.00           C
ATOM    648  C   PHE    42       6.418  -0.165  33.672  0.00  0.00           C
ATOM    649  O   PHE    42       6.268  -0.330  34.838  0.00  0.00           O
ATOM    650  CB  PHE    42       7.837   1.732  33.072  0.00  0.00           C
ATOM    651  CG  PHE    42       9.160   2.306  32.680  0.00  0.00           C
ATOM    652  CD1 PHE    42      10.331   2.125  33.476  0.00  0.00           C
ATOM    653  CD2 PHE    42       9.265   3.039  31.493  0.00  0.00           C
ATOM    654  CE1 PHE    42      11.591   2.418  32.954  0.00  0.00           C
ATOM    655  CE2 PHE    42      10.557   3.356  31.011  0.00  0.00           C
ATOM    656  CZ  PHE    42      11.697   2.917  31.641  0.00  0.00           C
ATOM    657  H   PHE    42       8.102   0.175  31.102  1.00  0.00           H
ATOM    658  HA  PHE    42       8.537  -0.058  33.934  1.00  0.00           H
ATOM    659  HB3 PHE    42       7.524   2.162  34.023  1.00  0.00           H
ATOM    660  HB2 PHE    42       7.077   2.058  32.362  1.00  0.00           H
ATOM    661  HD1 PHE    42      10.244   1.759  34.489  1.00  0.00           H
ATOM    662  HD2 PHE    42       8.373   3.348  30.969  1.00  0.00           H
ATOM    663  HE1 PHE    42      12.474   2.262  33.555  1.00  0.00           H
ATOM    664  HE2 PHE    42      10.669   3.960  30.123  1.00  0.00           H
ATOM    665  HZ  PHE    42      12.659   2.948  31.151  1.00  0.00           H
ATOM    666  N   ILE    43       5.405  -0.327  32.875  0.00  0.00           N
ATOM    667  CA  ILE    43       4.039  -0.822  33.159  0.00  0.00           C
ATOM    668  C   ILE    43       4.075  -2.275  33.632  0.00  0.00           C
ATOM    669  O   ILE    43       3.310  -2.642  34.547  0.00  0.00           O
ATOM    670  CB  ILE    43       3.173  -0.643  31.877  0.00  0.00           C
ATOM    671  CG1 ILE    43       3.164   0.809  31.372  0.00  0.00           C
ATOM    672  CG2 ILE    43       1.711  -1.100  32.038  0.00  0.00           C
ATOM    673  CD1 ILE    43       2.227   0.927  30.241  0.00  0.00           C
ATOM    674  H   ILE    43       5.492  -0.100  31.895  1.00  0.00           H
ATOM    675  HA  ILE    43       3.609  -0.212  33.953  1.00  0.00           H
ATOM    676  HB  ILE    43       3.621  -1.256  31.095  1.00  0.00           H
ATOM    677 HG13 ILE    43       4.166   1.085  31.044  1.00  0.00           H
ATOM    678 HG12 ILE    43       2.846   1.471  32.177  1.00  0.00           H
ATOM    679 HG21 ILE    43       1.175  -0.943  31.102  1.00  0.00           H
ATOM    680 HG22 ILE    43       1.687  -2.159  32.296  1.00  0.00           H
ATOM    681 HG23 ILE    43       1.234  -0.523  32.830  1.00  0.00           H
ATOM    682 HD11 ILE    43       2.219   1.956  29.881  1.00  0.00           H
ATOM    683 HD12 ILE    43       2.543   0.264  29.436  1.00  0.00           H
ATOM    684 HD13 ILE    43       1.225   0.649  30.568  1.00  0.00           H
ATOM    685  N   VAL    44       5.052  -3.054  33.017  0.00  0.00           N
ATOM    686  CA  VAL    44       5.515  -4.295  33.535  0.00  0.00           C
ATOM    687  C   VAL    44       5.941  -4.211  34.993  0.00  0.00           C
ATOM    688  O   VAL    44       5.480  -5.004  35.756  0.00  0.00           O
ATOM    689  CB  VAL    44       6.464  -5.000  32.556  0.00  0.00           C
ATOM    690  CG1 VAL    44       7.103  -6.229  33.198  0.00  0.00           C
ATOM    691  CG2 VAL    44       5.804  -5.334  31.253  0.00  0.00           C
ATOM    692  H   VAL    44       5.474  -2.745  32.153  1.00  0.00           H
ATOM    693  HA  VAL    44       4.627  -4.927  33.551  1.00  0.00           H
ATOM    694  HB  VAL    44       7.270  -4.301  32.335  1.00  0.00           H
ATOM    695 HG11 VAL    44       7.770  -6.708  32.482  1.00  0.00           H
ATOM    696 HG12 VAL    44       7.672  -5.926  34.077  1.00  0.00           H
ATOM    697 HG13 VAL    44       6.324  -6.931  33.494  1.00  0.00           H
ATOM    698 HG21 VAL    44       6.521  -5.831  30.599  1.00  0.00           H
ATOM    699 HG22 VAL    44       4.957  -5.996  31.433  1.00  0.00           H
ATOM    700 HG23 VAL    44       5.453  -4.418  30.777  1.00  0.00           H
ATOM    701  N   SER    45       6.751  -3.239  35.361  0.00  0.00           N
ATOM    702  CA  SER    45       7.353  -3.030  36.701  0.00  0.00           C
ATOM    703  C   SER    45       6.434  -2.398  37.773  0.00  0.00           C
ATOM    704  O   SER    45       6.539  -2.567  39.004  0.00  0.00           O
ATOM    705  CB  SER    45       8.653  -2.187  36.496  0.00  0.00           C
ATOM    706  OG  SER    45       9.297  -1.775  37.697  0.00  0.00           O
ATOM    707  H   SER    45       7.025  -2.530  34.695  1.00  0.00           H
ATOM    708  HA  SER    45       7.658  -4.008  37.074  1.00  0.00           H
ATOM    709  HB3 SER    45       8.422  -1.310  35.891  1.00  0.00           H
ATOM    710  HB2 SER    45       9.357  -2.752  35.885  1.00  0.00           H
ATOM    711  HG  SER    45      10.082  -1.266  37.481  1.00  0.00           H
ATOM    712  N   LEU    46       5.425  -1.635  37.382  0.00  0.00           N
ATOM    713  CA  LEU    46       4.274  -1.169  38.065  0.00  0.00           C
ATOM    714  C   LEU    46       3.378  -2.315  38.521  0.00  0.00           C
ATOM    715  O   LEU    46       3.220  -2.581  39.699  0.00  0.00           O
ATOM    716  CB  LEU    46       3.525  -0.075  37.241  0.00  0.00           C
ATOM    717  CG  LEU    46       2.702   0.817  38.143  0.00  0.00           C
ATOM    718  CD1 LEU    46       3.533   1.798  38.985  0.00  0.00           C
ATOM    719  CD2 LEU    46       1.733   1.634  37.330  0.00  0.00           C
ATOM    720  H   LEU    46       5.397  -1.279  36.437  1.00  0.00           H
ATOM    721  HA  LEU    46       4.632  -0.680  38.971  1.00  0.00           H
ATOM    722  HB3 LEU    46       2.873  -0.554  36.511  1.00  0.00           H
ATOM    723  HB2 LEU    46       4.251   0.530  36.697  1.00  0.00           H
ATOM    724  HG  LEU    46       2.130   0.183  38.821  1.00  0.00           H
ATOM    725 HD11 LEU    46       2.868   2.400  39.604  1.00  0.00           H
ATOM    726 HD12 LEU    46       4.217   1.240  39.625  1.00  0.00           H
ATOM    727 HD13 LEU    46       4.105   2.450  38.325  1.00  0.00           H
ATOM    728 HD21 LEU    46       1.148   2.271  37.993  1.00  0.00           H
ATOM    729 HD22 LEU    46       2.284   2.255  36.624  1.00  0.00           H
ATOM    730 HD23 LEU    46       1.065   0.968  36.784  1.00  0.00           H
ATOM    731  N   ALA    47       2.908  -3.060  37.485  0.00  0.00           N
ATOM    732  CA  ALA    47       2.216  -4.306  37.657  0.00  0.00           C
ATOM    733  C   ALA    47       2.916  -5.345  38.543  0.00  0.00           C
ATOM    734  O   ALA    47       2.309  -5.819  39.479  0.00  0.00           O
ATOM    735  CB  ALA    47       1.859  -4.953  36.324  0.00  0.00           C
ATOM    736  H   ALA    47       3.039  -2.743  36.535  1.00  0.00           H
ATOM    737  HA  ALA    47       1.272  -4.069  38.147  1.00  0.00           H
ATOM    738  HB1 ALA    47       1.337  -5.893  36.504  1.00  0.00           H
ATOM    739  HB2 ALA    47       1.214  -4.283  35.755  1.00  0.00           H
ATOM    740  HB3 ALA    47       2.770  -5.147  35.758  1.00  0.00           H
ATOM    741  N   LEU    48       4.222  -5.576  38.286  0.00  0.00           N
ATOM    742  CA  LEU    48       5.105  -6.278  39.216  0.00  0.00           C
ATOM    743  C   LEU    48       5.130  -5.784  40.687  0.00  0.00           C
ATOM    744  O   LEU    48       5.390  -6.614  41.533  0.00  0.00           O
ATOM    745  CB  LEU    48       6.517  -6.375  38.595  0.00  0.00           C
ATOM    746  CG  LEU    48       7.455  -7.527  38.955  0.00  0.00           C
ATOM    747  CD1 LEU    48       8.291  -7.276  40.305  0.00  0.00           C
ATOM    748  CD2 LEU    48       6.868  -8.939  38.730  0.00  0.00           C
ATOM    749  H   LEU    48       4.630  -5.259  37.418  1.00  0.00           H
ATOM    750  HA  LEU    48       4.732  -7.302  39.257  1.00  0.00           H
ATOM    751  HB3 LEU    48       7.039  -5.432  38.757  1.00  0.00           H
ATOM    752  HB2 LEU    48       6.429  -6.318  37.510  1.00  0.00           H
ATOM    753  HG  LEU    48       8.222  -7.461  38.183  1.00  0.00           H
ATOM    754 HD11 LEU    48       8.935  -8.134  40.499  1.00  0.00           H
ATOM    755 HD12 LEU    48       8.903  -6.381  40.193  1.00  0.00           H
ATOM    756 HD13 LEU    48       7.603  -7.143  41.140  1.00  0.00           H
ATOM    757 HD21 LEU    48       7.606  -9.689  39.013  1.00  0.00           H
ATOM    758 HD22 LEU    48       5.973  -9.062  39.340  1.00  0.00           H
ATOM    759 HD23 LEU    48       6.610  -9.063  37.678  1.00  0.00           H
ATOM    760  N   ALA    49       4.878  -4.532  41.021  0.00  0.00           N
ATOM    761  CA  ALA    49       4.795  -4.105  42.404  0.00  0.00           C
ATOM    762  C   ALA    49       3.377  -4.374  42.898  0.00  0.00           C
ATOM    763  O   ALA    49       3.222  -4.712  44.043  0.00  0.00           O
ATOM    764  CB  ALA    49       5.286  -2.645  42.316  0.00  0.00           C
ATOM    765  H   ALA    49       4.736  -3.836  40.303  1.00  0.00           H
ATOM    766  HA  ALA    49       5.499  -4.685  43.001  1.00  0.00           H
ATOM    767  HB1 ALA    49       5.273  -2.196  43.309  1.00  0.00           H
ATOM    768  HB2 ALA    49       6.302  -2.626  41.923  1.00  0.00           H
ATOM    769  HB3 ALA    49       4.630  -2.080  41.654  1.00  0.00           H
ATOM    770  N   ASP    50       2.286  -4.248  42.111  0.00  0.00           N
ATOM    771  CA  ASP    50       0.890  -4.417  42.500  0.00  0.00           C
ATOM    772  C   ASP    50       0.536  -5.877  42.750  0.00  0.00           C
ATOM    773  O   ASP    50      -0.059  -6.180  43.758  0.00  0.00           O
ATOM    774  CB  ASP    50      -0.030  -3.719  41.555  0.00  0.00           C
ATOM    775  CG  ASP    50       0.153  -2.326  41.272  0.00  0.00           C
ATOM    776  OD1 ASP    50       0.456  -1.641  42.289  0.00  0.00           O
ATOM    777  OD2 ASP    50      -0.344  -1.828  40.282  0.00  0.00           O1-
ATOM    778  H   ASP    50       2.392  -4.011  41.135  1.00  0.00           H
ATOM    779  HA  ASP    50       0.780  -3.911  43.459  1.00  0.00           H
ATOM    780  HB3 ASP    50      -1.059  -3.883  41.877  1.00  0.00           H
ATOM    781  HB2 ASP    50      -0.057  -4.270  40.615  1.00  0.00           H
ATOM    782  N   ILE    51       0.953  -6.835  41.888  0.00  0.00           N
ATOM    783  CA  ILE    51       0.783  -8.286  42.004  0.00  0.00           C
ATOM    784  C   ILE    51       1.536  -8.769  43.263  0.00  0.00           C
ATOM    785  O   ILE    51       1.056  -9.679  43.940  0.00  0.00           O
ATOM    786  CB  ILE    51       1.199  -9.027  40.676  0.00  0.00           C
ATOM    787  CG1 ILE    51       1.055 -10.566  40.797  0.00  0.00           C
ATOM    788  CG2 ILE    51       2.639  -8.649  40.400  0.00  0.00           C
ATOM    789  CD1 ILE    51       1.149 -11.302  39.424  0.00  0.00           C
ATOM    790  H   ILE    51       1.447  -6.576  41.046  1.00  0.00           H
ATOM    791  HA  ILE    51      -0.278  -8.478  42.165  1.00  0.00           H
ATOM    792  HB  ILE    51       0.573  -8.672  39.857  1.00  0.00           H
ATOM    793 HG13 ILE    51       0.103 -10.804  41.271  1.00  0.00           H
ATOM    794 HG12 ILE    51       1.824 -10.950  41.467  1.00  0.00           H
ATOM    795 HG21 ILE    51       2.975  -9.139  39.486  1.00  0.00           H
ATOM    796 HG22 ILE    51       2.715  -7.568  40.281  1.00  0.00           H
ATOM    797 HG23 ILE    51       3.265  -8.967  41.234  1.00  0.00           H
ATOM    798 HD11 ILE    51       1.041 -12.376  39.578  1.00  0.00           H
ATOM    799 HD12 ILE    51       0.355 -10.948  38.766  1.00  0.00           H
ATOM    800 HD13 ILE    51       2.117 -11.097  38.967  1.00  0.00           H
ATOM    801  N   ALA    52       2.752  -8.284  43.569  0.00  0.00           N
ATOM    802  CA  ALA    52       3.646  -8.450  44.753  0.00  0.00           C
ATOM    803  C   ALA    52       2.839  -7.969  46.020  0.00  0.00           C
ATOM    804  O   ALA    52       2.967  -8.593  47.104  0.00  0.00           O
ATOM    805  CB  ALA    52       4.944  -7.714  44.574  0.00  0.00           C
ATOM    806  H   ALA    52       3.230  -7.675  42.921  1.00  0.00           H
ATOM    807  HA  ALA    52       3.867  -9.511  44.870  1.00  0.00           H
ATOM    808  HB1 ALA    52       5.569  -7.858  45.456  1.00  0.00           H
ATOM    809  HB2 ALA    52       5.462  -8.099  43.696  1.00  0.00           H
ATOM    810  HB3 ALA    52       4.744  -6.651  44.441  1.00  0.00           H
ATOM    811  N   VAL    53       2.273  -6.768  45.935  0.00  0.00           N
ATOM    812  CA  VAL    53       1.493  -6.255  47.060  0.00  0.00           C
ATOM    813  C   VAL    53       0.298  -7.191  47.337  0.00  0.00           C
ATOM    814  O   VAL    53       0.158  -7.617  48.433  0.00  0.00           O
ATOM    815  CB  VAL    53       1.041  -4.773  46.829  0.00  0.00           C
ATOM    816  CG1 VAL    53       0.079  -4.172  47.905  0.00  0.00           C
ATOM    817  CG2 VAL    53       2.221  -3.796  46.859  0.00  0.00           C
ATOM    818  H   VAL    53       2.383  -6.216  45.096  1.00  0.00           H
ATOM    819  HA  VAL    53       2.135  -6.270  47.941  1.00  0.00           H
ATOM    820  HB  VAL    53       0.558  -4.705  45.854  1.00  0.00           H
ATOM    821 HG11 VAL    53      -0.165  -3.143  47.641  1.00  0.00           H
ATOM    822 HG12 VAL    53      -0.836  -4.763  47.946  1.00  0.00           H
ATOM    823 HG13 VAL    53       0.567  -4.190  48.880  1.00  0.00           H
ATOM    824 HG21 VAL    53       1.858  -2.782  46.694  1.00  0.00           H
ATOM    825 HG22 VAL    53       2.715  -3.851  47.829  1.00  0.00           H
ATOM    826 HG23 VAL    53       2.931  -4.059  46.075  1.00  0.00           H
ATOM    827  N   GLY    54      -0.303  -7.694  46.255  0.00  0.00           N
ATOM    828  CA  GLY    54      -1.269  -8.770  46.220  0.00  0.00           C
ATOM    829  C   GLY    54      -0.818 -10.016  47.034  0.00  0.00           C
ATOM    830  O   GLY    54      -1.182 -10.267  48.179  0.00  0.00           O
ATOM    831  H   GLY    54      -0.095  -7.318  45.341  1.00  0.00           H
ATOM    832  HA3 GLY    54      -1.451  -9.060  45.185  1.00  0.00           H
ATOM    833  HA2 GLY    54      -2.224  -8.412  46.605  1.00  0.00           H
ATOM    834  N   VAL    55       0.118 -10.792  46.477  0.00  0.00           N
ATOM    835  CA  VAL    55       0.655 -12.043  47.052  0.00  0.00           C
ATOM    836  C   VAL    55       1.581 -11.859  48.354  0.00  0.00           C
ATOM    837  O   VAL    55       1.831 -12.900  48.981  0.00  0.00           O
ATOM    838  CB  VAL    55       1.298 -13.018  46.010  0.00  0.00           C
ATOM    839  CG1 VAL    55       0.307 -13.623  44.965  0.00  0.00           C
ATOM    840  CG2 VAL    55       2.459 -12.458  45.232  0.00  0.00           C
ATOM    841  H   VAL    55       0.520 -10.538  45.586  1.00  0.00           H
ATOM    842  HA  VAL    55      -0.224 -12.575  47.416  1.00  0.00           H
ATOM    843  HB  VAL    55       1.691 -13.859  46.581  1.00  0.00           H
ATOM    844 HG11 VAL    55       0.850 -14.284  44.289  1.00  0.00           H
ATOM    845 HG12 VAL    55      -0.467 -14.190  45.483  1.00  0.00           H
ATOM    846 HG13 VAL    55      -0.154 -12.818  44.393  1.00  0.00           H
ATOM    847 HG21 VAL    55       2.830 -13.213  44.539  1.00  0.00           H
ATOM    848 HG22 VAL    55       2.133 -11.581  44.673  1.00  0.00           H
ATOM    849 HG23 VAL    55       3.255 -12.174  45.920  1.00  0.00           H
ATOM    850  N   LEU    56       2.029 -10.607  48.691  0.00  0.00           N
ATOM    851  CA  LEU    56       2.786 -10.437  49.958  0.00  0.00           C
ATOM    852  C   LEU    56       2.048  -9.578  51.006  0.00  0.00           C
ATOM    853  O   LEU    56       1.764 -10.072  52.140  0.00  0.00           O
ATOM    854  CB  LEU    56       4.181  -9.772  49.702  0.00  0.00           C
ATOM    855  CG  LEU    56       5.071 -10.555  48.684  0.00  0.00           C
ATOM    856  CD1 LEU    56       6.252  -9.767  48.381  0.00  0.00           C
ATOM    857  CD2 LEU    56       5.484 -11.964  49.303  0.00  0.00           C
ATOM    858  H   LEU    56       1.842  -9.823  48.082  1.00  0.00           H
ATOM    859  HA  LEU    56       2.955 -11.425  50.387  1.00  0.00           H
ATOM    860  HB3 LEU    56       4.714  -9.674  50.648  1.00  0.00           H
ATOM    861  HB2 LEU    56       4.036  -8.752  49.346  1.00  0.00           H
ATOM    862  HG  LEU    56       4.505 -10.719  47.767  1.00  0.00           H
ATOM    863 HD11 LEU    56       6.878 -10.308  47.671  1.00  0.00           H
ATOM    864 HD12 LEU    56       5.952  -8.813  47.947  1.00  0.00           H
ATOM    865 HD13 LEU    56       6.815  -9.588  49.297  1.00  0.00           H
ATOM    866 HD21 LEU    56       6.105 -12.507  48.590  1.00  0.00           H
ATOM    867 HD22 LEU    56       6.044 -11.806  50.225  1.00  0.00           H
ATOM    868 HD23 LEU    56       4.587 -12.544  49.518  1.00  0.00           H
ATOM    869  N   VAL    57       1.802  -8.314  50.668  0.00  0.00           N
ATOM    870  CA  VAL    57       1.413  -7.354  51.670  0.00  0.00           C
ATOM    871  C   VAL    57       0.021  -7.629  52.228  0.00  0.00           C
ATOM    872  O   VAL    57      -0.142  -7.637  53.458  0.00  0.00           O
ATOM    873  CB  VAL    57       1.578  -5.833  51.155  0.00  0.00           C
ATOM    874  CG1 VAL    57       0.794  -4.765  51.925  0.00  0.00           C
ATOM    875  CG2 VAL    57       3.090  -5.496  51.091  0.00  0.00           C
ATOM    876  H   VAL    57       1.888  -8.023  49.705  1.00  0.00           H
ATOM    877  HA  VAL    57       2.108  -7.476  52.501  1.00  0.00           H
ATOM    878  HB  VAL    57       1.210  -5.810  50.129  1.00  0.00           H
ATOM    879 HG11 VAL    57       0.986  -3.786  51.486  1.00  0.00           H
ATOM    880 HG12 VAL    57      -0.272  -4.985  51.869  1.00  0.00           H
ATOM    881 HG13 VAL    57       1.110  -4.763  52.968  1.00  0.00           H
ATOM    882 HG21 VAL    57       3.224  -4.463  50.741  1.00  0.00           H
ATOM    883 HG22 VAL    57       3.536  -5.602  52.090  1.00  0.00           H
ATOM    884 HG23 VAL    57       3.586  -6.178  50.400  1.00  0.00           H
ATOM    885  N   MET    58      -1.020  -8.036  51.410  0.00  0.00           N
ATOM    886  CA  MET    58      -2.385  -8.505  51.904  0.00  0.00           C
ATOM    887  C   MET    58      -2.324  -9.726  52.875  0.00  0.00           C
ATOM    888  O   MET    58      -2.887  -9.616  54.038  0.00  0.00           O
ATOM    889  CB  MET    58      -3.461  -8.616  50.839  0.00  0.00           C
ATOM    890  CG  MET    58      -3.958  -7.290  50.284  0.00  0.00           C
ATOM    891  SD  MET    58      -2.998  -6.770  48.859  0.00  0.00           S
ATOM    892  CE  MET    58      -3.694  -5.196  48.305  0.00  0.00           C
ATOM    893  H   MET    58      -0.904  -8.036  50.407  1.00  0.00           H
ATOM    894  HA  MET    58      -2.728  -7.686  52.537  1.00  0.00           H
ATOM    895  HB3 MET    58      -4.305  -9.179  51.237  1.00  0.00           H
ATOM    896  HB2 MET    58      -3.095  -9.235  50.020  1.00  0.00           H
ATOM    897  HG3 MET    58      -3.898  -6.527  51.060  1.00  0.00           H
ATOM    898  HG2 MET    58      -5.006  -7.386  50.000  1.00  0.00           H
ATOM    899  HE1 MET    58      -3.140  -4.839  47.437  1.00  0.00           H
ATOM    900  HE2 MET    58      -4.741  -5.336  48.035  1.00  0.00           H
ATOM    901  HE3 MET    58      -3.621  -4.463  49.108  1.00  0.00           H
ATOM    902  N   PRO    59      -1.522 -10.807  52.586  0.00  0.00           N
ATOM    903  CA  PRO    59      -1.170 -11.903  53.582  0.00  0.00           C
ATOM    904  C   PRO    59      -0.439 -11.320  54.758  0.00  0.00           C
ATOM    905  O   PRO    59      -0.768 -11.757  55.843  0.00  0.00           O
ATOM    906  CB  PRO    59      -0.193 -12.766  52.918  0.00  0.00           C
ATOM    907  CG  PRO    59      -0.685 -12.681  51.411  0.00  0.00           C
ATOM    908  CD  PRO    59      -1.231 -11.254  51.217  0.00  0.00           C
ATOM    909  HA  PRO    59      -2.053 -12.461  53.894  1.00  0.00           H
ATOM    910  HB3 PRO    59      -0.317 -13.788  53.277  1.00  0.00           H
ATOM    911  HB2 PRO    59       0.795 -12.313  52.997  1.00  0.00           H
ATOM    912  HG3 PRO    59      -1.488 -13.401  51.251  1.00  0.00           H
ATOM    913  HG2 PRO    59       0.163 -12.838  50.744  1.00  0.00           H
ATOM    914  HD2 PRO    59      -0.450 -10.624  50.791  1.00  0.00           H
ATOM    915  HD3 PRO    59      -2.159 -11.298  50.647  1.00  0.00           H
ATOM    916  N   LEU    60       0.511 -10.422  54.640  0.00  0.00           N
ATOM    917  CA  LEU    60       1.297  -9.869  55.744  0.00  0.00           C
ATOM    918  C   LEU    60       0.526  -8.878  56.551  0.00  0.00           C
ATOM    919  O   LEU    60       0.902  -8.551  57.678  0.00  0.00           O
ATOM    920  CB  LEU    60       2.597  -9.154  55.132  0.00  0.00           C
ATOM    921  CG  LEU    60       3.854 -10.027  55.014  0.00  0.00           C
ATOM    922  CD1 LEU    60       3.643 -11.459  54.350  0.00  0.00           C
ATOM    923  CD2 LEU    60       4.970  -9.217  54.214  0.00  0.00           C
ATOM    924  H   LEU    60       0.751 -10.057  53.729  1.00  0.00           H
ATOM    925  HA  LEU    60       1.614 -10.684  56.395  1.00  0.00           H
ATOM    926  HB3 LEU    60       2.830  -8.266  55.720  1.00  0.00           H
ATOM    927  HB2 LEU    60       2.353  -8.741  54.153  1.00  0.00           H
ATOM    928  HG  LEU    60       4.232 -10.190  56.023  1.00  0.00           H
ATOM    929 HD11 LEU    60       4.595 -11.989  54.318  1.00  0.00           H
ATOM    930 HD12 LEU    60       2.929 -12.032  54.941  1.00  0.00           H
ATOM    931 HD13 LEU    60       3.261 -11.337  53.337  1.00  0.00           H
ATOM    932 HD21 LEU    60       5.868  -9.828  54.124  1.00  0.00           H
ATOM    933 HD22 LEU    60       4.598  -8.970  53.220  1.00  0.00           H
ATOM    934 HD23 LEU    60       5.208  -8.299  54.751  1.00  0.00           H
ATOM    935  N   ALA    61      -0.623  -8.386  56.052  0.00  0.00           N
ATOM    936  CA  ALA    61      -1.419  -7.379  56.665  0.00  0.00           C
ATOM    937  C   ALA    61      -2.523  -8.059  57.543  0.00  0.00           C
ATOM    938  O   ALA    61      -2.782  -7.748  58.675  0.00  0.00           O
ATOM    939  CB  ALA    61      -2.083  -6.361  55.662  0.00  0.00           C
ATOM    940  H   ALA    61      -0.984  -8.734  55.176  1.00  0.00           H
ATOM    941  HA  ALA    61      -0.774  -6.810  57.332  1.00  0.00           H
ATOM    942  HB1 ALA    61      -2.670  -5.631  56.220  1.00  0.00           H
ATOM    943  HB2 ALA    61      -1.305  -5.846  55.098  1.00  0.00           H
ATOM    944  HB3 ALA    61      -2.734  -6.900  54.974  1.00  0.00           H
ATOM    945  N   ILE    62      -3.195  -9.071  56.939  0.00  0.00           N
ATOM    946  CA  ILE    62      -4.263  -9.893  57.532  0.00  0.00           C
ATOM    947  C   ILE    62      -3.736 -10.737  58.675  0.00  0.00           C
ATOM    948  O   ILE    62      -4.433 -10.993  59.660  0.00  0.00           O
ATOM    949  CB  ILE    62      -5.024 -10.734  56.404  0.00  0.00           C
ATOM    950  CG1 ILE    62      -5.810  -9.800  55.508  0.00  0.00           C
ATOM    951  CG2 ILE    62      -5.926 -11.871  56.943  0.00  0.00           C
ATOM    952  CD1 ILE    62      -6.595 -10.517  54.420  0.00  0.00           C
ATOM    953  H   ILE    62      -2.977  -9.324  55.986  1.00  0.00           H
ATOM    954  HA  ILE    62      -4.992  -9.204  57.958  1.00  0.00           H
ATOM    955  HB  ILE    62      -4.259 -11.201  55.784  1.00  0.00           H
ATOM    956 HG13 ILE    62      -5.131  -9.081  55.050  1.00  0.00           H
ATOM    957 HG12 ILE    62      -6.493  -9.206  56.115  1.00  0.00           H
ATOM    958 HG21 ILE    62      -6.401 -12.386  56.108  1.00  0.00           H
ATOM    959 HG22 ILE    62      -5.320 -12.579  57.508  1.00  0.00           H
ATOM    960 HG23 ILE    62      -6.693 -11.450  57.593  1.00  0.00           H
ATOM    961 HD11 ILE    62      -7.133  -9.785  53.817  1.00  0.00           H
ATOM    962 HD12 ILE    62      -5.908 -11.076  53.784  1.00  0.00           H
ATOM    963 HD13 ILE    62      -7.307 -11.204  54.878  1.00  0.00           H
ATOM    964  N   VAL    63      -2.463 -11.127  58.722  0.00  0.00           N
ATOM    965  CA  VAL    63      -1.855 -12.037  59.703  0.00  0.00           C
ATOM    966  C   VAL    63      -1.535 -11.373  61.040  0.00  0.00           C
ATOM    967  O   VAL    63      -1.143 -12.120  61.931  0.00  0.00           O
ATOM    968  CB  VAL    63      -0.679 -12.821  59.029  0.00  0.00           C
ATOM    969  CG1 VAL    63       0.638 -12.074  58.795  0.00  0.00           C
ATOM    970  CG2 VAL    63      -0.361 -14.135  59.707  0.00  0.00           C
ATOM    971  H   VAL    63      -1.806 -10.790  58.033  1.00  0.00           H
ATOM    972  HA  VAL    63      -2.618 -12.784  59.922  1.00  0.00           H
ATOM    973  HB  VAL    63      -1.041 -13.088  58.036  1.00  0.00           H
ATOM    974 HG11 VAL    63       1.357 -12.743  58.322  1.00  0.00           H
ATOM    975 HG12 VAL    63       0.460 -11.216  58.146  1.00  0.00           H
ATOM    976 HG13 VAL    63       1.036 -11.730  59.750  1.00  0.00           H
ATOM    977 HG21 VAL    63       0.463 -14.623  59.187  1.00  0.00           H
ATOM    978 HG22 VAL    63      -0.077 -13.951  60.743  1.00  0.00           H
ATOM    979 HG23 VAL    63      -1.239 -14.780  59.681  1.00  0.00           H
ATOM    980  N   VAL    64      -1.674 -10.060  61.142  0.00  0.00           N
ATOM    981  CA  VAL    64      -1.197  -9.316  62.310  0.00  0.00           C
ATOM    982  C   VAL    64      -2.196  -9.465  63.479  0.00  0.00           C
ATOM    983  O   VAL    64      -1.785  -9.452  64.599  0.00  0.00           O
ATOM    984  CB  VAL    64      -0.909  -7.860  61.825  0.00  0.00           C
ATOM    985  CG1 VAL    64      -0.690  -6.856  62.974  0.00  0.00           C
ATOM    986  CG2 VAL    64       0.273  -7.737  60.826  0.00  0.00           C
ATOM    987  H   VAL    64      -2.121  -9.540  60.400  1.00  0.00           H
ATOM    988  HA  VAL    64      -0.250  -9.757  62.622  1.00  0.00           H
ATOM    989  HB  VAL    64      -1.800  -7.530  61.292  1.00  0.00           H
ATOM    990 HG11 VAL    64      -0.495  -5.866  62.560  1.00  0.00           H
ATOM    991 HG12 VAL    64      -1.582  -6.819  63.600  1.00  0.00           H
ATOM    992 HG13 VAL    64       0.162  -7.172  63.576  1.00  0.00           H
ATOM    993 HG21 VAL    64       0.402  -6.693  60.542  1.00  0.00           H
ATOM    994 HG22 VAL    64       1.186  -8.101  61.297  1.00  0.00           H
ATOM    995 HG23 VAL    64       0.061  -8.331  59.937  1.00  0.00           H
ATOM    996  N   SER    65      -3.498  -9.755  63.174  0.00  0.00           N
ATOM    997  CA  SER    65      -4.582 -10.167  63.988  0.00  0.00           C
ATOM    998  C   SER    65      -4.439 -11.516  64.606  0.00  0.00           C
ATOM    999  O   SER    65      -5.076 -11.766  65.615  0.00  0.00           O
ATOM   1000  CB  SER    65      -5.937  -9.984  63.262  0.00  0.00           C
ATOM   1001  OG  SER    65      -6.259  -8.737  62.654  0.00  0.00           O
ATOM   1002  H   SER    65      -3.820  -9.686  62.219  1.00  0.00           H
ATOM   1003  HA  SER    65      -4.602  -9.466  64.822  1.00  0.00           H
ATOM   1004  HB3 SER    65      -6.743 -10.265  63.940  1.00  0.00           H
ATOM   1005  HB2 SER    65      -6.053 -10.778  62.524  1.00  0.00           H
ATOM   1006  HG  SER    65      -7.128  -8.792  62.251  1.00  0.00           H
ATOM   1007  N   LEU    66      -3.531 -12.401  64.186  0.00  0.00           N
ATOM   1008  CA  LEU    66      -3.073 -13.665  64.761  0.00  0.00           C
ATOM   1009  C   LEU    66      -2.243 -13.477  66.067  0.00  0.00           C
ATOM   1010  O   LEU    66      -2.227 -14.344  66.901  0.00  0.00           O
ATOM   1011  CB  LEU    66      -2.360 -14.551  63.634  0.00  0.00           C
ATOM   1012  CG  LEU    66      -2.301 -16.040  63.802  0.00  0.00           C
ATOM   1013  CD1 LEU    66      -3.672 -16.750  63.605  0.00  0.00           C
ATOM   1014  CD2 LEU    66      -1.154 -16.561  62.958  0.00  0.00           C
ATOM   1015  H   LEU    66      -3.028 -12.239  63.325  1.00  0.00           H
ATOM   1016  HA  LEU    66      -3.972 -14.209  65.050  1.00  0.00           H
ATOM   1017  HB3 LEU    66      -1.351 -14.172  63.469  1.00  0.00           H
ATOM   1018  HB2 LEU    66      -2.805 -14.320  62.666  1.00  0.00           H
ATOM   1019  HG  LEU    66      -2.016 -16.216  64.839  1.00  0.00           H
ATOM   1020 HD11 LEU    66      -3.548 -17.824  63.742  1.00  0.00           H
ATOM   1021 HD12 LEU    66      -4.386 -16.371  64.336  1.00  0.00           H
ATOM   1022 HD13 LEU    66      -4.043 -16.553  62.599  1.00  0.00           H
ATOM   1023 HD21 LEU    66      -1.088 -17.644  63.062  1.00  0.00           H
ATOM   1024 HD22 LEU    66      -1.327 -16.307  61.912  1.00  0.00           H
ATOM   1025 HD23 LEU    66      -0.221 -16.107  63.292  1.00  0.00           H
ATOM   1026  N   GLY    67      -1.428 -12.400  66.243  0.00  0.00           N
ATOM   1027  CA  GLY    67      -0.668 -11.890  67.435  0.00  0.00           C
ATOM   1028  C   GLY    67       0.657 -12.597  67.642  0.00  0.00           C
ATOM   1029  O   GLY    67       1.325 -12.381  68.674  0.00  0.00           O
ATOM   1030  H   GLY    67      -1.247 -11.772  65.473  1.00  0.00           H
ATOM   1031  HA3 GLY    67      -1.281 -12.001  68.330  1.00  0.00           H
ATOM   1032  HA2 GLY    67      -0.494 -10.820  67.322  1.00  0.00           H
ATOM   1033  N   ILE    68       1.093 -13.445  66.711  0.00  0.00           N
ATOM   1034  CA  ILE    68       2.334 -14.263  66.692  0.00  0.00           C
ATOM   1035  C   ILE    68       3.411 -13.333  66.147  0.00  0.00           C
ATOM   1036  O   ILE    68       3.244 -12.805  65.040  0.00  0.00           O
ATOM   1037  CB  ILE    68       1.979 -15.511  65.853  0.00  0.00           C
ATOM   1038  CG1 ILE    68       1.180 -16.476  66.718  0.00  0.00           C
ATOM   1039  CG2 ILE    68       3.235 -16.295  65.385  0.00  0.00           C
ATOM   1040  CD1 ILE    68       0.758 -17.805  66.175  0.00  0.00           C
ATOM   1041  H   ILE    68       0.549 -13.599  65.874  1.00  0.00           H
ATOM   1042  HA  ILE    68       2.590 -14.565  67.708  1.00  0.00           H
ATOM   1043  HB  ILE    68       1.386 -15.216  64.987  1.00  0.00           H
ATOM   1044 HG13 ILE    68       0.303 -15.959  67.107  1.00  0.00           H
ATOM   1045 HG12 ILE    68       1.710 -16.630  67.658  1.00  0.00           H
ATOM   1046 HG21 ILE    68       2.926 -17.161  64.800  1.00  0.00           H
ATOM   1047 HG22 ILE    68       3.861 -15.647  64.771  1.00  0.00           H
ATOM   1048 HG23 ILE    68       3.801 -16.628  66.255  1.00  0.00           H
ATOM   1049 HD11 ILE    68       0.200 -18.349  66.937  1.00  0.00           H
ATOM   1050 HD12 ILE    68       0.126 -17.656  65.300  1.00  0.00           H
ATOM   1051 HD13 ILE    68       1.640 -18.379  65.892  1.00  0.00           H
ATOM   1052  N   THR    69       4.467 -13.178  66.900  0.00  0.00           N
ATOM   1053  CA  THR    69       5.642 -12.438  66.478  0.00  0.00           C
ATOM   1054  C   THR    69       6.927 -13.071  67.017  0.00  0.00           C
ATOM   1055  O   THR    69       6.759 -13.835  68.021  0.00  0.00           O
ATOM   1056  CB  THR    69       5.419 -10.906  66.749  0.00  0.00           C
ATOM   1057  CG2 THR    69       5.458 -10.480  68.232  0.00  0.00           C
ATOM   1058  OG1 THR    69       6.394 -10.016  66.165  0.00  0.00           O
ATOM   1059  H   THR    69       4.492 -13.583  67.825  1.00  0.00           H
ATOM   1060  HA  THR    69       5.689 -12.545  65.394  1.00  0.00           H
ATOM   1061  HB  THR    69       4.441 -10.636  66.351  1.00  0.00           H
ATOM   1062 HG21 THR    69       5.293  -9.405  68.306  1.00  0.00           H
ATOM   1063 HG22 THR    69       4.677 -11.006  68.782  1.00  0.00           H
ATOM   1064 HG23 THR    69       6.431 -10.728  68.656  1.00  0.00           H
ATOM   1065  HG1 THR    69       6.172  -9.108  66.386  1.00  0.00           H
ATOM   1066  N   ILE    70       8.049 -12.917  66.316  0.00  0.00           N
ATOM   1067  CA  ILE    70       9.280 -13.602  66.687  0.00  0.00           C
ATOM   1068  C   ILE    70      10.329 -12.577  67.296  0.00  0.00           C
ATOM   1069  O   ILE    70      10.650 -12.594  68.466  0.00  0.00           O
ATOM   1070  CB  ILE    70       9.787 -14.306  65.444  0.00  0.00           C
ATOM   1071  CG1 ILE    70       8.954 -15.540  65.085  0.00  0.00           C
ATOM   1072  CG2 ILE    70      11.233 -14.714  65.735  0.00  0.00           C
ATOM   1073  CD1 ILE    70       9.379 -16.270  63.844  0.00  0.00           C
ATOM   1074  H   ILE    70       8.060 -12.314  65.506  1.00  0.00           H
ATOM   1075  HA  ILE    70       9.047 -14.353  67.442  1.00  0.00           H
ATOM   1076  HB  ILE    70       9.773 -13.608  64.607  1.00  0.00           H
ATOM   1077 HG13 ILE    70       7.907 -15.253  64.993  1.00  0.00           H
ATOM   1078 HG12 ILE    70       8.954 -16.232  65.927  1.00  0.00           H
ATOM   1079 HG21 ILE    70      11.648 -15.228  64.868  1.00  0.00           H
ATOM   1080 HG22 ILE    70      11.826 -13.825  65.948  1.00  0.00           H
ATOM   1081 HG23 ILE    70      11.256 -15.381  66.597  1.00  0.00           H
ATOM   1082 HD11 ILE    70       8.723 -17.126  63.683  1.00  0.00           H
ATOM   1083 HD12 ILE    70       9.317 -15.599  62.988  1.00  0.00           H
ATOM   1084 HD13 ILE    70      10.406 -16.617  63.959  1.00  0.00           H
ATOM   1085  N   HIS    71      10.832 -11.653  66.469  0.00  0.00           N
ATOM   1086  CA  HIS    71      11.952 -10.785  66.625  0.00  0.00           C
ATOM   1087  C   HIS    71      11.471  -9.458  66.038  0.00  0.00           C
ATOM   1088  O   HIS    71      10.739  -9.460  65.032  0.00  0.00           O
ATOM   1089  CB  HIS    71      13.170 -11.379  65.899  0.00  0.00           C
ATOM   1090  CG  HIS    71      13.981 -12.400  66.640  0.00  0.00           C
ATOM   1091  CD2 HIS    71      14.790 -13.528  66.276  0.00  0.00           C
ATOM   1092  ND1 HIS    71      14.402 -12.229  67.932  0.00  0.00           N
ATOM   1093  CE1 HIS    71      15.115 -13.250  68.349  0.00  0.00           C
ATOM   1094  NE2 HIS    71      15.377 -14.099  67.357  0.00  0.00           N
ATOM   1095  H   HIS    71      10.399 -11.490  65.571  1.00  0.00           H
ATOM   1096  HA  HIS    71      12.178 -10.660  67.684  1.00  0.00           H
ATOM   1097  HB3 HIS    71      13.824 -10.569  65.575  1.00  0.00           H
ATOM   1098  HB2 HIS    71      12.849 -11.800  64.946  1.00  0.00           H
ATOM   1099  HD2 HIS    71      14.870 -13.823  65.240  1.00  0.00           H
ATOM   1100  HD1 HIS    71      14.153 -11.391  68.437  1.00  0.00           H
ATOM   1101  HE1 HIS    71      15.410 -13.315  69.386  1.00  0.00           H
ATOM   1102  N   PHE    72      11.984  -8.358  66.596  0.00  0.00           N
ATOM   1103  CA  PHE    72      11.974  -7.041  66.028  0.00  0.00           C
ATOM   1104  C   PHE    72      12.584  -7.030  64.579  0.00  0.00           C
ATOM   1105  O   PHE    72      11.839  -6.559  63.686  0.00  0.00           O
ATOM   1106  CB  PHE    72      12.611  -5.999  67.012  0.00  0.00           C
ATOM   1107  CG  PHE    72      14.076  -6.064  67.342  0.00  0.00           C
ATOM   1108  CD1 PHE    72      14.847  -4.874  67.546  0.00  0.00           C
ATOM   1109  CD2 PHE    72      14.689  -7.357  67.669  0.00  0.00           C
ATOM   1110  CE1 PHE    72      16.211  -4.977  67.874  0.00  0.00           C
ATOM   1111  CE2 PHE    72      16.052  -7.392  68.047  0.00  0.00           C
ATOM   1112  CZ  PHE    72      16.825  -6.199  68.242  0.00  0.00           C
ATOM   1113  H   PHE    72      12.430  -8.412  67.501  1.00  0.00           H
ATOM   1114  HA  PHE    72      10.926  -6.761  65.921  1.00  0.00           H
ATOM   1115  HB3 PHE    72      12.040  -5.994  67.940  1.00  0.00           H
ATOM   1116  HB2 PHE    72      12.371  -4.994  66.666  1.00  0.00           H
ATOM   1117  HD1 PHE    72      14.381  -3.905  67.448  1.00  0.00           H
ATOM   1118  HD2 PHE    72      14.101  -8.261  67.619  1.00  0.00           H
ATOM   1119  HE1 PHE    72      16.840  -4.099  67.852  1.00  0.00           H
ATOM   1120  HE2 PHE    72      16.546  -8.340  68.199  1.00  0.00           H
ATOM   1121  HZ  PHE    72      17.826  -6.200  68.647  1.00  0.00           H
ATOM   1122  N   TYR    73      13.703  -7.744  64.329  0.00  0.00           N
ATOM   1123  CA  TYR    73      14.281  -8.060  63.010  0.00  0.00           C
ATOM   1124  C   TYR    73      13.542  -9.228  62.363  0.00  0.00           C
ATOM   1125  O   TYR    73      14.164 -10.200  61.941  0.00  0.00           O
ATOM   1126  CB  TYR    73      15.802  -8.267  63.128  0.00  0.00           C
ATOM   1127  CG  TYR    73      16.650  -7.057  63.359  0.00  0.00           C
ATOM   1128  CD1 TYR    73      17.018  -6.584  64.651  0.00  0.00           C
ATOM   1129  CD2 TYR    73      17.089  -6.398  62.231  0.00  0.00           C
ATOM   1130  CE1 TYR    73      17.852  -5.453  64.835  0.00  0.00           C
ATOM   1131  CE2 TYR    73      17.908  -5.280  62.356  0.00  0.00           C
ATOM   1132  CZ  TYR    73      18.295  -4.783  63.666  0.00  0.00           C
ATOM   1133  OH  TYR    73      19.312  -3.927  63.739  0.00  0.00           O
ATOM   1134  H   TYR    73      14.240  -8.126  65.094  1.00  0.00           H
ATOM   1135  HA  TYR    73      14.124  -7.189  62.374  1.00  0.00           H
ATOM   1136  HB3 TYR    73      16.161  -8.792  62.243  1.00  0.00           H
ATOM   1137  HB2 TYR    73      16.004  -9.000  63.910  1.00  0.00           H
ATOM   1138  HD1 TYR    73      16.659  -7.091  65.534  1.00  0.00           H
ATOM   1139  HD2 TYR    73      16.797  -6.750  61.252  1.00  0.00           H
ATOM   1140  HE1 TYR    73      18.122  -5.138  65.832  1.00  0.00           H
ATOM   1141  HE2 TYR    73      18.264  -4.770  61.473  1.00  0.00           H
ATOM   1142  HH  TYR    73      19.486  -3.562  62.869  1.00  0.00           H
ATOM   1143  N   SER    74      12.220  -9.104  62.132  0.00  0.00           N
ATOM   1144  CA  SER    74      11.276 -10.008  61.516  0.00  0.00           C
ATOM   1145  C   SER    74       9.942  -9.278  61.388  0.00  0.00           C
ATOM   1146  O   SER    74       9.370  -9.063  60.317  0.00  0.00           O
ATOM   1147  CB  SER    74      11.389 -11.354  62.230  0.00  0.00           C
ATOM   1148  OG  SER    74      10.277 -12.182  61.896  0.00  0.00           O
ATOM   1149  H   SER    74      11.736  -8.262  62.409  1.00  0.00           H
ATOM   1150  HA  SER    74      11.632 -10.172  60.499  1.00  0.00           H
ATOM   1151  HB3 SER    74      11.411 -11.193  63.308  1.00  0.00           H
ATOM   1152  HB2 SER    74      12.313 -11.848  61.929  1.00  0.00           H
ATOM   1153  HG  SER    74      10.357 -13.025  62.349  1.00  0.00           H
ATOM   1154  N   CYS    75       9.442  -8.777  62.507  0.00  0.00           N
ATOM   1155  CA  CYS    75       8.325  -7.746  62.604  0.00  0.00           C
ATOM   1156  C   CYS    75       8.692  -6.609  61.627  0.00  0.00           C
ATOM   1157  O   CYS    75       7.938  -6.378  60.708  0.00  0.00           O
ATOM   1158  CB  CYS    75       8.077  -7.216  64.055  0.00  0.00           C
ATOM   1159  SG  CYS    75       7.009  -5.729  64.207  0.00  0.00           S
ATOM   1160  H   CYS    75       9.804  -9.077  63.401  1.00  0.00           H
ATOM   1161  HA  CYS    75       7.404  -8.211  62.252  1.00  0.00           H
ATOM   1162  HB3 CYS    75       9.036  -7.020  64.535  1.00  0.00           H
ATOM   1163  HB2 CYS    75       7.664  -8.019  64.665  1.00  0.00           H
ATOM   1164  N   LEU    76       9.899  -5.967  61.771  0.00  0.00           N
ATOM   1165  CA  LEU    76      10.272  -4.858  60.877  0.00  0.00           C
ATOM   1166  C   LEU    76      11.018  -5.372  59.620  0.00  0.00           C
ATOM   1167  O   LEU    76      12.057  -4.806  59.146  0.00  0.00           O
ATOM   1168  CB  LEU    76      11.181  -3.927  61.684  0.00  0.00           C
ATOM   1169  CG  LEU    76      10.532  -2.786  62.414  0.00  0.00           C
ATOM   1170  CD1 LEU    76      11.573  -2.135  63.261  0.00  0.00           C
ATOM   1171  CD2 LEU    76       9.936  -1.698  61.497  0.00  0.00           C
ATOM   1172  H   LEU    76      10.541  -6.255  62.496  1.00  0.00           H
ATOM   1173  HA  LEU    76       9.375  -4.318  60.573  1.00  0.00           H
ATOM   1174  HB3 LEU    76      11.962  -3.536  61.032  1.00  0.00           H
ATOM   1175  HB2 LEU    76      11.763  -4.519  62.390  1.00  0.00           H
ATOM   1176  HG  LEU    76       9.745  -3.178  63.058  1.00  0.00           H
ATOM   1177 HD11 LEU    76      11.130  -1.300  63.805  1.00  0.00           H
ATOM   1178 HD12 LEU    76      11.970  -2.860  63.971  1.00  0.00           H
ATOM   1179 HD13 LEU    76      12.380  -1.768  62.627  1.00  0.00           H
ATOM   1180 HD21 LEU    76       9.488  -0.913  62.107  1.00  0.00           H
ATOM   1181 HD22 LEU    76      10.725  -1.271  60.879  1.00  0.00           H
ATOM   1182 HD23 LEU    76       9.173  -2.140  60.857  1.00  0.00           H
ATOM   1183  N   PHE    77      10.404  -6.383  59.011  0.00  0.00           N
ATOM   1184  CA  PHE    77      10.608  -6.830  57.636  0.00  0.00           C
ATOM   1185  C   PHE    77       9.220  -6.926  57.088  0.00  0.00           C
ATOM   1186  O   PHE    77       8.951  -6.323  56.095  0.00  0.00           O
ATOM   1187  CB  PHE    77      11.391  -8.139  57.605  0.00  0.00           C
ATOM   1188  CG  PHE    77      11.409  -8.947  56.272  0.00  0.00           C
ATOM   1189  CD1 PHE    77      11.909  -8.343  55.078  0.00  0.00           C
ATOM   1190  CD2 PHE    77      10.737 -10.179  56.214  0.00  0.00           C
ATOM   1191  CE1 PHE    77      11.728  -8.928  53.828  0.00  0.00           C
ATOM   1192  CE2 PHE    77      10.402 -10.690  54.961  0.00  0.00           C
ATOM   1193  CZ  PHE    77      10.895 -10.074  53.826  0.00  0.00           C
ATOM   1194  H   PHE    77       9.716  -6.930  59.509  1.00  0.00           H
ATOM   1195  HA  PHE    77      11.160  -6.067  57.087  1.00  0.00           H
ATOM   1196  HB3 PHE    77      11.039  -8.785  58.409  1.00  0.00           H
ATOM   1197  HB2 PHE    77      12.417  -7.949  57.922  1.00  0.00           H
ATOM   1198  HD1 PHE    77      12.444  -7.406  55.130  1.00  0.00           H
ATOM   1199  HD2 PHE    77      10.493 -10.705  57.125  1.00  0.00           H
ATOM   1200  HE1 PHE    77      12.207  -8.503  52.958  1.00  0.00           H
ATOM   1201  HE2 PHE    77       9.764 -11.558  54.885  1.00  0.00           H
ATOM   1202  HZ  PHE    77      10.603 -10.527  52.890  1.00  0.00           H
ATOM   1203  N   MET    78       8.314  -7.687  57.760  0.00  0.00           N
ATOM   1204  CA  MET    78       6.955  -8.070  57.295  0.00  0.00           C
ATOM   1205  C   MET    78       6.032  -6.860  57.407  0.00  0.00           C
ATOM   1206  O   MET    78       5.501  -6.450  56.392  0.00  0.00           O
ATOM   1207  CB  MET    78       6.432  -9.212  58.338  0.00  0.00           C
ATOM   1208  CG  MET    78       7.106 -10.529  58.116  0.00  0.00           C
ATOM   1209  SD  MET    78       7.010 -11.398  56.569  0.00  0.00           S
ATOM   1210  CE  MET    78       8.104 -12.806  56.984  0.00  0.00           C
ATOM   1211  H   MET    78       8.541  -8.053  58.673  1.00  0.00           H
ATOM   1212  HA  MET    78       6.978  -8.448  56.273  1.00  0.00           H
ATOM   1213  HB3 MET    78       5.348  -9.336  58.232  1.00  0.00           H
ATOM   1214  HB2 MET    78       6.613  -8.880  59.360  1.00  0.00           H
ATOM   1215  HG3 MET    78       6.817 -11.209  58.917  1.00  0.00           H
ATOM   1216  HG2 MET    78       8.154 -10.437  58.401  1.00  0.00           H
ATOM   1217  HE1 MET    78       8.174 -13.477  56.128  1.00  0.00           H
ATOM   1218  HE2 MET    78       9.097 -12.433  57.236  1.00  0.00           H
ATOM   1219  HE3 MET    78       7.693 -13.347  57.836  1.00  0.00           H
ATOM   1220  N   THR    79       6.008  -6.204  58.607  0.00  0.00           N
ATOM   1221  CA  THR    79       5.388  -4.919  58.953  0.00  0.00           C
ATOM   1222  C   THR    79       6.365  -3.809  58.569  0.00  0.00           C
ATOM   1223  O   THR    79       6.689  -2.921  59.359  0.00  0.00           O
ATOM   1224  CB  THR    79       5.021  -5.053  60.481  0.00  0.00           C
ATOM   1225  CG2 THR    79       4.240  -3.857  61.064  0.00  0.00           C
ATOM   1226  OG1 THR    79       4.047  -6.157  60.576  0.00  0.00           O
ATOM   1227  H   THR    79       6.465  -6.609  59.411  1.00  0.00           H
ATOM   1228  HA  THR    79       4.471  -4.801  58.375  1.00  0.00           H
ATOM   1229  HB  THR    79       5.908  -5.266  61.077  1.00  0.00           H
ATOM   1230 HG21 THR    79       4.033  -4.039  62.119  1.00  0.00           H
ATOM   1231 HG22 THR    79       4.834  -2.950  60.961  1.00  0.00           H
ATOM   1232 HG23 THR    79       3.300  -3.739  60.525  1.00  0.00           H
ATOM   1233  HG1 THR    79       3.796  -6.267  61.495  1.00  0.00           H
ATOM   1234  N   CYS    80       6.812  -3.881  57.325  0.00  0.00           N
ATOM   1235  CA  CYS    80       7.707  -2.989  56.629  0.00  0.00           C
ATOM   1236  C   CYS    80       7.606  -3.103  55.116  0.00  0.00           C
ATOM   1237  O   CYS    80       7.757  -2.093  54.450  0.00  0.00           O
ATOM   1238  CB  CYS    80       9.119  -3.083  57.124  0.00  0.00           C
ATOM   1239  SG  CYS    80      10.406  -1.907  56.442  0.00  0.00           S
ATOM   1240  H   CYS    80       6.527  -4.637  56.720  1.00  0.00           H
ATOM   1241  HA  CYS    80       7.370  -1.973  56.880  1.00  0.00           H
ATOM   1242  HB3 CYS    80       9.472  -4.107  56.999  1.00  0.00           H
ATOM   1243  HB2 CYS    80       9.119  -3.018  58.212  1.00  0.00           H
ATOM   1244  HG  CYS    80      11.588  -2.160  57.012  1.00  0.00           H
ATOM   1245  N   LEU    81       7.345  -4.267  54.532  0.00  0.00           N
ATOM   1246  CA  LEU    81       7.468  -4.501  53.137  0.00  0.00           C
ATOM   1247  C   LEU    81       6.740  -3.621  52.105  0.00  0.00           C
ATOM   1248  O   LEU    81       7.207  -3.402  51.025  0.00  0.00           O
ATOM   1249  CB  LEU    81       7.126  -5.986  52.900  0.00  0.00           C
ATOM   1250  CG  LEU    81       8.015  -6.701  51.787  0.00  0.00           C
ATOM   1251  CD1 LEU    81       9.539  -6.634  51.841  0.00  0.00           C
ATOM   1252  CD2 LEU    81       7.555  -8.196  51.898  0.00  0.00           C
ATOM   1253  H   LEU    81       7.038  -5.054  55.084  1.00  0.00           H
ATOM   1254  HA  LEU    81       8.530  -4.403  52.913  1.00  0.00           H
ATOM   1255  HB3 LEU    81       6.073  -6.073  52.634  1.00  0.00           H
ATOM   1256  HB2 LEU    81       7.215  -6.529  53.839  1.00  0.00           H
ATOM   1257  HG  LEU    81       7.698  -6.326  50.814  1.00  0.00           H
ATOM   1258 HD11 LEU    81       9.957  -7.183  50.997  1.00  0.00           H
ATOM   1259 HD12 LEU    81       9.859  -5.593  51.792  1.00  0.00           H
ATOM   1260 HD13 LEU    81       9.890  -7.078  52.773  1.00  0.00           H
ATOM   1261 HD21 LEU    81       8.101  -8.800  51.173  1.00  0.00           H
ATOM   1262 HD22 LEU    81       7.757  -8.565  52.903  1.00  0.00           H
ATOM   1263 HD23 LEU    81       6.486  -8.264  51.694  1.00  0.00           H
ATOM   1264  N   LEU    82       5.623  -3.027  52.462  0.00  0.00           N
ATOM   1265  CA  LEU    82       4.704  -2.114  51.640  0.00  0.00           C
ATOM   1266  C   LEU    82       5.500  -0.857  51.163  0.00  0.00           C
ATOM   1267  O   LEU    82       5.012  -0.271  50.188  0.00  0.00           O
ATOM   1268  CB  LEU    82       3.292  -1.915  52.354  0.00  0.00           C
ATOM   1269  CG  LEU    82       3.259  -1.351  53.846  0.00  0.00           C
ATOM   1270  CD1 LEU    82       3.029  -2.504  54.848  0.00  0.00           C
ATOM   1271  CD2 LEU    82       4.438  -0.509  54.348  0.00  0.00           C
ATOM   1272  H   LEU    82       5.257  -3.135  53.394  1.00  0.00           H
ATOM   1273  HA  LEU    82       4.487  -2.674  50.731  1.00  0.00           H
ATOM   1274  HB3 LEU    82       2.743  -2.854  52.310  1.00  0.00           H
ATOM   1275  HB2 LEU    82       2.661  -1.291  51.722  1.00  0.00           H
ATOM   1276  HG  LEU    82       2.380  -0.711  53.908  1.00  0.00           H
ATOM   1277 HD11 LEU    82       3.008  -2.106  55.860  1.00  0.00           H
ATOM   1278 HD12 LEU    82       2.080  -2.990  54.629  1.00  0.00           H
ATOM   1279 HD13 LEU    82       3.837  -3.230  54.760  1.00  0.00           H
ATOM   1280 HD21 LEU    82       4.256  -0.206  55.379  1.00  0.00           H
ATOM   1281 HD22 LEU    82       5.353  -1.099  54.300  1.00  0.00           H
ATOM   1282 HD23 LEU    82       4.544   0.378  53.723  1.00  0.00           H
ATOM   1283  N   LEU    83       6.571  -0.437  51.907  0.00  0.00           N
ATOM   1284  CA  LEU    83       7.341   0.712  51.565  0.00  0.00           C
ATOM   1285  C   LEU    83       8.139   0.603  50.284  0.00  0.00           C
ATOM   1286  O   LEU    83       8.452   1.537  49.607  0.00  0.00           O
ATOM   1287  CB  LEU    83       8.251   1.191  52.740  0.00  0.00           C
ATOM   1288  CG  LEU    83       7.491   1.768  53.884  0.00  0.00           C
ATOM   1289  CD1 LEU    83       8.163   1.192  55.196  0.00  0.00           C
ATOM   1290  CD2 LEU    83       7.485   3.258  53.778  0.00  0.00           C
ATOM   1291  H   LEU    83       6.848  -0.944  52.735  1.00  0.00           H
ATOM   1292  HA  LEU    83       6.622   1.513  51.401  1.00  0.00           H
ATOM   1293  HB3 LEU    83       8.961   1.930  52.369  1.00  0.00           H
ATOM   1294  HB2 LEU    83       8.857   0.356  53.093  1.00  0.00           H
ATOM   1295  HG  LEU    83       6.462   1.410  53.832  1.00  0.00           H
ATOM   1296 HD11 LEU    83       7.644   1.583  56.071  1.00  0.00           H
ATOM   1297 HD12 LEU    83       8.098   0.104  55.192  1.00  0.00           H
ATOM   1298 HD13 LEU    83       9.210   1.493  55.231  1.00  0.00           H
ATOM   1299 HD21 LEU    83       6.928   3.679  54.615  1.00  0.00           H
ATOM   1300 HD22 LEU    83       8.510   3.628  53.801  1.00  0.00           H
ATOM   1301 HD23 LEU    83       7.013   3.556  52.842  1.00  0.00           H
ATOM   1302  N   ILE    84       8.496  -0.657  49.923  0.00  0.00           N
ATOM   1303  CA  ILE    84       9.293  -0.991  48.759  0.00  0.00           C
ATOM   1304  C   ILE    84       8.381  -0.767  47.547  0.00  0.00           C
ATOM   1305  O   ILE    84       8.716   0.027  46.699  0.00  0.00           O
ATOM   1306  CB  ILE    84      10.042  -2.361  48.915  0.00  0.00           C
ATOM   1307  CG1 ILE    84       9.412  -3.617  48.235  0.00  0.00           C
ATOM   1308  CG2 ILE    84      10.625  -2.562  50.326  0.00  0.00           C
ATOM   1309  CD1 ILE    84       9.658  -3.899  46.799  0.00  0.00           C
ATOM   1310  H   ILE    84       8.203  -1.445  50.483  1.00  0.00           H
ATOM   1311  HA  ILE    84      10.069  -0.229  48.697  1.00  0.00           H
ATOM   1312  HB  ILE    84      10.939  -2.202  48.317  1.00  0.00           H
ATOM   1313 HG13 ILE    84       8.337  -3.614  48.415  1.00  0.00           H
ATOM   1314 HG12 ILE    84       9.671  -4.501  48.818  1.00  0.00           H
ATOM   1315 HG21 ILE    84      11.132  -3.526  50.376  1.00  0.00           H
ATOM   1316 HG22 ILE    84      11.337  -1.766  50.542  1.00  0.00           H
ATOM   1317 HG23 ILE    84       9.819  -2.537  51.060  1.00  0.00           H
ATOM   1318 HD11 ILE    84       9.137  -4.813  46.513  1.00  0.00           H
ATOM   1319 HD12 ILE    84       9.291  -3.068  46.197  1.00  0.00           H
ATOM   1320 HD13 ILE    84      10.728  -4.024  46.631  1.00  0.00           H
ATOM   1321  N   PHE    85       7.185  -1.298  47.565  0.00  0.00           N
ATOM   1322  CA  PHE    85       6.107  -0.965  46.649  0.00  0.00           C
ATOM   1323  C   PHE    85       5.633   0.506  46.651  0.00  0.00           C
ATOM   1324  O   PHE    85       5.208   1.016  45.589  0.00  0.00           O
ATOM   1325  CB  PHE    85       5.049  -2.043  46.742  0.00  0.00           C
ATOM   1326  CG  PHE    85       5.616  -3.391  46.812  0.00  0.00           C
ATOM   1327  CD1 PHE    85       6.282  -3.998  45.697  0.00  0.00           C
ATOM   1328  CD2 PHE    85       5.501  -4.094  48.018  0.00  0.00           C
ATOM   1329  CE1 PHE    85       6.820  -5.256  45.881  0.00  0.00           C
ATOM   1330  CE2 PHE    85       6.099  -5.310  48.196  0.00  0.00           C
ATOM   1331  CZ  PHE    85       6.756  -5.926  47.112  0.00  0.00           C
ATOM   1332  H   PHE    85       6.954  -1.998  48.255  1.00  0.00           H
ATOM   1333  HA  PHE    85       6.544  -1.104  45.660  1.00  0.00           H
ATOM   1334  HB3 PHE    85       4.385  -1.974  45.881  1.00  0.00           H
ATOM   1335  HB2 PHE    85       4.427  -1.866  47.620  1.00  0.00           H
ATOM   1336  HD1 PHE    85       6.349  -3.472  44.756  1.00  0.00           H
ATOM   1337  HD2 PHE    85       4.930  -3.677  48.834  1.00  0.00           H
ATOM   1338  HE1 PHE    85       7.311  -5.758  45.061  1.00  0.00           H
ATOM   1339  HE2 PHE    85       6.066  -5.792  49.162  1.00  0.00           H
ATOM   1340  HZ  PHE    85       7.207  -6.901  47.220  1.00  0.00           H
ATOM   1341  N   THR    86       5.867   1.177  47.779  0.00  0.00           N
ATOM   1342  CA  THR    86       5.551   2.641  47.787  0.00  0.00           C
ATOM   1343  C   THR    86       6.589   3.347  46.901  0.00  0.00           C
ATOM   1344  O   THR    86       6.268   3.864  45.826  0.00  0.00           O
ATOM   1345  CB  THR    86       5.461   3.068  49.299  0.00  0.00           C
ATOM   1346  CG2 THR    86       5.243   4.568  49.562  0.00  0.00           C
ATOM   1347  OG1 THR    86       4.411   2.336  49.945  0.00  0.00           O
ATOM   1348  H   THR    86       6.251   0.689  48.597  1.00  0.00           H
ATOM   1349  HA  THR    86       4.564   2.778  47.333  1.00  0.00           H
ATOM   1350  HB  THR    86       6.399   2.784  49.775  1.00  0.00           H
ATOM   1351 HG21 THR    86       5.199   4.745  50.636  1.00  0.00           H
ATOM   1352 HG22 THR    86       6.070   5.138  49.137  1.00  0.00           H
ATOM   1353 HG23 THR    86       4.308   4.888  49.103  1.00  0.00           H
ATOM   1354  HG1 THR    86       4.358   2.599  50.867  1.00  0.00           H
ATOM   1355  N   HIS    87       7.860   3.207  47.220  0.00  0.00           N
ATOM   1356  CA  HIS    87       8.979   3.785  46.522  0.00  0.00           C
ATOM   1357  C   HIS    87       9.195   3.237  45.044  0.00  0.00           C
ATOM   1358  O   HIS    87       9.491   3.999  44.148  0.00  0.00           O
ATOM   1359  CB  HIS    87      10.250   3.460  47.358  0.00  0.00           C
ATOM   1360  CG  HIS    87      11.575   4.107  47.024  0.00  0.00           C
ATOM   1361  CD2 HIS    87      12.151   5.260  47.516  0.00  0.00           C
ATOM   1362  ND1 HIS    87      12.311   3.788  45.880  0.00  0.00           N
ATOM   1363  CE1 HIS    87      13.246   4.689  45.734  0.00  0.00           C
ATOM   1364  NE2 HIS    87      13.294   5.581  46.712  0.00  0.00           N
ATOM   1365  H   HIS    87       8.121   2.651  48.022  1.00  0.00           H
ATOM   1366  HA  HIS    87       8.850   4.867  46.482  1.00  0.00           H
ATOM   1367  HB3 HIS    87      10.384   2.379  47.391  1.00  0.00           H
ATOM   1368  HB2 HIS    87      10.031   3.628  48.413  1.00  0.00           H
ATOM   1369  HD2 HIS    87      11.721   5.754  48.375  1.00  0.00           H
ATOM   1370  HD1 HIS    87      12.069   2.973  45.335  1.00  0.00           H
ATOM   1371  HE1 HIS    87      13.894   4.660  44.871  1.00  0.00           H
ATOM   1372  N   ALA    88       8.864   1.977  44.744  0.00  0.00           N
ATOM   1373  CA  ALA    88       8.741   1.432  43.406  0.00  0.00           C
ATOM   1374  C   ALA    88       7.658   2.139  42.526  0.00  0.00           C
ATOM   1375  O   ALA    88       7.830   2.362  41.290  0.00  0.00           O
ATOM   1376  CB  ALA    88       8.427   0.003  43.470  0.00  0.00           C
ATOM   1377  H   ALA    88       8.675   1.315  45.483  1.00  0.00           H
ATOM   1378  HA  ALA    88       9.704   1.543  42.908  1.00  0.00           H
ATOM   1379  HB1 ALA    88       8.337  -0.395  42.459  1.00  0.00           H
ATOM   1380  HB2 ALA    88       9.224  -0.521  43.997  1.00  0.00           H
ATOM   1381  HB3 ALA    88       7.486  -0.139  44.001  1.00  0.00           H
ATOM   1382  N   SER    89       6.546   2.639  43.177  0.00  0.00           N
ATOM   1383  CA  SER    89       5.582   3.508  42.493  0.00  0.00           C
ATOM   1384  C   SER    89       6.263   4.788  42.054  0.00  0.00           C
ATOM   1385  O   SER    89       6.169   5.169  40.884  0.00  0.00           O
ATOM   1386  CB  SER    89       4.471   3.918  43.432  0.00  0.00           C
ATOM   1387  OG  SER    89       3.833   2.775  43.901  0.00  0.00           O
ATOM   1388  H   SER    89       6.382   2.408  44.146  1.00  0.00           H
ATOM   1389  HA  SER    89       5.166   2.993  41.627  1.00  0.00           H
ATOM   1390  HB3 SER    89       3.754   4.540  42.896  1.00  0.00           H
ATOM   1391  HB2 SER    89       4.891   4.470  44.273  1.00  0.00           H
ATOM   1392  HG  SER    89       3.125   3.026  44.499  1.00  0.00           H
ATOM   1393  N   ILE    90       6.946   5.444  42.980  0.00  0.00           N
ATOM   1394  CA  ILE    90       7.580   6.684  42.529  0.00  0.00           C
ATOM   1395  C   ILE    90       8.652   6.483  41.518  0.00  0.00           C
ATOM   1396  O   ILE    90       8.851   7.312  40.634  0.00  0.00           O
ATOM   1397  CB  ILE    90       8.090   7.448  43.798  0.00  0.00           C
ATOM   1398  CG1 ILE    90       7.096   8.623  44.031  0.00  0.00           C
ATOM   1399  CG2 ILE    90       9.584   7.878  43.834  0.00  0.00           C
ATOM   1400  CD1 ILE    90       5.624   8.430  44.284  0.00  0.00           C
ATOM   1401  H   ILE    90       7.001   5.079  43.920  1.00  0.00           H
ATOM   1402  HA  ILE    90       6.806   7.297  42.067  1.00  0.00           H
ATOM   1403  HB  ILE    90       7.952   6.766  44.637  1.00  0.00           H
ATOM   1404 HG13 ILE    90       7.217   9.345  43.224  1.00  0.00           H
ATOM   1405 HG12 ILE    90       7.500   9.270  44.810  1.00  0.00           H
ATOM   1406 HG21 ILE    90       9.791   8.395  44.771  1.00  0.00           H
ATOM   1407 HG22 ILE    90      10.219   6.995  43.759  1.00  0.00           H
ATOM   1408 HG23 ILE    90       9.791   8.546  42.997  1.00  0.00           H
ATOM   1409 HD11 ILE    90       5.147   9.401  44.415  1.00  0.00           H
ATOM   1410 HD12 ILE    90       5.173   7.916  43.435  1.00  0.00           H
ATOM   1411 HD13 ILE    90       5.485   7.833  45.185  1.00  0.00           H
ATOM   1412  N   MET    91       9.413   5.337  41.521  0.00  0.00           N
ATOM   1413  CA  MET    91      10.331   4.924  40.465  0.00  0.00           C
ATOM   1414  C   MET    91       9.684   4.614  39.137  0.00  0.00           C
ATOM   1415  O   MET    91      10.069   5.119  38.074  0.00  0.00           O
ATOM   1416  CB  MET    91      11.247   3.772  41.000  0.00  0.00           C
ATOM   1417  CG  MET    91      12.285   4.079  42.099  0.00  0.00           C
ATOM   1418  SD  MET    91      13.883   4.664  41.431  0.00  0.00           S
ATOM   1419  CE  MET    91      13.359   6.402  41.236  0.00  0.00           C
ATOM   1420  H   MET    91       9.362   4.699  42.302  1.00  0.00           H
ATOM   1421  HA  MET    91      10.989   5.775  40.288  1.00  0.00           H
ATOM   1422  HB3 MET    91      11.751   3.299  40.157  1.00  0.00           H
ATOM   1423  HB2 MET    91      10.620   2.942  41.326  1.00  0.00           H
ATOM   1424  HG3 MET    91      12.450   3.186  42.701  1.00  0.00           H
ATOM   1425  HG2 MET    91      11.881   4.829  42.779  1.00  0.00           H
ATOM   1426  HE1 MET    91      14.184   6.987  40.830  1.00  0.00           H
ATOM   1427  HE2 MET    91      12.510   6.452  40.555  1.00  0.00           H
ATOM   1428  HE3 MET    91      13.070   6.806  42.206  1.00  0.00           H
ATOM   1429  N   SER    92       8.703   3.674  39.139  0.00  0.00           N
ATOM   1430  CA  SER    92       8.036   3.133  37.982  0.00  0.00           C
ATOM   1431  C   SER    92       7.060   4.081  37.241  0.00  0.00           C
ATOM   1432  O   SER    92       6.956   4.092  36.024  0.00  0.00           O
ATOM   1433  CB  SER    92       7.366   1.742  38.218  0.00  0.00           C
ATOM   1434  OG  SER    92       8.253   0.633  38.612  0.00  0.00           O
ATOM   1435  H   SER    92       8.376   3.287  40.013  1.00  0.00           H
ATOM   1436  HA  SER    92       8.834   2.940  37.265  1.00  0.00           H
ATOM   1437  HB3 SER    92       6.809   1.456  37.326  1.00  0.00           H
ATOM   1438  HB2 SER    92       6.573   1.847  38.958  1.00  0.00           H
ATOM   1439  HG  SER    92       7.734  -0.166  38.728  1.00  0.00           H
ATOM   1440  N   LEU    93       6.455   5.004  37.993  0.00  0.00           N
ATOM   1441  CA  LEU    93       5.659   6.060  37.460  0.00  0.00           C
ATOM   1442  C   LEU    93       6.546   7.107  36.812  0.00  0.00           C
ATOM   1443  O   LEU    93       6.189   7.652  35.787  0.00  0.00           O
ATOM   1444  CB  LEU    93       4.641   6.626  38.472  0.00  0.00           C
ATOM   1445  CG  LEU    93       3.569   5.611  38.988  0.00  0.00           C
ATOM   1446  CD1 LEU    93       2.519   6.265  39.938  0.00  0.00           C
ATOM   1447  CD2 LEU    93       2.755   4.978  37.930  0.00  0.00           C
ATOM   1448  H   LEU    93       6.549   4.977  38.998  1.00  0.00           H
ATOM   1449  HA  LEU    93       5.072   5.620  36.654  1.00  0.00           H
ATOM   1450  HB3 LEU    93       4.139   7.488  38.034  1.00  0.00           H
ATOM   1451  HB2 LEU    93       5.176   7.048  39.323  1.00  0.00           H
ATOM   1452  HG  LEU    93       4.083   4.824  39.539  1.00  0.00           H
ATOM   1453 HD11 LEU    93       1.802   5.511  40.263  1.00  0.00           H
ATOM   1454 HD12 LEU    93       3.026   6.682  40.808  1.00  0.00           H
ATOM   1455 HD13 LEU    93       1.994   7.060  39.408  1.00  0.00           H
ATOM   1456 HD21 LEU    93       2.040   4.291  38.383  1.00  0.00           H
ATOM   1457 HD22 LEU    93       2.217   5.747  37.375  1.00  0.00           H
ATOM   1458 HD23 LEU    93       3.406   4.428  37.250  1.00  0.00           H
ATOM   1459  N   LEU    94       7.752   7.425  37.376  0.00  0.00           N
ATOM   1460  CA  LEU    94       8.619   8.511  36.998  0.00  0.00           C
ATOM   1461  C   LEU    94       9.247   8.278  35.619  0.00  0.00           C
ATOM   1462  O   LEU    94       9.345   9.186  34.758  0.00  0.00           O
ATOM   1463  CB  LEU    94       9.691   8.780  38.089  0.00  0.00           C
ATOM   1464  CG  LEU    94      10.734   9.794  37.639  0.00  0.00           C
ATOM   1465  CD1 LEU    94      10.240  11.152  37.221  0.00  0.00           C
ATOM   1466  CD2 LEU    94      11.833   9.825  38.724  0.00  0.00           C
ATOM   1467  H   LEU    94       8.114   6.871  38.139  1.00  0.00           H
ATOM   1468  HA  LEU    94       8.002   9.406  36.924  1.00  0.00           H
ATOM   1469  HB3 LEU    94      10.185   7.844  38.351  1.00  0.00           H
ATOM   1470  HB2 LEU    94       9.204   9.139  38.995  1.00  0.00           H
ATOM   1471  HG  LEU    94      11.203   9.364  36.754  1.00  0.00           H
ATOM   1472 HD11 LEU    94      11.086  11.772  36.925  1.00  0.00           H
ATOM   1473 HD12 LEU    94       9.556  11.047  36.379  1.00  0.00           H
ATOM   1474 HD13 LEU    94       9.719  11.622  38.055  1.00  0.00           H
ATOM   1475 HD21 LEU    94      12.604  10.542  38.441  1.00  0.00           H
ATOM   1476 HD22 LEU    94      11.395  10.121  39.677  1.00  0.00           H
ATOM   1477 HD23 LEU    94      12.277   8.834  38.821  1.00  0.00           H
ATOM   1478  N   ALA    95       9.745   7.082  35.440  0.00  0.00           N
ATOM   1479  CA  ALA    95      10.339   6.624  34.208  0.00  0.00           C
ATOM   1480  C   ALA    95       9.353   6.864  33.009  0.00  0.00           C
ATOM   1481  O   ALA    95       9.775   7.069  31.881  0.00  0.00           O
ATOM   1482  CB  ALA    95      10.906   5.184  34.230  0.00  0.00           C
ATOM   1483  H   ALA    95       9.729   6.410  36.194  1.00  0.00           H
ATOM   1484  HA  ALA    95      11.192   7.278  34.028  1.00  0.00           H
ATOM   1485  HB1 ALA    95      11.328   4.944  33.254  1.00  0.00           H
ATOM   1486  HB2 ALA    95      11.685   5.111  34.989  1.00  0.00           H
ATOM   1487  HB3 ALA    95      10.106   4.481  34.462  1.00  0.00           H
ATOM   1488  N   ILE    96       8.056   6.582  33.204  0.00  0.00           N
ATOM   1489  CA  ILE    96       7.069   6.792  32.145  0.00  0.00           C
ATOM   1490  C   ILE    96       6.874   8.253  31.788  0.00  0.00           C
ATOM   1491  O   ILE    96       6.942   8.618  30.629  0.00  0.00           O
ATOM   1492  CB  ILE    96       5.762   6.093  32.553  0.00  0.00           C
ATOM   1493  CG1 ILE    96       5.775   4.568  32.185  0.00  0.00           C
ATOM   1494  CG2 ILE    96       4.531   6.697  31.815  0.00  0.00           C
ATOM   1495  CD1 ILE    96       4.853   3.771  32.997  0.00  0.00           C
ATOM   1496  H   ILE    96       7.747   6.218  34.094  1.00  0.00           H
ATOM   1497  HA  ILE    96       7.440   6.288  31.253  1.00  0.00           H
ATOM   1498  HB  ILE    96       5.621   6.199  33.629  1.00  0.00           H
ATOM   1499 HG13 ILE    96       6.786   4.177  32.297  1.00  0.00           H
ATOM   1500 HG12 ILE    96       5.525   4.448  31.131  1.00  0.00           H
ATOM   1501 HG21 ILE    96       3.627   6.177  32.130  1.00  0.00           H
ATOM   1502 HG22 ILE    96       4.444   7.756  32.059  1.00  0.00           H
ATOM   1503 HG23 ILE    96       4.660   6.582  30.739  1.00  0.00           H
ATOM   1504 HD11 ILE    96       4.910   2.726  32.693  1.00  0.00           H
ATOM   1505 HD12 ILE    96       5.126   3.858  34.049  1.00  0.00           H
ATOM   1506 HD13 ILE    96       3.835   4.135  32.855  1.00  0.00           H
ATOM   1507  N   ALA    97       6.666   9.081  32.837  0.00  0.00           N
ATOM   1508  CA  ALA    97       6.460  10.545  32.703  0.00  0.00           C
ATOM   1509  C   ALA    97       7.547  11.274  31.812  0.00  0.00           C
ATOM   1510  O   ALA    97       7.149  12.122  31.049  0.00  0.00           O
ATOM   1511  CB  ALA    97       6.470  11.075  34.143  0.00  0.00           C
ATOM   1512  H   ALA    97       6.644   8.710  33.776  1.00  0.00           H
ATOM   1513  HA  ALA    97       5.475  10.723  32.271  1.00  0.00           H
ATOM   1514  HB1 ALA    97       6.323  12.155  34.134  1.00  0.00           H
ATOM   1515  HB2 ALA    97       5.667  10.604  34.710  1.00  0.00           H
ATOM   1516  HB3 ALA    97       7.427  10.843  34.610  1.00  0.00           H
ATOM   1517  N   VAL    98       8.834  11.031  32.037  0.00  0.00           N
ATOM   1518  CA  VAL    98       9.921  11.525  31.204  0.00  0.00           C
ATOM   1519  C   VAL    98       9.977  10.943  29.844  0.00  0.00           C
ATOM   1520  O   VAL    98      10.244  11.736  28.917  0.00  0.00           O
ATOM   1521  CB  VAL    98      11.220  11.327  31.965  0.00  0.00           C
ATOM   1522  CG1 VAL    98      11.608   9.846  32.291  0.00  0.00           C
ATOM   1523  CG2 VAL    98      12.378  12.186  31.469  0.00  0.00           C
ATOM   1524  H   VAL    98       9.111  10.470  32.830  1.00  0.00           H
ATOM   1525  HA  VAL    98       9.776  12.599  31.089  1.00  0.00           H
ATOM   1526  HB  VAL    98      11.000  11.748  32.946  1.00  0.00           H
ATOM   1527 HG11 VAL    98      12.552   9.829  32.835  1.00  0.00           H
ATOM   1528 HG12 VAL    98      10.828   9.392  32.902  1.00  0.00           H
ATOM   1529 HG13 VAL    98      11.714   9.285  31.363  1.00  0.00           H
ATOM   1530 HG21 VAL    98      13.265  11.981  32.068  1.00  0.00           H
ATOM   1531 HG22 VAL    98      12.583  11.952  30.424  1.00  0.00           H
ATOM   1532 HG23 VAL    98      12.114  13.240  31.560  1.00  0.00           H
ATOM   1533  N   ASP    99       9.669   9.654  29.658  0.00  0.00           N
ATOM   1534  CA  ASP    99       9.682   9.067  28.291  0.00  0.00           C
ATOM   1535  C   ASP    99       8.481   9.683  27.489  0.00  0.00           C
ATOM   1536  O   ASP    99       8.662  10.157  26.352  0.00  0.00           O
ATOM   1537  CB  ASP    99       9.540   7.549  28.518  0.00  0.00           C
ATOM   1538  CG  ASP    99       8.853   6.729  27.436  0.00  0.00           C
ATOM   1539  OD1 ASP    99       9.542   6.305  26.458  0.00  0.00           O
ATOM   1540  OD2 ASP    99       7.636   6.541  27.554  0.00  0.00           O1-
ATOM   1541  H   ASP    99       9.426   9.074  30.448  1.00  0.00           H
ATOM   1542  HA  ASP    99      10.625   9.289  27.792  1.00  0.00           H
ATOM   1543  HB3 ASP    99       9.039   7.376  29.470  1.00  0.00           H
ATOM   1544  HB2 ASP    99      10.524   7.124  28.718  1.00  0.00           H
ATOM   1545  N   ARG   100       7.297   9.798  28.090  0.00  0.00           N
ATOM   1546  CA  ARG   100       6.189  10.500  27.457  0.00  0.00           C
ATOM   1547  C   ARG   100       6.441  11.965  27.209  0.00  0.00           C
ATOM   1548  O   ARG   100       5.669  12.552  26.497  0.00  0.00           O
ATOM   1549  CB  ARG   100       4.982  10.365  28.256  0.00  0.00           C
ATOM   1550  CG  ARG   100       4.683   8.851  28.400  0.00  0.00           C
ATOM   1551  CD  ARG   100       4.401   8.051  27.110  0.00  0.00           C
ATOM   1552  NE  ARG   100       5.649   7.473  26.534  0.00  0.00           N
ATOM   1553  CZ  ARG   100       5.918   7.464  25.249  0.00  0.00           C
ATOM   1554  NH1 ARG   100       5.141   8.078  24.338  0.00  0.00           N
ATOM   1555  NH2 ARG   100       7.003   6.826  24.917  0.00  0.00           N1+
ATOM   1556  H   ARG   100       7.153   9.394  29.004  1.00  0.00           H
ATOM   1557  HA  ARG   100       6.004  10.027  26.493  1.00  0.00           H
ATOM   1558  HB3 ARG   100       4.152  10.852  27.744  1.00  0.00           H
ATOM   1559  HB2 ARG   100       5.150  10.797  29.243  1.00  0.00           H
ATOM   1560  HG3 ARG   100       3.853   8.715  29.094  1.00  0.00           H
ATOM   1561  HG2 ARG   100       5.499   8.376  28.944  1.00  0.00           H
ATOM   1562  HD3 ARG   100       3.930   8.703  26.374  1.00  0.00           H
ATOM   1563  HD2 ARG   100       3.696   7.248  27.328  1.00  0.00           H
ATOM   1564  HE  ARG   100       6.305   7.074  27.190  1.00  0.00           H
ATOM   1565 HH12 ARG   100       5.388   8.044  23.359  1.00  0.00           H
ATOM   1566 HH11 ARG   100       4.311   8.572  24.633  1.00  0.00           H
ATOM   1567 HH22 ARG   100       7.281   6.772  23.947  1.00  0.00           H
ATOM   1568 HH21 ARG   100       7.567   6.385  25.629  1.00  0.00           H
ATOM   1569  N   TYR   101       7.479  12.639  27.687  0.00  0.00           N
ATOM   1570  CA  TYR   101       7.809  13.987  27.365  0.00  0.00           C
ATOM   1571  C   TYR   101       8.727  13.918  26.165  0.00  0.00           C
ATOM   1572  O   TYR   101       8.604  14.590  25.161  0.00  0.00           O
ATOM   1573  CB  TYR   101       8.560  14.594  28.581  0.00  0.00           C
ATOM   1574  CG  TYR   101       9.155  16.003  28.430  0.00  0.00           C
ATOM   1575  CD1 TYR   101       8.438  17.128  28.793  0.00  0.00           C
ATOM   1576  CD2 TYR   101      10.387  16.123  27.791  0.00  0.00           C
ATOM   1577  CE1 TYR   101       8.964  18.386  28.469  0.00  0.00           C
ATOM   1578  CE2 TYR   101      11.022  17.338  27.664  0.00  0.00           C
ATOM   1579  CZ  TYR   101      10.301  18.445  27.968  0.00  0.00           C
ATOM   1580  OH  TYR   101      10.941  19.644  27.729  0.00  0.00           O
ATOM   1581  H   TYR   101       8.113  12.196  28.336  1.00  0.00           H
ATOM   1582  HA  TYR   101       6.912  14.562  27.136  1.00  0.00           H
ATOM   1583  HB3 TYR   101       9.345  13.906  28.895  1.00  0.00           H
ATOM   1584  HB2 TYR   101       7.904  14.575  29.452  1.00  0.00           H
ATOM   1585  HD1 TYR   101       7.497  17.024  29.313  1.00  0.00           H
ATOM   1586  HD2 TYR   101      10.869  15.249  27.379  1.00  0.00           H
ATOM   1587  HE1 TYR   101       8.362  19.273  28.601  1.00  0.00           H
ATOM   1588  HE2 TYR   101      12.050  17.378  27.335  1.00  0.00           H
ATOM   1589  HH  TYR   101      11.826  19.474  27.397  1.00  0.00           H
ATOM   1590  N   LEU   102       9.725  13.019  26.243  0.00  0.00           N
ATOM   1591  CA  LEU   102      10.838  12.911  25.309  0.00  0.00           C
ATOM   1592  C   LEU   102      10.323  12.615  23.939  0.00  0.00           C
ATOM   1593  O   LEU   102      10.943  13.004  22.966  0.00  0.00           O
ATOM   1594  CB  LEU   102      11.847  11.950  25.853  0.00  0.00           C
ATOM   1595  CG  LEU   102      13.239  11.917  25.204  0.00  0.00           C
ATOM   1596  CD1 LEU   102      14.085  13.101  25.566  0.00  0.00           C
ATOM   1597  CD2 LEU   102      13.978  10.636  25.535  0.00  0.00           C
ATOM   1598  H   LEU   102       9.741  12.346  26.996  1.00  0.00           H
ATOM   1599  HA  LEU   102      11.317  13.889  25.267  1.00  0.00           H
ATOM   1600  HB3 LEU   102      11.425  10.945  25.843  1.00  0.00           H
ATOM   1601  HB2 LEU   102      11.957  12.116  26.925  1.00  0.00           H
ATOM   1602  HG  LEU   102      13.095  11.939  24.124  1.00  0.00           H
ATOM   1603 HD11 LEU   102      15.055  13.018  25.076  1.00  0.00           H
ATOM   1604 HD12 LEU   102      13.590  14.015  25.239  1.00  0.00           H
ATOM   1605 HD13 LEU   102      14.225  13.131  26.646  1.00  0.00           H
ATOM   1606 HD21 LEU   102      14.958  10.648  25.059  1.00  0.00           H
ATOM   1607 HD22 LEU   102      14.100  10.555  26.615  1.00  0.00           H
ATOM   1608 HD23 LEU   102      13.408   9.782  25.169  1.00  0.00           H
ATOM   1609  N   ARG   103       9.255  11.799  23.763  0.00  0.00           N
ATOM   1610  CA  ARG   103       8.807  11.353  22.441  0.00  0.00           C
ATOM   1611  C   ARG   103       8.145  12.481  21.720  0.00  0.00           C
ATOM   1612  O   ARG   103       8.399  12.729  20.544  0.00  0.00           O
ATOM   1613  CB  ARG   103       7.832  10.166  22.602  0.00  0.00           C
ATOM   1614  CG  ARG   103       7.581   9.544  21.268  0.00  0.00           C
ATOM   1615  CD  ARG   103       7.138   8.101  21.451  0.00  0.00           C
ATOM   1616  NE  ARG   103       5.660   8.100  21.352  0.00  0.00           N
ATOM   1617  CZ  ARG   103       4.883   6.975  21.348  0.00  0.00           C
ATOM   1618  NH1 ARG   103       5.400   5.763  21.314  0.00  0.00           N
ATOM   1619  NH2 ARG   103       3.528   6.945  21.334  0.00  0.00           N1+
ATOM   1620  H   ARG   103       8.732  11.473  24.563  1.00  0.00           H
ATOM   1621  HA  ARG   103       9.673  11.025  21.866  1.00  0.00           H
ATOM   1622  HB3 ARG   103       6.890  10.524  23.019  1.00  0.00           H
ATOM   1623  HB2 ARG   103       8.269   9.425  23.272  1.00  0.00           H
ATOM   1624  HG3 ARG   103       8.496   9.571  20.677  1.00  0.00           H
ATOM   1625  HG2 ARG   103       6.800  10.100  20.749  1.00  0.00           H
ATOM   1626  HD3 ARG   103       7.435   7.754  22.440  1.00  0.00           H
ATOM   1627  HD2 ARG   103       7.555   7.490  20.651  1.00  0.00           H
ATOM   1628  HE  ARG   103       5.230   9.011  21.284  1.00  0.00           H
ATOM   1629 HH12 ARG   103       4.794   4.955  21.312  1.00  0.00           H
ATOM   1630 HH11 ARG   103       6.402   5.642  21.290  1.00  0.00           H
ATOM   1631 HH22 ARG   103       3.042   6.059  21.332  1.00  0.00           H
ATOM   1632 HH21 ARG   103       3.004   7.808  21.325  1.00  0.00           H
ATOM   1633  N   VAL   104       7.333  13.260  22.504  0.00  0.00           N
ATOM   1634  CA  VAL   104       6.547  14.474  22.141  0.00  0.00           C
ATOM   1635  C   VAL   104       7.532  15.662  21.924  0.00  0.00           C
ATOM   1636  O   VAL   104       7.311  16.448  21.007  0.00  0.00           O
ATOM   1637  CB  VAL   104       5.586  14.745  23.293  0.00  0.00           C
ATOM   1638  CG1 VAL   104       4.866  16.044  23.246  0.00  0.00           C
ATOM   1639  CG2 VAL   104       4.561  13.580  23.492  0.00  0.00           C
ATOM   1640  H   VAL   104       7.205  13.033  23.480  1.00  0.00           H
ATOM   1641  HA  VAL   104       5.984  14.289  21.226  1.00  0.00           H
ATOM   1642  HB  VAL   104       6.196  14.769  24.196  1.00  0.00           H
ATOM   1643 HG11 VAL   104       4.211  16.129  24.113  1.00  0.00           H
ATOM   1644 HG12 VAL   104       5.588  16.861  23.255  1.00  0.00           H
ATOM   1645 HG13 VAL   104       4.270  16.097  22.335  1.00  0.00           H
ATOM   1646 HG21 VAL   104       3.897  13.817  24.323  1.00  0.00           H
ATOM   1647 HG22 VAL   104       3.973  13.453  22.583  1.00  0.00           H
ATOM   1648 HG23 VAL   104       5.098  12.656  23.709  1.00  0.00           H
ATOM   1649  N   LYS   105       8.566  15.841  22.764  0.00  0.00           N
ATOM   1650  CA  LYS   105       9.395  17.036  22.695  0.00  0.00           C
ATOM   1651  C   LYS   105      10.592  16.844  21.778  0.00  0.00           C
ATOM   1652  O   LYS   105      11.016  17.845  21.147  0.00  0.00           O
ATOM   1653  CB  LYS   105      10.073  17.215  24.090  0.00  0.00           C
ATOM   1654  CG  LYS   105      10.711  18.587  24.295  0.00  0.00           C
ATOM   1655  CD  LYS   105       9.813  19.761  24.049  0.00  0.00           C
ATOM   1656  CE  LYS   105      10.532  21.097  24.352  0.00  0.00           C
ATOM   1657  NZ  LYS   105       9.680  22.288  24.287  0.00  0.00           N1+
ATOM   1658  H   LYS   105       8.779  15.140  23.459  1.00  0.00           H
ATOM   1659  HA  LYS   105       8.812  17.914  22.416  1.00  0.00           H
ATOM   1660  HB3 LYS   105      10.828  16.441  24.227  1.00  0.00           H
ATOM   1661  HB2 LYS   105       9.338  17.037  24.875  1.00  0.00           H
ATOM   1662  HG3 LYS   105      11.595  18.671  23.663  1.00  0.00           H
ATOM   1663  HG2 LYS   105      11.116  18.649  25.305  1.00  0.00           H
ATOM   1664  HD3 LYS   105       8.925  19.676  24.676  1.00  0.00           H
ATOM   1665  HD2 LYS   105       9.483  19.754  23.010  1.00  0.00           H
ATOM   1666  HE3 LYS   105      11.373  21.217  23.668  1.00  0.00           H
ATOM   1667  HE2 LYS   105      10.998  21.041  25.336  1.00  0.00           H
ATOM   1668  HZ1 LYS   105      10.230  23.108  24.498  1.00  0.00           H
ATOM   1669  HZ2 LYS   105       9.290  22.374  23.359  1.00  0.00           H
ATOM   1670  HZ3 LYS   105       8.931  22.204  24.960  1.00  0.00           H
ATOM   1671  N   LEU   106      11.112  15.629  21.637  0.00  0.00           N
ATOM   1672  CA  LEU   106      12.370  15.305  20.981  0.00  0.00           C
ATOM   1673  C   LEU   106      12.310  13.970  20.193  0.00  0.00           C
ATOM   1674  O   LEU   106      13.048  13.053  20.545  0.00  0.00           O
ATOM   1675  CB  LEU   106      13.620  15.309  21.969  0.00  0.00           C
ATOM   1676  CG  LEU   106      14.126  16.699  22.297  0.00  0.00           C
ATOM   1677  CD1 LEU   106      15.006  16.630  23.541  0.00  0.00           C
ATOM   1678  CD2 LEU   106      14.819  17.530  21.185  0.00  0.00           C
ATOM   1679  H   LEU   106      10.623  14.825  22.004  1.00  0.00           H
ATOM   1680  HA  LEU   106      12.550  16.091  20.248  1.00  0.00           H
ATOM   1681  HB3 LEU   106      14.429  14.723  21.532  1.00  0.00           H
ATOM   1682  HB2 LEU   106      13.353  14.794  22.892  1.00  0.00           H
ATOM   1683  HG  LEU   106      13.246  17.272  22.589  1.00  0.00           H
ATOM   1684 HD11 LEU   106      15.373  17.627  23.783  1.00  0.00           H
ATOM   1685 HD12 LEU   106      14.423  16.246  24.378  1.00  0.00           H
ATOM   1686 HD13 LEU   106      15.851  15.968  23.353  1.00  0.00           H
ATOM   1687 HD21 LEU   106      15.119  18.497  21.587  1.00  0.00           H
ATOM   1688 HD22 LEU   106      15.700  16.997  20.828  1.00  0.00           H
ATOM   1689 HD23 LEU   106      14.126  17.681  20.358  1.00  0.00           H
ATOM   1690  N   THR   107      11.548  13.963  19.108  0.00  0.00           N
ATOM   1691  CA  THR   107      11.308  12.742  18.275  0.00  0.00           C
ATOM   1692  C   THR   107      12.651  12.393  17.551  0.00  0.00           C
ATOM   1693  O   THR   107      12.978  11.225  17.464  0.00  0.00           O
ATOM   1694  CB  THR   107      10.101  12.859  17.377  0.00  0.00           C
ATOM   1695  CG2 THR   107      10.216  13.935  16.220  0.00  0.00           C
ATOM   1696  OG1 THR   107       9.631  11.596  16.876  0.00  0.00           O
ATOM   1697  H   THR   107      11.093  14.812  18.805  1.00  0.00           H
ATOM   1698  HA  THR   107      11.105  11.925  18.968  1.00  0.00           H
ATOM   1699  HB  THR   107       9.302  13.222  18.023  1.00  0.00           H
ATOM   1700 HG21 THR   107       9.297  13.939  15.634  1.00  0.00           H
ATOM   1701 HG22 THR   107      10.373  14.922  16.655  1.00  0.00           H
ATOM   1702 HG23 THR   107      11.058  13.686  15.574  1.00  0.00           H
ATOM   1703  HG1 THR   107       8.866  11.739  16.314  1.00  0.00           H
ATOM   1704  N   VAL   108      13.352  13.364  16.976  0.00  0.00           N
ATOM   1705  CA  VAL   108      14.521  13.259  16.195  0.00  0.00           C
ATOM   1706  C   VAL   108      15.693  12.546  16.904  0.00  0.00           C
ATOM   1707  O   VAL   108      16.461  11.906  16.226  0.00  0.00           O
ATOM   1708  CB  VAL   108      14.969  14.658  15.773  0.00  0.00           C
ATOM   1709  CG1 VAL   108      16.320  14.774  15.059  0.00  0.00           C
ATOM   1710  CG2 VAL   108      13.926  15.227  14.806  0.00  0.00           C
ATOM   1711  H   VAL   108      13.059  14.325  17.075  1.00  0.00           H
ATOM   1712  HA  VAL   108      14.277  12.696  15.294  1.00  0.00           H
ATOM   1713  HB  VAL   108      14.995  15.291  16.660  1.00  0.00           H
ATOM   1714 HG11 VAL   108      16.515  15.819  14.816  1.00  0.00           H
ATOM   1715 HG12 VAL   108      17.109  14.400  15.711  1.00  0.00           H
ATOM   1716 HG13 VAL   108      16.298  14.186  14.141  1.00  0.00           H
ATOM   1717 HG21 VAL   108      14.228  16.226  14.492  1.00  0.00           H
ATOM   1718 HG22 VAL   108      13.849  14.580  13.932  1.00  0.00           H
ATOM   1719 HG23 VAL   108      12.958  15.280  15.305  1.00  0.00           H
ATOM   1720  N   ARG   109      15.733  12.514  18.269  0.00  0.00           N
ATOM   1721  CA  ARG   109      16.815  11.866  18.983  0.00  0.00           C
ATOM   1722  C   ARG   109      16.245  10.894  20.016  0.00  0.00           C
ATOM   1723  O   ARG   109      17.012  10.315  20.798  0.00  0.00           O
ATOM   1724  CB  ARG   109      17.689  12.934  19.735  0.00  0.00           C
ATOM   1725  CG  ARG   109      18.346  13.983  18.811  0.00  0.00           C
ATOM   1726  CD  ARG   109      19.607  14.649  19.468  0.00  0.00           C
ATOM   1727  NE  ARG   109      20.198  15.495  18.447  0.00  0.00           N
ATOM   1728  CZ  ARG   109      20.133  16.855  18.467  0.00  0.00           C
ATOM   1729  NH1 ARG   109      19.329  17.639  19.301  0.00  0.00           N
ATOM   1730  NH2 ARG   109      20.715  17.507  17.529  0.00  0.00           N1+
ATOM   1731  H   ARG   109      14.997  12.949  18.806  1.00  0.00           H
ATOM   1732  HA  ARG   109      17.439  11.319  18.276  1.00  0.00           H
ATOM   1733  HB3 ARG   109      18.462  12.427  20.312  1.00  0.00           H
ATOM   1734  HB2 ARG   109      17.077  13.442  20.480  1.00  0.00           H
ATOM   1735  HG3 ARG   109      17.617  14.754  18.562  1.00  0.00           H
ATOM   1736  HG2 ARG   109      18.634  13.510  17.872  1.00  0.00           H
ATOM   1737  HD3 ARG   109      20.319  13.874  19.753  1.00  0.00           H
ATOM   1738  HD2 ARG   109      19.294  15.264  20.311  1.00  0.00           H
ATOM   1739  HE  ARG   109      20.677  15.023  17.693  1.00  0.00           H
ATOM   1740 HH12 ARG   109      19.360  18.646  19.231  1.00  0.00           H
ATOM   1741 HH11 ARG   109      18.718  17.198  19.973  1.00  0.00           H
ATOM   1742 HH22 ARG   109      20.682  18.516  17.520  1.00  0.00           H
ATOM   1743 HH21 ARG   109      21.206  17.011  16.799  1.00  0.00           H
ATOM   1744  N   TYR   110      14.977  10.644  19.928  0.00  0.00           N
ATOM   1745  CA  TYR   110      14.226   9.724  20.907  0.00  0.00           C
ATOM   1746  C   TYR   110      14.835   8.310  21.040  0.00  0.00           C
ATOM   1747  O   TYR   110      14.975   7.774  22.104  0.00  0.00           O
ATOM   1748  CB  TYR   110      12.776   9.632  20.544  0.00  0.00           C
ATOM   1749  CG  TYR   110      11.852   8.708  21.346  0.00  0.00           C
ATOM   1750  CD1 TYR   110      11.751   8.965  22.702  0.00  0.00           C
ATOM   1751  CD2 TYR   110      11.257   7.557  20.786  0.00  0.00           C
ATOM   1752  CE1 TYR   110      10.868   8.170  23.493  0.00  0.00           C
ATOM   1753  CE2 TYR   110      10.450   6.797  21.622  0.00  0.00           C
ATOM   1754  CZ  TYR   110      10.277   6.995  22.935  0.00  0.00           C
ATOM   1755  OH  TYR   110       9.516   6.240  23.672  0.00  0.00           O
ATOM   1756  H   TYR   110      14.430  11.061  19.189  1.00  0.00           H
ATOM   1757  HA  TYR   110      14.281  10.190  21.891  1.00  0.00           H
ATOM   1758  HB3 TYR   110      12.690   9.387  19.485  1.00  0.00           H
ATOM   1759  HB2 TYR   110      12.350  10.635  20.530  1.00  0.00           H
ATOM   1760  HD1 TYR   110      12.335   9.757  23.146  1.00  0.00           H
ATOM   1761  HD2 TYR   110      11.439   7.304  19.752  1.00  0.00           H
ATOM   1762  HE1 TYR   110      10.648   8.457  24.511  1.00  0.00           H
ATOM   1763  HE2 TYR   110       9.893   5.962  21.223  1.00  0.00           H
ATOM   1764  HH  TYR   110       9.201   5.497  23.152  1.00  0.00           H
ATOM   1765  N   LYS   111      15.257   7.743  19.895  0.00  0.00           N
ATOM   1766  CA  LYS   111      15.704   6.423  19.790  0.00  0.00           C
ATOM   1767  C   LYS   111      17.155   6.317  20.001  0.00  0.00           C
ATOM   1768  O   LYS   111      17.711   5.220  20.081  0.00  0.00           O
ATOM   1769  CB  LYS   111      15.427   5.853  18.413  0.00  0.00           C
ATOM   1770  CG  LYS   111      14.014   5.530  18.077  0.00  0.00           C
ATOM   1771  CD  LYS   111      13.429   4.209  18.655  0.00  0.00           C
ATOM   1772  CE  LYS   111      11.941   4.195  18.522  0.00  0.00           C
ATOM   1773  NZ  LYS   111      11.350   3.010  19.251  0.00  0.00           N1+
ATOM   1774  H   LYS   111      15.264   8.279  19.039  1.00  0.00           H
ATOM   1775  HA  LYS   111      15.192   5.815  20.535  1.00  0.00           H
ATOM   1776  HB3 LYS   111      16.042   4.966  18.262  1.00  0.00           H
ATOM   1777  HB2 LYS   111      15.829   6.529  17.658  1.00  0.00           H
ATOM   1778  HG3 LYS   111      13.894   5.531  16.994  1.00  0.00           H
ATOM   1779  HG2 LYS   111      13.376   6.363  18.372  1.00  0.00           H
ATOM   1780  HD3 LYS   111      13.700   4.122  19.707  1.00  0.00           H
ATOM   1781  HD2 LYS   111      13.850   3.360  18.117  1.00  0.00           H
ATOM   1782  HE3 LYS   111      11.671   4.144  17.467  1.00  0.00           H
ATOM   1783  HE2 LYS   111      11.531   5.117  18.935  1.00  0.00           H
ATOM   1784  HZ1 LYS   111      10.345   3.019  19.149  1.00  0.00           H
ATOM   1785  HZ2 LYS   111      11.720   2.155  18.861  1.00  0.00           H
ATOM   1786  HZ3 LYS   111      11.589   3.063  20.231  1.00  0.00           H
ATOM   1787  N   ARG   112      17.887   7.441  20.218  0.00  0.00           N
ATOM   1788  CA  ARG   112      19.266   7.509  20.715  0.00  0.00           C
ATOM   1789  C   ARG   112      19.405   7.441  22.219  0.00  0.00           C
ATOM   1790  O   ARG   112      20.423   7.105  22.742  0.00  0.00           O
ATOM   1791  CB  ARG   112      19.852   8.802  20.141  0.00  0.00           C
ATOM   1792  CG  ARG   112      21.321   9.002  20.530  0.00  0.00           C
ATOM   1793  CD  ARG   112      22.031  10.161  19.802  0.00  0.00           C
ATOM   1794  NE  ARG   112      23.023  10.787  20.700  0.00  0.00           N
ATOM   1795  CZ  ARG   112      23.702  11.920  20.521  0.00  0.00           C
ATOM   1796  NH1 ARG   112      23.639  12.732  19.390  0.00  0.00           N
ATOM   1797  NH2 ARG   112      24.480  12.307  21.503  0.00  0.00           N1+
ATOM   1798  H   ARG   112      17.485   8.349  20.033  1.00  0.00           H
ATOM   1799  HA  ARG   112      19.818   6.672  20.289  1.00  0.00           H
ATOM   1800  HB3 ARG   112      19.266   9.652  20.490  1.00  0.00           H
ATOM   1801  HB2 ARG   112      19.763   8.789  19.055  1.00  0.00           H
ATOM   1802  HG3 ARG   112      21.870   8.076  20.356  1.00  0.00           H
ATOM   1803  HG2 ARG   112      21.391   9.155  21.607  1.00  0.00           H
ATOM   1804  HD3 ARG   112      21.294  10.905  19.500  1.00  0.00           H
ATOM   1805  HD2 ARG   112      22.535   9.778  18.915  1.00  0.00           H
ATOM   1806  HE  ARG   112      23.162  10.242  21.539  1.00  0.00           H
ATOM   1807 HH12 ARG   112      24.192  13.576  19.343  1.00  0.00           H
ATOM   1808 HH11 ARG   112      23.040  12.477  18.618  1.00  0.00           H
ATOM   1809 HH22 ARG   112      25.016  13.159  21.417  1.00  0.00           H
ATOM   1810 HH21 ARG   112      24.543  11.753  22.345  1.00  0.00           H
ATOM   1811  N   VAL   113      18.254   7.758  22.842  0.00  0.00           N
ATOM   1812  CA  VAL   113      18.187   7.842  24.301  0.00  0.00           C
ATOM   1813  C   VAL   113      17.364   6.617  24.775  0.00  0.00           C
ATOM   1814  O   VAL   113      17.916   5.797  25.526  0.00  0.00           O
ATOM   1815  CB  VAL   113      17.383   9.130  24.627  0.00  0.00           C
ATOM   1816  CG1 VAL   113      17.397   9.350  26.158  0.00  0.00           C
ATOM   1817  CG2 VAL   113      18.102  10.324  24.097  0.00  0.00           C
ATOM   1818  H   VAL   113      17.421   7.942  22.301  1.00  0.00           H
ATOM   1819  HA  VAL   113      19.180   7.861  24.751  1.00  0.00           H
ATOM   1820  HB  VAL   113      16.365   9.073  24.241  1.00  0.00           H
ATOM   1821 HG11 VAL   113      16.835  10.252  26.401  1.00  0.00           H
ATOM   1822 HG12 VAL   113      16.939   8.493  26.653  1.00  0.00           H
ATOM   1823 HG13 VAL   113      18.426   9.460  26.500  1.00  0.00           H
ATOM   1824 HG21 VAL   113      17.533  11.224  24.329  1.00  0.00           H
ATOM   1825 HG22 VAL   113      19.088  10.389  24.558  1.00  0.00           H
ATOM   1826 HG23 VAL   113      18.212  10.233  23.016  1.00  0.00           H
ATOM   1827  N   THR   114      16.155   6.334  24.191  0.00  0.00           N
ATOM   1828  CA  THR   114      15.410   5.159  24.639  0.00  0.00           C
ATOM   1829  C   THR   114      15.976   3.986  23.884  0.00  0.00           C
ATOM   1830  O   THR   114      15.840   3.965  22.663  0.00  0.00           O
ATOM   1831  CB  THR   114      13.879   5.401  24.472  0.00  0.00           C
ATOM   1832  CG2 THR   114      13.351   6.545  25.381  0.00  0.00           C
ATOM   1833  OG1 THR   114      13.543   5.559  23.123  0.00  0.00           O
ATOM   1834  H   THR   114      15.793   6.934  23.463  1.00  0.00           H
ATOM   1835  HA  THR   114      15.616   5.011  25.699  1.00  0.00           H
ATOM   1836  HB  THR   114      13.385   4.489  24.807  1.00  0.00           H
ATOM   1837 HG21 THR   114      12.280   6.670  25.224  1.00  0.00           H
ATOM   1838 HG22 THR   114      13.538   6.295  26.425  1.00  0.00           H
ATOM   1839 HG23 THR   114      13.865   7.474  25.133  1.00  0.00           H
ATOM   1840  HG1 THR   114      12.598   5.707  23.043  1.00  0.00           H
ATOM   1841  N   THR   115      16.657   3.057  24.595  0.00  0.00           N
ATOM   1842  CA  THR   115      17.124   1.793  23.998  0.00  0.00           C
ATOM   1843  C   THR   115      17.075   0.806  25.150  0.00  0.00           C
ATOM   1844  O   THR   115      17.390   1.243  26.290  0.00  0.00           O
ATOM   1845  CB  THR   115      18.507   2.056  23.391  0.00  0.00           C
ATOM   1846  CG2 THR   115      19.621   2.551  24.279  0.00  0.00           C
ATOM   1847  OG1 THR   115      19.048   0.935  22.756  0.00  0.00           O
ATOM   1848  H   THR   115      16.862   3.218  25.571  1.00  0.00           H
ATOM   1849  HA  THR   115      16.433   1.479  23.216  1.00  0.00           H
ATOM   1850  HB  THR   115      18.367   2.812  22.619  1.00  0.00           H
ATOM   1851 HG21 THR   115      20.527   2.683  23.687  1.00  0.00           H
ATOM   1852 HG22 THR   115      19.336   3.504  24.723  1.00  0.00           H
ATOM   1853 HG23 THR   115      19.807   1.824  25.069  1.00  0.00           H
ATOM   1854  HG1 THR   115      19.910   1.156  22.396  1.00  0.00           H
ATOM   1855  N   HIS   116      16.493  -0.331  24.921  0.00  0.00           N
ATOM   1856  CA  HIS   116      16.240  -1.456  25.740  0.00  0.00           C
ATOM   1857  C   HIS   116      17.278  -1.721  26.832  0.00  0.00           C
ATOM   1858  O   HIS   116      16.879  -1.725  28.001  0.00  0.00           O
ATOM   1859  CB  HIS   116      15.981  -2.688  24.881  0.00  0.00           C
ATOM   1860  CG  HIS   116      15.894  -3.962  25.650  0.00  0.00           C
ATOM   1861  CD2 HIS   116      16.728  -5.059  25.860  0.00  0.00           C
ATOM   1862  ND1 HIS   116      14.628  -4.345  26.042  0.00  0.00           N
ATOM   1863  CE1 HIS   116      14.778  -5.509  26.700  0.00  0.00           C
ATOM   1864  NE2 HIS   116      16.017  -6.075  26.582  0.00  0.00           N
ATOM   1865  H   HIS   116      16.120  -0.532  24.004  1.00  0.00           H
ATOM   1866  HA  HIS   116      15.304  -1.247  26.258  1.00  0.00           H
ATOM   1867  HB3 HIS   116      16.764  -2.774  24.127  1.00  0.00           H
ATOM   1868  HB2 HIS   116      15.062  -2.545  24.313  1.00  0.00           H
ATOM   1869  HD2 HIS   116      17.743  -5.044  25.492  1.00  0.00           H
ATOM   1870  HD1 HIS   116      13.832  -3.768  25.812  1.00  0.00           H
ATOM   1871  HE1 HIS   116      13.954  -5.921  27.263  1.00  0.00           H
ATOM   1872  N   ARG   117      18.561  -1.742  26.552  0.00  0.00           N
ATOM   1873  CA  ARG   117      19.692  -2.038  27.407  0.00  0.00           C
ATOM   1874  C   ARG   117      19.720  -1.097  28.586  0.00  0.00           C
ATOM   1875  O   ARG   117      20.062  -1.549  29.669  0.00  0.00           O
ATOM   1876  CB  ARG   117      20.908  -2.030  26.553  0.00  0.00           C
ATOM   1877  CG  ARG   117      22.222  -2.300  27.334  0.00  0.00           C
ATOM   1878  CD  ARG   117      23.501  -2.543  26.490  0.00  0.00           C
ATOM   1879  NE  ARG   117      24.495  -3.243  27.306  0.00  0.00           N
ATOM   1880  CZ  ARG   117      25.358  -2.698  28.184  0.00  0.00           C
ATOM   1881  NH1 ARG   117      25.296  -1.351  28.434  0.00  0.00           N
ATOM   1882  NH2 ARG   117      26.079  -3.503  28.903  0.00  0.00           N1+
ATOM   1883  H   ARG   117      18.877  -1.529  25.617  1.00  0.00           H
ATOM   1884  HA  ARG   117      19.562  -3.050  27.792  1.00  0.00           H
ATOM   1885  HB3 ARG   117      20.983  -1.071  26.040  1.00  0.00           H
ATOM   1886  HB2 ARG   117      20.799  -2.772  25.762  1.00  0.00           H
ATOM   1887  HG3 ARG   117      22.072  -3.143  28.008  1.00  0.00           H
ATOM   1888  HG2 ARG   117      22.401  -1.479  28.029  1.00  0.00           H
ATOM   1889  HD3 ARG   117      23.908  -1.586  26.164  1.00  0.00           H
ATOM   1890  HD2 ARG   117      23.252  -3.151  25.620  1.00  0.00           H
ATOM   1891  HE  ARG   117      24.491  -4.242  27.155  1.00  0.00           H
ATOM   1892 HH12 ARG   117      25.937  -0.929  29.090  1.00  0.00           H
ATOM   1893 HH11 ARG   117      24.609  -0.781  27.962  1.00  0.00           H
ATOM   1894 HH22 ARG   117      26.737  -3.130  29.572  1.00  0.00           H
ATOM   1895 HH21 ARG   117      25.982  -4.502  28.793  1.00  0.00           H
ATOM   1896  N   ARG   118      19.289   0.171  28.423  0.00  0.00           N
ATOM   1897  CA  ARG   118      19.329   1.154  29.533  0.00  0.00           C
ATOM   1898  C   ARG   118      18.162   0.952  30.464  0.00  0.00           C
ATOM   1899  O   ARG   118      18.306   1.319  31.610  0.00  0.00           O
ATOM   1900  CB  ARG   118      19.273   2.512  28.901  0.00  0.00           C
ATOM   1901  CG  ARG   118      20.472   2.908  28.008  0.00  0.00           C
ATOM   1902  CD  ARG   118      20.277   4.333  27.507  0.00  0.00           C
ATOM   1903  NE  ARG   118      21.084   5.282  28.282  0.00  0.00           N
ATOM   1904  CZ  ARG   118      21.109   6.653  28.082  0.00  0.00           C
ATOM   1905  NH1 ARG   118      20.279   7.220  27.163  0.00  0.00           N
ATOM   1906  NH2 ARG   118      21.959   7.398  28.780  0.00  0.00           N1+
ATOM   1907  H   ARG   118      18.928   0.471  27.529  1.00  0.00           H
ATOM   1908  HA  ARG   118      20.262   1.045  30.086  1.00  0.00           H
ATOM   1909  HB3 ARG   118      19.140   3.265  29.678  1.00  0.00           H
ATOM   1910  HB2 ARG   118      18.352   2.603  28.326  1.00  0.00           H
ATOM   1911  HG3 ARG   118      20.531   2.229  27.157  1.00  0.00           H
ATOM   1912  HG2 ARG   118      21.392   2.850  28.589  1.00  0.00           H
ATOM   1913  HD3 ARG   118      19.224   4.604  27.585  1.00  0.00           H
ATOM   1914  HD2 ARG   118      20.560   4.390  26.456  1.00  0.00           H
ATOM   1915  HE  ARG   118      21.651   4.867  29.007  1.00  0.00           H
ATOM   1916 HH12 ARG   118      20.296   8.219  27.016  1.00  0.00           H
ATOM   1917 HH11 ARG   118      19.647   6.641  26.629  1.00  0.00           H
ATOM   1918 HH22 ARG   118      21.985   8.398  28.642  1.00  0.00           H
ATOM   1919 HH21 ARG   118      22.579   6.964  29.449  1.00  0.00           H
ATOM   1920  N   ILE   119      17.063   0.409  29.927  0.00  0.00           N
ATOM   1921  CA  ILE   119      15.799   0.263  30.595  0.00  0.00           C
ATOM   1922  C   ILE   119      15.948  -0.732  31.731  0.00  0.00           C
ATOM   1923  O   ILE   119      15.483  -0.368  32.874  0.00  0.00           O
ATOM   1924  CB  ILE   119      14.671  -0.050  29.595  0.00  0.00           C
ATOM   1925  CG1 ILE   119      14.612   0.795  28.318  0.00  0.00           C
ATOM   1926  CG2 ILE   119      13.329  -0.197  30.291  0.00  0.00           C
ATOM   1927  CD1 ILE   119      14.266   2.270  28.556  0.00  0.00           C
ATOM   1928  H   ILE   119      17.083   0.062  28.979  1.00  0.00           H
ATOM   1929  HA  ILE   119      15.565   1.227  31.046  1.00  0.00           H
ATOM   1930  HB  ILE   119      14.900  -1.055  29.240  1.00  0.00           H
ATOM   1931 HG13 ILE   119      13.887   0.360  27.630  1.00  0.00           H
ATOM   1932 HG12 ILE   119      15.566   0.728  27.796  1.00  0.00           H
ATOM   1933 HG21 ILE   119      12.558  -0.417  29.552  1.00  0.00           H
ATOM   1934 HG22 ILE   119      13.382  -1.011  31.014  1.00  0.00           H
ATOM   1935 HG23 ILE   119      13.083   0.731  30.806  1.00  0.00           H
ATOM   1936 HD11 ILE   119      14.245   2.797  27.602  1.00  0.00           H
ATOM   1937 HD12 ILE   119      13.288   2.342  29.032  1.00  0.00           H
ATOM   1938 HD13 ILE   119      15.019   2.721  29.203  1.00  0.00           H
ATOM   1939  N   TRP   120      16.600  -1.893  31.509  0.00  0.00           N
ATOM   1940  CA  TRP   120      16.631  -2.882  32.610  0.00  0.00           C
ATOM   1941  C   TRP   120      17.690  -2.525  33.653  0.00  0.00           C
ATOM   1942  O   TRP   120      17.672  -3.085  34.785  0.00  0.00           O
ATOM   1943  CB  TRP   120      16.674  -4.324  32.126  0.00  0.00           C
ATOM   1944  CG  TRP   120      17.740  -4.754  31.121  0.00  0.00           C
ATOM   1945  CD1 TRP   120      19.011  -4.212  30.962  0.00  0.00           C
ATOM   1946  CD2 TRP   120      17.750  -5.938  30.174  0.00  0.00           C
ATOM   1947  CE2 TRP   120      19.017  -6.005  29.599  0.00  0.00           C
ATOM   1948  CE3 TRP   120      16.827  -6.999  29.931  0.00  0.00           C
ATOM   1949  NE1 TRP   120      19.728  -4.883  30.055  0.00  0.00           N
ATOM   1950  CZ2 TRP   120      19.392  -7.109  28.845  0.00  0.00           C
ATOM   1951  CZ3 TRP   120      17.241  -8.053  29.143  0.00  0.00           C
ATOM   1952  CH2 TRP   120      18.469  -8.186  28.590  0.00  0.00           C
ATOM   1953  H   TRP   120      17.044  -2.061  30.617  1.00  0.00           H
ATOM   1954  HA  TRP   120      15.674  -2.776  33.121  1.00  0.00           H
ATOM   1955  HB3 TRP   120      15.692  -4.598  31.740  1.00  0.00           H
ATOM   1956  HB2 TRP   120      16.714  -4.987  32.990  1.00  0.00           H
ATOM   1957  HD1 TRP   120      19.307  -3.350  31.541  1.00  0.00           H
ATOM   1958  HE3 TRP   120      15.836  -6.962  30.360  1.00  0.00           H
ATOM   1959  HE1 TRP   120      20.647  -4.554  29.794  1.00  0.00           H
ATOM   1960  HZ2 TRP   120      20.391  -7.171  28.438  1.00  0.00           H
ATOM   1961  HZ3 TRP   120      16.561  -8.862  28.923  1.00  0.00           H
ATOM   1962  HH2 TRP   120      18.776  -9.030  27.990  1.00  0.00           H
ATOM   1963  N   LEU   121      18.582  -1.590  33.328  0.00  0.00           N
ATOM   1964  CA  LEU   121      19.682  -1.122  34.145  0.00  0.00           C
ATOM   1965  C   LEU   121      19.148  -0.058  35.118  0.00  0.00           C
ATOM   1966  O   LEU   121      19.348  -0.081  36.308  0.00  0.00           O
ATOM   1967  CB  LEU   121      20.713  -0.461  33.244  0.00  0.00           C
ATOM   1968  CG  LEU   121      21.788  -1.391  32.654  0.00  0.00           C
ATOM   1969  CD1 LEU   121      22.614  -0.703  31.625  0.00  0.00           C
ATOM   1970  CD2 LEU   121      22.719  -1.927  33.779  0.00  0.00           C
ATOM   1971  H   LEU   121      18.528  -1.131  32.430  1.00  0.00           H
ATOM   1972  HA  LEU   121      20.130  -1.951  34.694  1.00  0.00           H
ATOM   1973  HB3 LEU   121      21.198   0.350  33.787  1.00  0.00           H
ATOM   1974  HB2 LEU   121      20.202   0.058  32.433  1.00  0.00           H
ATOM   1975  HG  LEU   121      21.290  -2.240  32.185  1.00  0.00           H
ATOM   1976 HD11 LEU   121      23.360  -1.395  31.235  1.00  0.00           H
ATOM   1977 HD12 LEU   121      21.973  -0.364  30.811  1.00  0.00           H
ATOM   1978 HD13 LEU   121      23.115   0.155  32.074  1.00  0.00           H
ATOM   1979 HD21 LEU   121      23.474  -2.583  33.345  1.00  0.00           H
ATOM   1980 HD22 LEU   121      23.209  -1.089  34.276  1.00  0.00           H
ATOM   1981 HD23 LEU   121      22.128  -2.485  34.506  1.00  0.00           H
ATOM   1982  N   ALA   122      18.321   0.861  34.618  0.00  0.00           N
ATOM   1983  CA  ALA   122      17.376   1.784  35.169  0.00  0.00           C
ATOM   1984  C   ALA   122      16.399   1.109  36.074  0.00  0.00           C
ATOM   1985  O   ALA   122      16.417   1.435  37.276  0.00  0.00           O
ATOM   1986  CB  ALA   122      16.609   2.560  34.097  0.00  0.00           C
ATOM   1987  H   ALA   122      18.281   1.015  33.621  1.00  0.00           H
ATOM   1988  HA  ALA   122      17.932   2.508  35.765  1.00  0.00           H
ATOM   1989  HB1 ALA   122      15.908   3.244  34.575  1.00  0.00           H
ATOM   1990  HB2 ALA   122      17.311   3.128  33.487  1.00  0.00           H
ATOM   1991  HB3 ALA   122      16.061   1.862  33.464  1.00  0.00           H
ATOM   1992  N   LEU   123      15.719   0.061  35.644  0.00  0.00           N
ATOM   1993  CA  LEU   123      14.765  -0.688  36.402  0.00  0.00           C
ATOM   1994  C   LEU   123      15.421  -1.410  37.556  0.00  0.00           C
ATOM   1995  O   LEU   123      14.919  -1.344  38.686  0.00  0.00           O
ATOM   1996  CB  LEU   123      14.020  -1.704  35.509  0.00  0.00           C
ATOM   1997  CG  LEU   123      12.857  -1.093  34.709  0.00  0.00           C
ATOM   1998  CD1 LEU   123      12.270  -2.126  33.741  0.00  0.00           C
ATOM   1999  CD2 LEU   123      11.751  -0.674  35.676  0.00  0.00           C
ATOM   2000  H   LEU   123      15.853  -0.276  34.701  1.00  0.00           H
ATOM   2001  HA  LEU   123      14.032   0.008  36.809  1.00  0.00           H
ATOM   2002  HB3 LEU   123      13.645  -2.521  36.126  1.00  0.00           H
ATOM   2003  HB2 LEU   123      14.727  -2.168  34.822  1.00  0.00           H
ATOM   2004  HG  LEU   123      13.209  -0.224  34.152  1.00  0.00           H
ATOM   2005 HD11 LEU   123      11.448  -1.676  33.183  1.00  0.00           H
ATOM   2006 HD12 LEU   123      13.043  -2.454  33.046  1.00  0.00           H
ATOM   2007 HD13 LEU   123      11.900  -2.983  34.304  1.00  0.00           H
ATOM   2008 HD21 LEU   123      10.923  -0.240  35.116  1.00  0.00           H
ATOM   2009 HD22 LEU   123      11.399  -1.547  36.226  1.00  0.00           H
ATOM   2010 HD23 LEU   123      12.141   0.064  36.377  1.00  0.00           H
ATOM   2011  N   GLY   124      16.600  -1.973  37.261  0.00  0.00           N
ATOM   2012  CA  GLY   124      17.476  -2.594  38.234  0.00  0.00           C
ATOM   2013  C   GLY   124      17.855  -1.692  39.427  0.00  0.00           C
ATOM   2014  O   GLY   124      17.617  -1.961  40.574  0.00  0.00           O
ATOM   2015  H   GLY   124      16.930  -1.983  36.307  1.00  0.00           H
ATOM   2016  HA3 GLY   124      18.384  -2.935  37.736  1.00  0.00           H
ATOM   2017  HA2 GLY   124      17.012  -3.508  38.606  1.00  0.00           H
ATOM   2018  N   LEU   125      18.513  -0.601  39.039  0.00  0.00           N
ATOM   2019  CA  LEU   125      18.849   0.509  39.932  0.00  0.00           C
ATOM   2020  C   LEU   125      17.611   0.964  40.757  0.00  0.00           C
ATOM   2021  O   LEU   125      17.744   1.106  41.969  0.00  0.00           O
ATOM   2022  CB  LEU   125      19.585   1.645  39.199  0.00  0.00           C
ATOM   2023  CG  LEU   125      19.925   2.810  40.052  0.00  0.00           C
ATOM   2024  CD1 LEU   125      20.835   2.635  41.228  0.00  0.00           C
ATOM   2025  CD2 LEU   125      20.581   3.905  39.108  0.00  0.00           C
ATOM   2026  H   LEU   125      18.810  -0.506  38.079  1.00  0.00           H
ATOM   2027  HA  LEU   125      19.560   0.108  40.654  1.00  0.00           H
ATOM   2028  HB3 LEU   125      18.983   1.980  38.354  1.00  0.00           H
ATOM   2029  HB2 LEU   125      20.495   1.252  38.745  1.00  0.00           H
ATOM   2030  HG  LEU   125      18.988   3.223  40.426  1.00  0.00           H
ATOM   2031 HD11 LEU   125      20.968   3.593  41.731  1.00  0.00           H
ATOM   2032 HD12 LEU   125      20.398   1.918  41.923  1.00  0.00           H
ATOM   2033 HD13 LEU   125      21.803   2.266  40.888  1.00  0.00           H
ATOM   2034 HD21 LEU   125      20.847   4.782  39.698  1.00  0.00           H
ATOM   2035 HD22 LEU   125      21.478   3.495  38.643  1.00  0.00           H
ATOM   2036 HD23 LEU   125      19.869   4.191  38.333  1.00  0.00           H
ATOM   2037  N   CYS   126      16.462   0.985  40.079  0.00  0.00           N
ATOM   2038  CA  CYS   126      15.245   1.478  40.595  0.00  0.00           C
ATOM   2039  C   CYS   126      14.835   0.629  41.797  0.00  0.00           C
ATOM   2040  O   CYS   126      14.943   1.180  42.889  0.00  0.00           O
ATOM   2041  CB  CYS   126      14.149   1.674  39.548  0.00  0.00           C
ATOM   2042  SG  CYS   126      14.277   0.350  38.223  0.00  0.00           S
ATOM   2043  H   CYS   126      16.427   0.633  39.133  1.00  0.00           H
ATOM   2044  HA  CYS   126      15.465   2.470  40.989  1.00  0.00           H
ATOM   2045  HB3 CYS   126      14.256   2.657  39.090  1.00  0.00           H
ATOM   2046  HB2 CYS   126      13.173   1.613  40.029  1.00  0.00           H
ATOM   2047  HG  CYS   126      13.314   0.533  37.315  1.00  0.00           H
ATOM   2048  N   TRP   127      14.674  -0.709  41.553  0.00  0.00           N
ATOM   2049  CA  TRP   127      14.422  -1.846  42.450  0.00  0.00           C
ATOM   2050  C   TRP   127      15.426  -1.922  43.576  0.00  0.00           C
ATOM   2051  O   TRP   127      15.089  -2.255  44.725  0.00  0.00           O
ATOM   2052  CB  TRP   127      14.445  -3.160  41.647  0.00  0.00           C
ATOM   2053  CG  TRP   127      13.199  -3.320  40.889  0.00  0.00           C
ATOM   2054  CD1 TRP   127      12.995  -3.111  39.588  0.00  0.00           C
ATOM   2055  CD2 TRP   127      11.833  -3.557  41.439  0.00  0.00           C
ATOM   2056  CE2 TRP   127      10.917  -3.476  40.417  0.00  0.00           C
ATOM   2057  CE3 TRP   127      11.352  -3.783  42.759  0.00  0.00           C
ATOM   2058  NE1 TRP   127      11.649  -3.131  39.317  0.00  0.00           N
ATOM   2059  CZ2 TRP   127       9.554  -3.621  40.616  0.00  0.00           C
ATOM   2060  CZ3 TRP   127      10.026  -3.994  42.968  0.00  0.00           C
ATOM   2061  CH2 TRP   127       9.111  -3.982  41.911  0.00  0.00           C
ATOM   2062  H   TRP   127      14.724  -1.059  40.607  1.00  0.00           H
ATOM   2063  HA  TRP   127      13.429  -1.727  42.884  1.00  0.00           H
ATOM   2064  HB3 TRP   127      14.565  -4.001  42.330  1.00  0.00           H
ATOM   2065  HB2 TRP   127      15.290  -3.150  40.959  1.00  0.00           H
ATOM   2066  HD1 TRP   127      13.836  -2.959  38.927  1.00  0.00           H
ATOM   2067  HE3 TRP   127      12.040  -3.787  43.591  1.00  0.00           H
ATOM   2068  HE1 TRP   127      11.317  -2.906  38.390  1.00  0.00           H
ATOM   2069  HZ2 TRP   127       8.869  -3.460  39.797  1.00  0.00           H
ATOM   2070  HZ3 TRP   127       9.659  -4.176  43.967  1.00  0.00           H
ATOM   2071  HH2 TRP   127       8.076  -4.244  42.074  1.00  0.00           H
ATOM   2072  N   LEU   128      16.712  -1.675  43.345  0.00  0.00           N
ATOM   2073  CA  LEU   128      17.813  -1.735  44.317  0.00  0.00           C
ATOM   2074  C   LEU   128      17.667  -0.572  45.345  0.00  0.00           C
ATOM   2075  O   LEU   128      17.637  -0.812  46.516  0.00  0.00           O
ATOM   2076  CB  LEU   128      19.220  -1.679  43.621  0.00  0.00           C
ATOM   2077  CG  LEU   128      20.507  -1.787  44.462  0.00  0.00           C
ATOM   2078  CD1 LEU   128      20.777  -0.548  45.275  0.00  0.00           C
ATOM   2079  CD2 LEU   128      20.390  -2.944  45.464  0.00  0.00           C
ATOM   2080  H   LEU   128      17.018  -1.414  42.418  1.00  0.00           H
ATOM   2081  HA  LEU   128      17.738  -2.678  44.858  1.00  0.00           H
ATOM   2082  HB3 LEU   128      19.274  -0.781  43.005  1.00  0.00           H
ATOM   2083  HB2 LEU   128      19.252  -2.426  42.828  1.00  0.00           H
ATOM   2084  HG  LEU   128      21.353  -1.972  43.800  1.00  0.00           H
ATOM   2085 HD11 LEU   128      21.695  -0.681  45.847  1.00  0.00           H
ATOM   2086 HD12 LEU   128      20.885   0.308  44.609  1.00  0.00           H
ATOM   2087 HD13 LEU   128      19.946  -0.373  45.958  1.00  0.00           H
ATOM   2088 HD21 LEU   128      21.305  -3.010  46.052  1.00  0.00           H
ATOM   2089 HD22 LEU   128      19.544  -2.766  46.128  1.00  0.00           H
ATOM   2090 HD23 LEU   128      20.237  -3.879  44.924  1.00  0.00           H
ATOM   2091  N   VAL   129      17.474   0.672  44.927  0.00  0.00           N
ATOM   2092  CA  VAL   129      17.150   1.822  45.853  0.00  0.00           C
ATOM   2093  C   VAL   129      15.769   1.677  46.587  0.00  0.00           C
ATOM   2094  O   VAL   129      15.655   2.012  47.772  0.00  0.00           O
ATOM   2095  CB  VAL   129      17.390   3.180  45.052  0.00  0.00           C
ATOM   2096  CG1 VAL   129      17.033   4.518  45.679  0.00  0.00           C
ATOM   2097  CG2 VAL   129      18.923   3.198  44.716  0.00  0.00           C
ATOM   2098  H   VAL   129      17.541   0.890  43.943  1.00  0.00           H
ATOM   2099  HA  VAL   129      17.908   1.798  46.636  1.00  0.00           H
ATOM   2100  HB  VAL   129      16.848   3.105  44.109  1.00  0.00           H
ATOM   2101 HG11 VAL   129      17.269   5.321  44.981  1.00  0.00           H
ATOM   2102 HG12 VAL   129      15.968   4.539  45.910  1.00  0.00           H
ATOM   2103 HG13 VAL   129      17.606   4.654  46.596  1.00  0.00           H
ATOM   2104 HG21 VAL   129      19.164   4.106  44.163  1.00  0.00           H
ATOM   2105 HG22 VAL   129      19.499   3.173  45.641  1.00  0.00           H
ATOM   2106 HG23 VAL   129      19.173   2.327  44.110  1.00  0.00           H
ATOM   2107  N   SER   130      14.697   1.104  45.952  0.00  0.00           N
ATOM   2108  CA  SER   130      13.419   0.696  46.486  0.00  0.00           C
ATOM   2109  C   SER   130      13.468  -0.361  47.658  0.00  0.00           C
ATOM   2110  O   SER   130      12.703  -0.192  48.601  0.00  0.00           O
ATOM   2111  CB  SER   130      12.472   0.210  45.372  0.00  0.00           C
ATOM   2112  OG  SER   130      12.300   1.270  44.436  0.00  0.00           O
ATOM   2113  H   SER   130      14.741   0.911  44.962  1.00  0.00           H
ATOM   2114  HA  SER   130      12.963   1.593  46.904  1.00  0.00           H
ATOM   2115  HB3 SER   130      11.507  -0.052  45.805  1.00  0.00           H
ATOM   2116  HB2 SER   130      12.914  -0.650  44.869  1.00  0.00           H
ATOM   2117  HG  SER   130      11.712   0.985  43.733  1.00  0.00           H
ATOM   2118  N   PHE   131      14.383  -1.345  47.594  0.00  0.00           N
ATOM   2119  CA  PHE   131      14.704  -2.313  48.679  0.00  0.00           C
ATOM   2120  C   PHE   131      15.512  -1.451  49.648  0.00  0.00           C
ATOM   2121  O   PHE   131      15.250  -1.447  50.816  0.00  0.00           O
ATOM   2122  CB  PHE   131      15.500  -3.520  48.144  0.00  0.00           C
ATOM   2123  CG  PHE   131      14.681  -4.839  47.881  0.00  0.00           C
ATOM   2124  CD1 PHE   131      13.870  -4.884  46.763  0.00  0.00           C
ATOM   2125  CD2 PHE   131      14.592  -5.827  48.937  0.00  0.00           C
ATOM   2126  CE1 PHE   131      12.993  -6.000  46.566  0.00  0.00           C
ATOM   2127  CE2 PHE   131      13.707  -6.904  48.771  0.00  0.00           C
ATOM   2128  CZ  PHE   131      12.877  -6.932  47.615  0.00  0.00           C
ATOM   2129  H   PHE   131      14.925  -1.476  46.752  1.00  0.00           H
ATOM   2130  HA  PHE   131      13.786  -2.654  49.159  1.00  0.00           H
ATOM   2131  HB3 PHE   131      16.323  -3.738  48.825  1.00  0.00           H
ATOM   2132  HB2 PHE   131      16.019  -3.231  47.230  1.00  0.00           H
ATOM   2133  HD1 PHE   131      13.899  -4.080  46.042  1.00  0.00           H
ATOM   2134  HD2 PHE   131      15.198  -5.724  49.825  1.00  0.00           H
ATOM   2135  HE1 PHE   131      12.450  -6.103  45.638  1.00  0.00           H
ATOM   2136  HE2 PHE   131      13.666  -7.689  49.512  1.00  0.00           H
ATOM   2137  HZ  PHE   131      12.133  -7.713  47.564  1.00  0.00           H
ATOM   2138  N   LEU   132      16.528  -0.703  49.253  0.00  0.00           N
ATOM   2139  CA  LEU   132      17.500  -0.030  50.082  0.00  0.00           C
ATOM   2140  C   LEU   132      16.952   1.052  50.926  0.00  0.00           C
ATOM   2141  O   LEU   132      17.194   1.043  52.121  0.00  0.00           O
ATOM   2142  CB  LEU   132      18.782   0.317  49.296  0.00  0.00           C
ATOM   2143  CG  LEU   132      19.995   1.209  49.805  0.00  0.00           C
ATOM   2144  CD1 LEU   132      20.633   0.719  51.143  0.00  0.00           C
ATOM   2145  CD2 LEU   132      21.097   1.349  48.737  0.00  0.00           C
ATOM   2146  H   LEU   132      16.690  -0.551  48.268  1.00  0.00           H
ATOM   2147  HA  LEU   132      17.819  -0.791  50.794  1.00  0.00           H
ATOM   2148  HB3 LEU   132      18.488   0.676  48.310  1.00  0.00           H
ATOM   2149  HB2 LEU   132      19.190  -0.608  48.887  1.00  0.00           H
ATOM   2150  HG  LEU   132      19.600   2.208  49.988  1.00  0.00           H
ATOM   2151 HD11 LEU   132      21.453   1.382  51.420  1.00  0.00           H
ATOM   2152 HD12 LEU   132      19.879   0.727  51.930  1.00  0.00           H
ATOM   2153 HD13 LEU   132      21.014  -0.294  51.015  1.00  0.00           H
ATOM   2154 HD21 LEU   132      21.906   1.966  49.128  1.00  0.00           H
ATOM   2155 HD22 LEU   132      21.484   0.362  48.482  1.00  0.00           H
ATOM   2156 HD23 LEU   132      20.682   1.817  47.845  1.00  0.00           H
ATOM   2157  N   VAL   133      16.237   2.048  50.360  0.00  0.00           N
ATOM   2158  CA  VAL   133      15.534   3.171  50.991  0.00  0.00           C
ATOM   2159  C   VAL   133      14.137   2.761  51.563  0.00  0.00           C
ATOM   2160  O   VAL   133      13.583   3.483  52.376  0.00  0.00           O
ATOM   2161  CB  VAL   133      15.445   4.334  49.910  0.00  0.00           C
ATOM   2162  CG1 VAL   133      14.391   5.452  50.225  0.00  0.00           C
ATOM   2163  CG2 VAL   133      16.777   4.986  49.738  0.00  0.00           C
ATOM   2164  H   VAL   133      16.130   2.086  49.356  1.00  0.00           H
ATOM   2165  HA  VAL   133      16.145   3.528  51.820  1.00  0.00           H
ATOM   2166  HB  VAL   133      15.172   3.881  48.957  1.00  0.00           H
ATOM   2167 HG11 VAL   133      14.405   6.199  49.431  1.00  0.00           H
ATOM   2168 HG12 VAL   133      13.398   5.008  50.288  1.00  0.00           H
ATOM   2169 HG13 VAL   133      14.637   5.927  51.175  1.00  0.00           H
ATOM   2170 HG21 VAL   133      16.700   5.780  48.995  1.00  0.00           H
ATOM   2171 HG22 VAL   133      17.101   5.409  50.689  1.00  0.00           H
ATOM   2172 HG23 VAL   133      17.504   4.246  49.404  1.00  0.00           H
ATOM   2173  N   GLY   134      13.639   1.580  51.095  0.00  0.00           N
ATOM   2174  CA  GLY   134      12.343   1.062  51.480  0.00  0.00           C
ATOM   2175  C   GLY   134      12.418   0.197  52.778  0.00  0.00           C
ATOM   2176  O   GLY   134      11.472   0.259  53.595  0.00  0.00           O
ATOM   2177  H   GLY   134      14.181   1.024  50.449  1.00  0.00           H
ATOM   2178  HA3 GLY   134      11.937   0.461  50.667  1.00  0.00           H
ATOM   2179  HA2 GLY   134      11.653   1.891  51.636  1.00  0.00           H
ATOM   2180  N   LEU   135      13.509  -0.590  52.959  0.00  0.00           N
ATOM   2181  CA  LEU   135      13.785  -1.444  54.136  0.00  0.00           C
ATOM   2182  C   LEU   135      14.783  -0.774  55.108  0.00  0.00           C
ATOM   2183  O   LEU   135      15.625  -1.478  55.689  0.00  0.00           O
ATOM   2184  CB  LEU   135      14.195  -2.838  53.695  0.00  0.00           C
ATOM   2185  CG  LEU   135      13.125  -3.506  52.766  0.00  0.00           C
ATOM   2186  CD1 LEU   135      13.443  -4.934  52.299  0.00  0.00           C
ATOM   2187  CD2 LEU   135      11.769  -3.615  53.445  0.00  0.00           C
ATOM   2188  H   LEU   135      14.227  -0.629  52.250  1.00  0.00           H
ATOM   2189  HA  LEU   135      12.844  -1.549  54.675  1.00  0.00           H
ATOM   2190  HB3 LEU   135      14.354  -3.464  54.573  1.00  0.00           H
ATOM   2191  HB2 LEU   135      15.149  -2.786  53.170  1.00  0.00           H
ATOM   2192  HG  LEU   135      13.009  -2.880  51.881  1.00  0.00           H
ATOM   2193 HD11 LEU   135      12.636  -5.297  51.663  1.00  0.00           H
ATOM   2194 HD12 LEU   135      14.376  -4.933  51.736  1.00  0.00           H
ATOM   2195 HD13 LEU   135      13.543  -5.587  53.166  1.00  0.00           H
ATOM   2196 HD21 LEU   135      11.058  -4.084  52.765  1.00  0.00           H
ATOM   2197 HD22 LEU   135      11.861  -4.220  54.347  1.00  0.00           H
ATOM   2198 HD23 LEU   135      11.414  -2.619  53.711  1.00  0.00           H
ATOM   2199  N   THR   136      14.741   0.567  55.182  0.00  0.00           N
ATOM   2200  CA  THR   136      15.648   1.420  55.990  0.00  0.00           C
ATOM   2201  C   THR   136      15.710   0.931  57.511  0.00  0.00           C
ATOM   2202  O   THR   136      16.825   0.866  58.060  0.00  0.00           O
ATOM   2203  CB  THR   136      15.257   2.946  55.830  0.00  0.00           C
ATOM   2204  CG2 THR   136      15.832   3.909  56.880  0.00  0.00           C
ATOM   2205  OG1 THR   136      15.801   3.277  54.498  0.00  0.00           O
ATOM   2206  H   THR   136      14.047   1.080  54.658  1.00  0.00           H
ATOM   2207  HA  THR   136      16.649   1.302  55.576  1.00  0.00           H
ATOM   2208  HB  THR   136      14.171   3.040  55.810  1.00  0.00           H
ATOM   2209 HG21 THR   136      15.495   4.923  56.666  1.00  0.00           H
ATOM   2210 HG22 THR   136      15.488   3.614  57.871  1.00  0.00           H
ATOM   2211 HG23 THR   136      16.921   3.874  56.848  1.00  0.00           H
ATOM   2212  HG1 THR   136      15.616   4.197  54.296  1.00  0.00           H
ATOM   2213  N   PRO   137      14.639   0.391  58.120  0.00  0.00           N
ATOM   2214  CA  PRO   137      14.771  -0.364  59.411  0.00  0.00           C
ATOM   2215  C   PRO   137      15.695  -1.700  59.395  0.00  0.00           C
ATOM   2216  O   PRO   137      15.985  -2.100  60.514  0.00  0.00           O
ATOM   2217  CB  PRO   137      13.302  -0.820  59.608  0.00  0.00           C
ATOM   2218  CG  PRO   137      12.416   0.184  58.948  0.00  0.00           C
ATOM   2219  CD  PRO   137      13.223   0.721  57.822  0.00  0.00           C
ATOM   2220  HA  PRO   137      15.076   0.304  60.216  1.00  0.00           H
ATOM   2221  HB3 PRO   137      13.074  -0.860  60.673  1.00  0.00           H
ATOM   2222  HB2 PRO   137      13.158  -1.794  59.140  1.00  0.00           H
ATOM   2223  HG3 PRO   137      12.195   0.988  59.650  1.00  0.00           H
ATOM   2224  HG2 PRO   137      11.533  -0.318  58.552  1.00  0.00           H
ATOM   2225  HD2 PRO   137      12.924   0.231  56.896  1.00  0.00           H
ATOM   2226  HD3 PRO   137      13.105   1.804  57.776  1.00  0.00           H
ATOM   2227  N   MET   138      15.993  -2.374  58.289  0.00  0.00           N
ATOM   2228  CA  MET   138      16.982  -3.529  58.298  0.00  0.00           C
ATOM   2229  C   MET   138      18.383  -2.944  58.545  0.00  0.00           C
ATOM   2230  O   MET   138      19.266  -3.633  59.133  0.00  0.00           O
ATOM   2231  CB  MET   138      16.818  -4.387  57.023  0.00  0.00           C
ATOM   2232  CG  MET   138      17.639  -5.767  57.081  0.00  0.00           C
ATOM   2233  SD  MET   138      17.404  -6.724  55.529  0.00  0.00           S
ATOM   2234  CE  MET   138      15.674  -6.541  55.042  0.00  0.00           C
ATOM   2235  H   MET   138      15.559  -2.123  57.412  1.00  0.00           H
ATOM   2236  HA  MET   138      16.737  -4.162  59.151  1.00  0.00           H
ATOM   2237  HB3 MET   138      17.139  -3.811  56.155  1.00  0.00           H
ATOM   2238  HB2 MET   138      15.761  -4.601  56.864  1.00  0.00           H
ATOM   2239  HG3 MET   138      17.294  -6.359  57.928  1.00  0.00           H
ATOM   2240  HG2 MET   138      18.699  -5.553  57.219  1.00  0.00           H
ATOM   2241  HE1 MET   138      15.494  -7.097  54.122  1.00  0.00           H
ATOM   2242  HE2 MET   138      15.031  -6.929  55.832  1.00  0.00           H
ATOM   2243  HE3 MET   138      15.452  -5.487  54.878  1.00  0.00           H
ATOM   2244  N   PHE   139      18.565  -1.677  58.049  0.00  0.00           N
ATOM   2245  CA  PHE   139      19.880  -0.955  58.159  0.00  0.00           C
ATOM   2246  C   PHE   139      20.064  -0.457  59.580  0.00  0.00           C
ATOM   2247  O   PHE   139      21.028  -0.780  60.223  0.00  0.00           O
ATOM   2248  CB  PHE   139      20.028   0.082  57.147  0.00  0.00           C
ATOM   2249  CG  PHE   139      21.329   0.817  57.291  0.00  0.00           C
ATOM   2250  CD1 PHE   139      22.624   0.264  57.221  0.00  0.00           C
ATOM   2251  CD2 PHE   139      21.306   2.193  57.596  0.00  0.00           C
ATOM   2252  CE1 PHE   139      23.861   0.970  57.393  0.00  0.00           C
ATOM   2253  CE2 PHE   139      22.513   2.909  57.906  0.00  0.00           C
ATOM   2254  CZ  PHE   139      23.729   2.284  57.747  0.00  0.00           C
ATOM   2255  H   PHE   139      17.802  -1.199  57.592  1.00  0.00           H
ATOM   2256  HA  PHE   139      20.663  -1.691  57.976  1.00  0.00           H
ATOM   2257  HB3 PHE   139      19.202   0.788  57.228  1.00  0.00           H
ATOM   2258  HB2 PHE   139      19.974  -0.368  56.156  1.00  0.00           H
ATOM   2259  HD1 PHE   139      22.751  -0.790  57.021  1.00  0.00           H
ATOM   2260  HD2 PHE   139      20.369   2.730  57.600  1.00  0.00           H
ATOM   2261  HE1 PHE   139      24.800   0.458  57.243  1.00  0.00           H
ATOM   2262  HE2 PHE   139      22.461   3.928  58.260  1.00  0.00           H
ATOM   2263  HZ  PHE   139      24.608   2.888  57.917  1.00  0.00           H
ATOM   2264  N   GLY   140      18.999   0.153  60.202  0.00  0.00           N
ATOM   2265  CA  GLY   140      18.884   0.833  61.453  0.00  0.00           C
ATOM   2266  C   GLY   140      18.440   2.335  61.272  0.00  0.00           C
ATOM   2267  O   GLY   140      19.294   3.080  60.691  0.00  0.00           O
ATOM   2268  H   GLY   140      18.093   0.166  59.756  1.00  0.00           H
ATOM   2269  HA3 GLY   140      19.841   0.798  61.974  1.00  0.00           H
ATOM   2270  HA2 GLY   140      18.161   0.314  62.082  1.00  0.00           H
ATOM   2271  N   TRP   141      17.229   2.607  61.766  0.00  0.00           N
ATOM   2272  CA  TRP   141      16.663   3.957  61.888  0.00  0.00           C
ATOM   2273  C   TRP   141      16.731   4.473  63.343  0.00  0.00           C
ATOM   2274  O   TRP   141      16.791   5.661  63.674  0.00  0.00           O
ATOM   2275  CB  TRP   141      15.215   4.024  61.418  0.00  0.00           C
ATOM   2276  CG  TRP   141      14.585   5.378  61.323  0.00  0.00           C
ATOM   2277  CD1 TRP   141      13.632   5.941  62.119  0.00  0.00           C
ATOM   2278  CD2 TRP   141      15.047   6.476  60.435  0.00  0.00           C
ATOM   2279  CE2 TRP   141      14.206   7.623  60.695  0.00  0.00           C
ATOM   2280  CE3 TRP   141      16.151   6.701  59.581  0.00  0.00           C
ATOM   2281  NE1 TRP   141      13.420   7.227  61.728  0.00  0.00           N
ATOM   2282  CZ2 TRP   141      14.323   8.799  59.916  0.00  0.00           C
ATOM   2283  CZ3 TRP   141      16.342   7.910  58.879  0.00  0.00           C
ATOM   2284  CH2 TRP   141      15.380   8.909  58.986  0.00  0.00           C
ATOM   2285  H   TRP   141      16.634   1.856  62.087  1.00  0.00           H
ATOM   2286  HA  TRP   141      17.252   4.628  61.263  1.00  0.00           H
ATOM   2287  HB3 TRP   141      14.602   3.388  62.056  1.00  0.00           H
ATOM   2288  HB2 TRP   141      15.127   3.520  60.455  1.00  0.00           H
ATOM   2289  HD1 TRP   141      13.179   5.363  62.911  1.00  0.00           H
ATOM   2290  HE3 TRP   141      16.894   5.929  59.444  1.00  0.00           H
ATOM   2291  HE1 TRP   141      12.727   7.791  62.200  1.00  0.00           H
ATOM   2292  HZ2 TRP   141      13.608   9.600  60.036  1.00  0.00           H
ATOM   2293  HZ3 TRP   141      17.224   8.048  58.271  1.00  0.00           H
ATOM   2294  HH2 TRP   141      15.449   9.777  58.347  1.00  0.00           H
ATOM   2295  N   ASN   142      16.907   3.469  64.257  0.00  0.00           N
ATOM   2296  CA  ASN   142      16.976   3.682  65.732  0.00  0.00           C
ATOM   2297  C   ASN   142      15.631   4.172  66.296  0.00  0.00           C
ATOM   2298  O   ASN   142      15.472   5.295  66.845  0.00  0.00           O
ATOM   2299  CB  ASN   142      18.237   4.483  66.138  0.00  0.00           C
ATOM   2300  CG  ASN   142      18.740   4.044  67.550  0.00  0.00           C
ATOM   2301  ND2 ASN   142      19.926   4.557  67.950  0.00  0.00           N
ATOM   2302  OD1 ASN   142      18.117   3.281  68.283  0.00  0.00           O
ATOM   2303  H   ASN   142      16.999   2.513  63.945  1.00  0.00           H
ATOM   2304  HA  ASN   142      17.119   2.689  66.158  1.00  0.00           H
ATOM   2305  HB3 ASN   142      18.002   5.547  66.151  1.00  0.00           H
ATOM   2306  HB2 ASN   142      19.025   4.316  65.404  1.00  0.00           H
ATOM   2307 HD22 ASN   142      20.304   4.310  68.854  1.00  0.00           H
ATOM   2308 HD21 ASN   142      20.434   5.187  67.345  1.00  0.00           H
ATOM   2309  N   MET   143      14.667   3.329  66.084  0.00  0.00           N
ATOM   2310  CA  MET   143      13.292   3.441  66.476  0.00  0.00           C
ATOM   2311  C   MET   143      13.061   3.680  68.016  0.00  0.00           C
ATOM   2312  O   MET   143      13.547   2.826  68.809  0.00  0.00           O
ATOM   2313  CB  MET   143      12.501   2.135  66.074  0.00  0.00           C
ATOM   2314  CG  MET   143      12.616   1.827  64.563  0.00  0.00           C
ATOM   2315  SD  MET   143      11.802   2.876  63.431  0.00  0.00           S
ATOM   2316  CE  MET   143      11.630   1.796  62.091  0.00  0.00           C
ATOM   2317  H   MET   143      14.848   2.469  65.586  1.00  0.00           H
ATOM   2318  HA  MET   143      12.854   4.280  65.935  1.00  0.00           H
ATOM   2319  HB3 MET   143      11.451   2.251  66.342  1.00  0.00           H
ATOM   2320  HB2 MET   143      12.883   1.289  66.646  1.00  0.00           H
ATOM   2321  HG3 MET   143      12.302   0.798  64.384  1.00  0.00           H
ATOM   2322  HG2 MET   143      13.670   1.760  64.292  1.00  0.00           H
ATOM   2323  HE1 MET   143      11.125   2.309  61.273  1.00  0.00           H
ATOM   2324  HE2 MET   143      12.615   1.467  61.760  1.00  0.00           H
ATOM   2325  HE3 MET   143      11.041   0.930  62.395  1.00  0.00           H
ATOM   2326  N   LYS   144      12.443   4.769  68.400  0.00  0.00           N
ATOM   2327  CA  LYS   144      11.966   4.929  69.797  0.00  0.00           C
ATOM   2328  C   LYS   144      10.453   5.340  69.526  0.00  0.00           C
ATOM   2329  O   LYS   144       9.788   4.702  68.746  0.00  0.00           O
ATOM   2330  CB  LYS   144      12.789   5.914  70.637  0.00  0.00           C
ATOM   2331  CG  LYS   144      14.227   5.495  70.806  0.00  0.00           C
ATOM   2332  CD  LYS   144      15.101   6.432  71.630  0.00  0.00           C
ATOM   2333  CE  LYS   144      16.191   5.719  72.435  0.00  0.00           C
ATOM   2334  NZ  LYS   144      17.070   4.842  71.595  0.00  0.00           N1+
ATOM   2335  H   LYS   144      12.284   5.518  67.742  1.00  0.00           H
ATOM   2336  HA  LYS   144      11.982   3.955  70.286  1.00  0.00           H
ATOM   2337  HB3 LYS   144      12.327   6.027  71.618  1.00  0.00           H
ATOM   2338  HB2 LYS   144      12.751   6.901  70.177  1.00  0.00           H
ATOM   2339  HG3 LYS   144      14.678   5.353  69.824  1.00  0.00           H
ATOM   2340  HG2 LYS   144      14.262   4.496  71.240  1.00  0.00           H
ATOM   2341  HD3 LYS   144      14.472   7.011  72.307  1.00  0.00           H
ATOM   2342  HD2 LYS   144      15.561   7.169  70.972  1.00  0.00           H
ATOM   2343  HE3 LYS   144      15.728   5.122  73.221  1.00  0.00           H
ATOM   2344  HE2 LYS   144      16.804   6.459  72.949  1.00  0.00           H
ATOM   2345  HZ1 LYS   144      17.765   4.402  72.181  1.00  0.00           H
ATOM   2346  HZ2 LYS   144      16.509   4.132  71.148  1.00  0.00           H
ATOM   2347  N   LEU   145       9.942   6.333  70.229  0.00  0.00           N
ATOM   2348  CA  LEU   145       8.570   6.819  70.061  0.00  0.00           C
ATOM   2349  C   LEU   145       8.520   8.327  70.117  0.00  0.00           C
ATOM   2350  O   LEU   145       9.515   9.033  69.949  0.00  0.00           O
ATOM   2351  CB  LEU   145       7.622   6.006  70.964  0.00  0.00           C
ATOM   2352  CG  LEU   145       6.131   5.954  70.445  0.00  0.00           C
ATOM   2353  CD1 LEU   145       5.923   4.936  69.309  0.00  0.00           C
ATOM   2354  CD2 LEU   145       5.180   5.637  71.542  0.00  0.00           C
ATOM   2355  H   LEU   145      10.504   6.800  70.926  1.00  0.00           H
ATOM   2356  HA  LEU   145       8.293   6.557  69.040  1.00  0.00           H
ATOM   2357  HB3 LEU   145       7.640   6.420  71.972  1.00  0.00           H
ATOM   2358  HB2 LEU   145       8.004   4.991  71.068  1.00  0.00           H
ATOM   2359  HG  LEU   145       5.878   6.941  70.059  1.00  0.00           H
ATOM   2360 HD11 LEU   145       4.879   4.948  68.996  1.00  0.00           H
ATOM   2361 HD12 LEU   145       6.558   5.200  68.463  1.00  0.00           H
ATOM   2362 HD13 LEU   145       6.185   3.938  69.662  1.00  0.00           H
ATOM   2363 HD21 LEU   145       4.165   5.610  71.147  1.00  0.00           H
ATOM   2364 HD22 LEU   145       5.429   4.666  71.970  1.00  0.00           H
ATOM   2365 HD23 LEU   145       5.248   6.402  72.315  1.00  0.00           H
ATOM   2366  N   THR   146       7.371   8.920  70.423  0.00  0.00           N
ATOM   2367  CA  THR   146       7.176  10.350  70.594  0.00  0.00           C
ATOM   2368  C   THR   146       7.817  10.877  71.886  0.00  0.00           C
ATOM   2369  O   THR   146       7.892  10.170  72.893  0.00  0.00           O
ATOM   2370  CB  THR   146       5.610  10.662  70.521  0.00  0.00           C
ATOM   2371  CG2 THR   146       4.940   9.921  69.426  0.00  0.00           C
ATOM   2372  OG1 THR   146       4.718  10.545  71.639  0.00  0.00           O
ATOM   2373  H   THR   146       6.537   8.366  70.557  1.00  0.00           H
ATOM   2374  HA  THR   146       7.655  10.854  69.755  1.00  0.00           H
ATOM   2375  HB  THR   146       5.549  11.709  70.225  1.00  0.00           H
ATOM   2376 HG21 THR   146       3.878  10.166  69.417  1.00  0.00           H
ATOM   2377 HG22 THR   146       5.385  10.202  68.471  1.00  0.00           H
ATOM   2378 HG23 THR   146       5.064   8.849  69.583  1.00  0.00           H
ATOM   2379  HG1 THR   146       3.829  10.781  71.365  1.00  0.00           H
ATOM   2380  N   SER   147       8.341  12.056  71.798  0.00  0.00           N
ATOM   2381  CA  SER   147       8.976  12.889  72.864  0.00  0.00           C
ATOM   2382  C   SER   147      10.300  12.458  73.425  0.00  0.00           C
ATOM   2383  O   SER   147      11.262  13.147  73.420  0.00  0.00           O
ATOM   2384  CB  SER   147       7.946  13.295  73.947  0.00  0.00           C
ATOM   2385  OG  SER   147       6.892  13.986  73.396  0.00  0.00           O
ATOM   2386  H   SER   147       8.355  12.537  70.910  1.00  0.00           H
ATOM   2387  HA  SER   147       9.203  13.827  72.358  1.00  0.00           H
ATOM   2388  HB3 SER   147       8.435  13.916  74.698  1.00  0.00           H
ATOM   2389  HB2 SER   147       7.572  12.401  74.446  1.00  0.00           H
ATOM   2390  HG  SER   147       6.270  14.225  74.087  1.00  0.00           H
ATOM   2391  N   GLU   148      10.250  11.238  74.081  0.00  0.00           N
ATOM   2392  CA  GLU   148      11.347  10.787  74.986  0.00  0.00           C
ATOM   2393  C   GLU   148      10.987   9.362  75.472  0.00  0.00           C
ATOM   2394  O   GLU   148      11.816   8.728  76.139  0.00  0.00           O
ATOM   2395  CB  GLU   148      11.452  11.651  76.279  0.00  0.00           C
ATOM   2396  CG  GLU   148      11.895  13.112  76.051  0.00  0.00           C
ATOM   2397  CD  GLU   148      13.366  13.173  75.588  0.00  0.00           C
ATOM   2398  OE1 GLU   148      13.549  14.303  74.919  0.00  0.00           O
ATOM   2399  OE2 GLU   148      14.203  12.477  76.073  0.00  0.00           O
ATOM   2400  H   GLU   148       9.456  10.628  73.952  1.00  0.00           H
ATOM   2401  HA  GLU   148      12.299  10.779  74.455  1.00  0.00           H
ATOM   2402  HB3 GLU   148      12.137  11.172  76.979  1.00  0.00           H
ATOM   2403  HB2 GLU   148      10.493  11.642  76.798  1.00  0.00           H
ATOM   2404  HG3 GLU   148      11.783  13.674  76.978  1.00  0.00           H
ATOM   2405  HG2 GLU   148      11.257  13.571  75.295  1.00  0.00           H
ATOM   2406  HE2 GLU   148      15.050  12.657  75.658  1.00  0.00           H
ATOM   2407  N   TYR   149       9.898   8.767  75.015  0.00  0.00           N
ATOM   2408  CA  TYR   149       9.439   7.398  75.365  0.00  0.00           C
ATOM   2409  C   TYR   149      10.054   6.330  74.472  0.00  0.00           C
ATOM   2410  O   TYR   149      10.139   6.538  73.247  0.00  0.00           O
ATOM   2411  CB  TYR   149       7.916   7.361  75.296  0.00  0.00           C
ATOM   2412  CG  TYR   149       7.123   8.509  75.925  0.00  0.00           C
ATOM   2413  CD1 TYR   149       7.356   8.905  77.293  0.00  0.00           C
ATOM   2414  CD2 TYR   149       6.309   9.224  75.065  0.00  0.00           C
ATOM   2415  CE1 TYR   149       6.726  10.110  77.715  0.00  0.00           C
ATOM   2416  CE2 TYR   149       5.696  10.405  75.529  0.00  0.00           C
ATOM   2417  CZ  TYR   149       5.993  10.934  76.788  0.00  0.00           C
ATOM   2418  OH  TYR   149       5.515  12.185  77.091  0.00  0.00           O
ATOM   2419  H   TYR   149       9.293   9.250  74.366  1.00  0.00           H
ATOM   2420  HA  TYR   149       9.737   7.193  76.393  1.00  0.00           H
ATOM   2421  HB3 TYR   149       7.564   6.416  75.710  1.00  0.00           H
ATOM   2422  HB2 TYR   149       7.609   7.244  74.257  1.00  0.00           H
ATOM   2423  HD1 TYR   149       7.979   8.297  77.933  1.00  0.00           H
ATOM   2424  HD2 TYR   149       6.152   8.875  74.055  1.00  0.00           H
ATOM   2425  HE1 TYR   149       6.793  10.421  78.747  1.00  0.00           H
ATOM   2426  HE2 TYR   149       4.980  10.922  74.908  1.00  0.00           H
ATOM   2427  HH  TYR   149       5.060  12.548  76.327  1.00  0.00           H
ATOM   2428  N   HIS   150      10.620   5.220  75.037  0.00  0.00           N
ATOM   2429  CA  HIS   150      11.246   4.151  74.245  0.00  0.00           C
ATOM   2430  C   HIS   150      10.283   3.162  73.591  0.00  0.00           C
ATOM   2431  O   HIS   150      10.635   2.626  72.541  0.00  0.00           O
ATOM   2432  CB  HIS   150      12.316   3.501  75.187  0.00  0.00           C
ATOM   2433  CG  HIS   150      13.492   4.337  75.634  0.00  0.00           C
ATOM   2434  CD2 HIS   150      13.783   5.618  75.355  0.00  0.00           C
ATOM   2435  ND1 HIS   150      14.598   3.891  76.291  0.00  0.00           N
ATOM   2436  CE1 HIS   150      15.480   4.860  76.365  0.00  0.00           C
ATOM   2437  NE2 HIS   150      15.072   5.972  75.782  0.00  0.00           N
ATOM   2438  H   HIS   150      10.620   5.108  76.041  1.00  0.00           H
ATOM   2439  HA  HIS   150      11.793   4.638  73.437  1.00  0.00           H
ATOM   2440  HB3 HIS   150      12.685   2.584  74.727  1.00  0.00           H
ATOM   2441  HB2 HIS   150      11.816   3.092  76.065  1.00  0.00           H
ATOM   2442  HD2 HIS   150      13.055   6.241  74.857  1.00  0.00           H
ATOM   2443  HD1 HIS   150      14.635   2.941  76.631  1.00  0.00           H
ATOM   2444  HE1 HIS   150      16.422   4.695  76.866  1.00  0.00           H
ATOM   2445  N   ARG   151       9.087   3.013  74.126  0.00  0.00           N
ATOM   2446  CA  ARG   151       8.089   2.060  73.743  0.00  0.00           C
ATOM   2447  C   ARG   151       8.487   0.560  73.672  0.00  0.00           C
ATOM   2448  O   ARG   151       8.056  -0.186  74.528  0.00  0.00           O
ATOM   2449  CB  ARG   151       7.430   2.646  72.452  0.00  0.00           C
ATOM   2450  CG  ARG   151       6.328   1.837  71.873  0.00  0.00           C
ATOM   2451  CD  ARG   151       5.042   1.738  72.731  0.00  0.00           C
ATOM   2452  NE  ARG   151       3.856   1.225  72.076  0.00  0.00           N
ATOM   2453  CZ  ARG   151       2.652   1.103  72.675  0.00  0.00           C
ATOM   2454  NH1 ARG   151       2.392   1.616  73.923  0.00  0.00           N
ATOM   2455  NH2 ARG   151       1.629   0.651  71.929  0.00  0.00           N1+
ATOM   2456  H   ARG   151       8.797   3.609  74.888  1.00  0.00           H
ATOM   2457  HA  ARG   151       7.320   2.120  74.514  1.00  0.00           H
ATOM   2458  HB3 ARG   151       8.198   2.802  71.695  1.00  0.00           H
ATOM   2459  HB2 ARG   151       7.067   3.653  72.658  1.00  0.00           H
ATOM   2460  HG3 ARG   151       6.694   0.833  71.656  1.00  0.00           H
ATOM   2461  HG2 ARG   151       6.074   2.228  70.888  1.00  0.00           H
ATOM   2462  HD3 ARG   151       4.821   2.716  73.159  1.00  0.00           H
ATOM   2463  HD2 ARG   151       5.248   1.140  73.619  1.00  0.00           H
ATOM   2464  HE  ARG   151       3.970   0.950  71.111  1.00  0.00           H
ATOM   2465 HH12 ARG   151       1.477   1.502  74.335  1.00  0.00           H
ATOM   2466 HH11 ARG   151       3.116   2.107  74.428  1.00  0.00           H
ATOM   2467  HH2 ARG   151       0.713   0.546  72.341  1.00  0.00           H
ATOM   2468  N   ASN   152       9.209   0.147  72.713  0.00  0.00           N
ATOM   2469  CA  ASN   152       9.405  -1.299  72.374  0.00  0.00           C
ATOM   2470  C   ASN   152      10.599  -2.060  73.019  0.00  0.00           C
ATOM   2471  O   ASN   152      11.700  -1.584  73.051  0.00  0.00           O
ATOM   2472  CB  ASN   152       9.634  -1.465  70.834  0.00  0.00           C
ATOM   2473  CG  ASN   152       8.745  -0.696  69.852  0.00  0.00           C
ATOM   2474  ND2 ASN   152       9.192   0.424  69.324  0.00  0.00           N
ATOM   2475  OD1 ASN   152       7.611  -1.012  69.627  0.00  0.00           O
ATOM   2476  H   ASN   152       9.694   0.809  72.124  1.00  0.00           H
ATOM   2477  HA  ASN   152       8.490  -1.830  72.635  1.00  0.00           H
ATOM   2478  HB3 ASN   152       9.605  -2.525  70.583  1.00  0.00           H
ATOM   2479  HB2 ASN   152      10.679  -1.255  70.606  1.00  0.00           H
ATOM   2480 HD22 ASN   152       8.616   0.941  68.675  1.00  0.00           H
ATOM   2481 HD21 ASN   152      10.111   0.766  69.568  1.00  0.00           H
ATOM   2482  N   VAL   153      10.320  -3.338  73.360  0.00  0.00           N
ATOM   2483  CA  VAL   153      11.235  -4.409  73.651  0.00  0.00           C
ATOM   2484  C   VAL   153      11.682  -5.057  72.297  0.00  0.00           C
ATOM   2485  O   VAL   153      11.031  -4.994  71.264  0.00  0.00           O
ATOM   2486  CB  VAL   153      10.583  -5.467  74.544  0.00  0.00           C
ATOM   2487  CG1 VAL   153       9.613  -6.405  73.854  0.00  0.00           C
ATOM   2488  CG2 VAL   153      11.645  -6.321  75.221  0.00  0.00           C
ATOM   2489  H   VAL   153       9.360  -3.642  73.437  1.00  0.00           H
ATOM   2490  HA  VAL   153      12.110  -4.003  74.159  1.00  0.00           H
ATOM   2491  HB  VAL   153      10.034  -4.944  75.327  1.00  0.00           H
ATOM   2492 HG11 VAL   153       9.212  -7.112  74.580  1.00  0.00           H
ATOM   2493 HG12 VAL   153       8.796  -5.829  73.419  1.00  0.00           H
ATOM   2494 HG13 VAL   153      10.132  -6.950  73.066  1.00  0.00           H
ATOM   2495 HG21 VAL   153      11.163  -7.068  75.852  1.00  0.00           H
ATOM   2496 HG22 VAL   153      12.248  -6.821  74.463  1.00  0.00           H
ATOM   2497 HG23 VAL   153      12.286  -5.687  75.834  1.00  0.00           H
ATOM   2498  N   THR   154      12.748  -5.783  72.337  0.00  0.00           N
ATOM   2499  CA  THR   154      13.417  -6.417  71.176  0.00  0.00           C
ATOM   2500  C   THR   154      12.783  -7.792  70.718  0.00  0.00           C
ATOM   2501  O   THR   154      13.461  -8.692  70.183  0.00  0.00           O
ATOM   2502  CB  THR   154      14.908  -6.467  71.429  0.00  0.00           C
ATOM   2503  CG2 THR   154      15.605  -5.094  71.399  0.00  0.00           C
ATOM   2504  OG1 THR   154      15.070  -7.215  72.651  0.00  0.00           O
ATOM   2505  H   THR   154      13.204  -5.963  73.220  1.00  0.00           H
ATOM   2506  HA  THR   154      13.279  -5.731  70.340  1.00  0.00           H
ATOM   2507  HB  THR   154      15.347  -7.064  70.630  1.00  0.00           H
ATOM   2508 HG21 THR   154      16.670  -5.223  71.590  1.00  0.00           H
ATOM   2509 HG22 THR   154      15.464  -4.636  70.420  1.00  0.00           H
ATOM   2510 HG23 THR   154      15.174  -4.450  72.166  1.00  0.00           H
ATOM   2511  HG1 THR   154      16.004  -7.281  72.865  1.00  0.00           H
ATOM   2512  N   PHE   155      11.518  -8.086  71.207  0.00  0.00           N
ATOM   2513  CA  PHE   155      10.761  -9.264  71.099  0.00  0.00           C
ATOM   2514  C   PHE   155       9.324  -8.896  70.772  0.00  0.00           C
ATOM   2515  O   PHE   155       8.940  -9.035  69.655  0.00  0.00           O
ATOM   2516  CB  PHE   155      10.890 -10.092  72.366  0.00  0.00           C
ATOM   2517  CG  PHE   155      12.187 -10.836  72.491  0.00  0.00           C
ATOM   2518  CD1 PHE   155      13.162 -10.310  73.375  0.00  0.00           C
ATOM   2519  CD2 PHE   155      12.547 -11.919  71.651  0.00  0.00           C
ATOM   2520  CE1 PHE   155      14.406 -10.881  73.538  0.00  0.00           C
ATOM   2521  CE2 PHE   155      13.783 -12.502  71.847  0.00  0.00           C
ATOM   2522  CZ  PHE   155      14.726 -11.978  72.730  0.00  0.00           C
ATOM   2523  H   PHE   155      11.005  -7.391  71.731  1.00  0.00           H
ATOM   2524  HA  PHE   155      11.159  -9.848  70.269  1.00  0.00           H
ATOM   2525  HB3 PHE   155      10.062 -10.798  72.422  1.00  0.00           H
ATOM   2526  HB2 PHE   155      10.759  -9.446  73.234  1.00  0.00           H
ATOM   2527  HD1 PHE   155      12.944  -9.426  73.955  1.00  0.00           H
ATOM   2528  HD2 PHE   155      11.863 -12.262  70.889  1.00  0.00           H
ATOM   2529  HE1 PHE   155      15.093 -10.480  74.269  1.00  0.00           H
ATOM   2530  HE2 PHE   155      14.049 -13.398  71.306  1.00  0.00           H
ATOM   2531  HZ  PHE   155      15.708 -12.423  72.788  1.00  0.00           H
ATOM   2532  N   LEU   156       8.556  -8.450  71.744  0.00  0.00           N
ATOM   2533  CA  LEU   156       7.060  -8.402  71.643  0.00  0.00           C
ATOM   2534  C   LEU   156       6.466  -7.220  70.886  0.00  0.00           C
ATOM   2535  O   LEU   156       7.193  -6.304  70.546  0.00  0.00           O
ATOM   2536  CB  LEU   156       6.473  -8.495  73.060  0.00  0.00           C
ATOM   2537  CG  LEU   156       6.995  -9.661  73.925  0.00  0.00           C
ATOM   2538  CD1 LEU   156       6.482  -9.740  75.299  0.00  0.00           C
ATOM   2539  CD2 LEU   156       6.691 -11.026  73.198  0.00  0.00           C
ATOM   2540  H   LEU   156       8.970  -8.121  72.604  1.00  0.00           H
ATOM   2541  HA  LEU   156       6.751  -9.303  71.114  1.00  0.00           H
ATOM   2542  HB3 LEU   156       5.386  -8.552  72.996  1.00  0.00           H
ATOM   2543  HB2 LEU   156       6.644  -7.554  73.583  1.00  0.00           H
ATOM   2544  HG  LEU   156       8.079  -9.560  73.988  1.00  0.00           H
ATOM   2545 HD11 LEU   156       6.923 -10.600  75.803  1.00  0.00           H
ATOM   2546 HD12 LEU   156       6.744  -8.830  75.838  1.00  0.00           H
ATOM   2547 HD13 LEU   156       5.398  -9.849  75.277  1.00  0.00           H
ATOM   2548 HD21 LEU   156       7.059 -11.852  73.807  1.00  0.00           H
ATOM   2549 HD22 LEU   156       5.615 -11.131  73.056  1.00  0.00           H
ATOM   2550 HD23 LEU   156       7.188 -11.040  72.228  1.00  0.00           H
ATOM   2551  N   SER   157       5.084  -7.191  70.747  0.00  0.00           N
ATOM   2552  CA  SER   157       4.207  -6.117  70.462  0.00  0.00           C
ATOM   2553  C   SER   157       4.478  -5.461  69.039  0.00  0.00           C
ATOM   2554  O   SER   157       4.782  -4.266  68.869  0.00  0.00           O
ATOM   2555  CB  SER   157       4.192  -5.087  71.619  0.00  0.00           C
ATOM   2556  OG  SER   157       4.071  -5.631  72.882  0.00  0.00           O
ATOM   2557  H   SER   157       4.548  -8.040  70.853  1.00  0.00           H
ATOM   2558  HA  SER   157       3.205  -6.543  70.418  1.00  0.00           H
ATOM   2559  HB3 SER   157       3.385  -4.373  71.455  1.00  0.00           H
ATOM   2560  HB2 SER   157       5.096  -4.480  71.573  1.00  0.00           H
ATOM   2561  HG  SER   157       4.070  -4.927  73.535  1.00  0.00           H
ATOM   2562  N   CYS   158       4.378  -6.263  67.963  0.00  0.00           N
ATOM   2563  CA  CYS   158       4.468  -5.756  66.604  0.00  0.00           C
ATOM   2564  C   CYS   158       3.235  -4.887  66.272  0.00  0.00           C
ATOM   2565  O   CYS   158       2.204  -5.437  65.844  0.00  0.00           O
ATOM   2566  CB  CYS   158       4.687  -6.969  65.722  0.00  0.00           C
ATOM   2567  SG  CYS   158       5.087  -6.476  63.966  0.00  0.00           S
ATOM   2568  H   CYS   158       4.235  -7.255  68.084  1.00  0.00           H
ATOM   2569  HA  CYS   158       5.354  -5.125  66.537  1.00  0.00           H
ATOM   2570  HB3 CYS   158       3.791  -7.589  65.729  1.00  0.00           H
ATOM   2571  HB2 CYS   158       5.503  -7.568  66.125  1.00  0.00           H
ATOM   2572  N   GLN   159       3.451  -3.538  66.278  0.00  0.00           N
ATOM   2573  CA  GLN   159       2.415  -2.553  66.015  0.00  0.00           C
ATOM   2574  C   GLN   159       3.118  -1.469  65.135  0.00  0.00           C
ATOM   2575  O   GLN   159       3.903  -0.718  65.680  0.00  0.00           O
ATOM   2576  CB  GLN   159       1.825  -2.053  67.398  0.00  0.00           C
ATOM   2577  CG  GLN   159       1.097  -3.155  68.195  0.00  0.00           C
ATOM   2578  CD  GLN   159      -0.258  -3.388  67.494  0.00  0.00           C
ATOM   2579  NE2 GLN   159      -0.378  -4.422  66.724  0.00  0.00           N
ATOM   2580  OE1 GLN   159      -1.180  -2.698  67.701  0.00  0.00           O
ATOM   2581  H   GLN   159       4.373  -3.175  66.473  1.00  0.00           H
ATOM   2582  HA  GLN   159       1.614  -3.022  65.434  1.00  0.00           H
ATOM   2583  HB3 GLN   159       1.140  -1.225  67.221  1.00  0.00           H
ATOM   2584  HB2 GLN   159       2.626  -1.639  68.006  1.00  0.00           H
ATOM   2585  HG3 GLN   159       0.921  -2.809  69.213  1.00  0.00           H
ATOM   2586  HG2 GLN   159       1.684  -4.073  68.162  1.00  0.00           H
ATOM   2587 HE22 GLN   159      -1.253  -4.597  66.251  1.00  0.00           H
ATOM   2588 HE21 GLN   159       0.400  -5.054  66.598  1.00  0.00           H
ATOM   2589  N   PHE   160       2.824  -1.376  63.826  0.00  0.00           N
ATOM   2590  CA  PHE   160       3.390  -0.408  62.827  0.00  0.00           C
ATOM   2591  C   PHE   160       3.694   1.054  63.344  0.00  0.00           C
ATOM   2592  O   PHE   160       4.788   1.494  63.302  0.00  0.00           O
ATOM   2593  CB  PHE   160       2.765  -0.440  61.445  0.00  0.00           C
ATOM   2594  CG  PHE   160       3.470   0.230  60.363  0.00  0.00           C
ATOM   2595  CD1 PHE   160       4.164  -0.454  59.364  0.00  0.00           C
ATOM   2596  CD2 PHE   160       3.263   1.669  60.180  0.00  0.00           C
ATOM   2597  CE1 PHE   160       4.715   0.249  58.304  0.00  0.00           C
ATOM   2598  CE2 PHE   160       3.661   2.332  59.004  0.00  0.00           C
ATOM   2599  CZ  PHE   160       4.472   1.590  58.074  0.00  0.00           C
ATOM   2600  H   PHE   160       2.151  -1.999  63.410  1.00  0.00           H
ATOM   2601  HA  PHE   160       4.391  -0.814  62.642  1.00  0.00           H
ATOM   2602  HB3 PHE   160       1.752  -0.048  61.509  1.00  0.00           H
ATOM   2603  HB2 PHE   160       2.574  -1.473  61.167  1.00  0.00           H
ATOM   2604  HD1 PHE   160       4.271  -1.527  59.416  1.00  0.00           H
ATOM   2605  HD2 PHE   160       2.794   2.253  60.959  1.00  0.00           H
ATOM   2606  HE1 PHE   160       5.371  -0.251  57.607  1.00  0.00           H
ATOM   2607  HE2 PHE   160       3.358   3.356  58.831  1.00  0.00           H
ATOM   2608  HZ  PHE   160       4.889   2.073  57.202  1.00  0.00           H
ATOM   2609  N   VAL   161       2.766   1.683  64.066  0.00  0.00           N
ATOM   2610  CA  VAL   161       2.895   3.002  64.665  0.00  0.00           C
ATOM   2611  C   VAL   161       3.864   3.011  65.854  0.00  0.00           C
ATOM   2612  O   VAL   161       4.309   4.077  66.204  0.00  0.00           O
ATOM   2613  CB  VAL   161       1.462   3.577  64.827  0.00  0.00           C
ATOM   2614  CG1 VAL   161       0.538   3.252  66.011  0.00  0.00           C
ATOM   2615  CG2 VAL   161       1.384   5.093  64.626  0.00  0.00           C
ATOM   2616  H   VAL   161       1.876   1.247  64.243  1.00  0.00           H
ATOM   2617  HA  VAL   161       3.369   3.621  63.903  1.00  0.00           H
ATOM   2618  HB  VAL   161       0.927   3.175  63.966  1.00  0.00           H
ATOM   2619 HG11 VAL   161      -0.410   3.779  65.887  1.00  0.00           H
ATOM   2620 HG12 VAL   161       0.354   2.179  66.045  1.00  0.00           H
ATOM   2621 HG13 VAL   161       1.012   3.569  66.940  1.00  0.00           H
ATOM   2622 HG21 VAL   161       0.353   5.424  64.754  1.00  0.00           H
ATOM   2623 HG22 VAL   161       2.019   5.591  65.359  1.00  0.00           H
ATOM   2624 HG23 VAL   161       1.724   5.345  63.621  1.00  0.00           H
ATOM   2625  N   SER   162       4.137   1.907  66.530  0.00  0.00           N
ATOM   2626  CA  SER   162       5.015   1.712  67.640  0.00  0.00           C
ATOM   2627  C   SER   162       6.418   1.344  67.176  0.00  0.00           C
ATOM   2628  O   SER   162       7.348   1.882  67.719  0.00  0.00           O
ATOM   2629  CB  SER   162       4.472   0.648  68.570  0.00  0.00           C
ATOM   2630  OG  SER   162       3.192   0.939  69.144  0.00  0.00           O
ATOM   2631  H   SER   162       3.697   1.030  66.296  1.00  0.00           H
ATOM   2632  HA  SER   162       5.075   2.649  68.194  1.00  0.00           H
ATOM   2633  HB3 SER   162       5.192   0.464  69.366  1.00  0.00           H
ATOM   2634  HB2 SER   162       4.421  -0.302  68.038  1.00  0.00           H
ATOM   2635  HG  SER   162       2.926   0.215  69.716  1.00  0.00           H
ATOM   2636  N   VAL   163       6.634   0.396  66.302  0.00  0.00           N
ATOM   2637  CA  VAL   163       7.850  -0.047  65.702  0.00  0.00           C
ATOM   2638  C   VAL   163       8.374   0.790  64.498  0.00  0.00           C
ATOM   2639  O   VAL   163       9.546   1.124  64.561  0.00  0.00           O
ATOM   2640  CB  VAL   163       7.754  -1.599  65.365  0.00  0.00           C
ATOM   2641  CG1 VAL   163       7.641  -2.463  66.704  0.00  0.00           C
ATOM   2642  CG2 VAL   163       6.679  -1.962  64.278  0.00  0.00           C
ATOM   2643  H   VAL   163       5.862  -0.152  65.951  1.00  0.00           H
ATOM   2644  HA  VAL   163       8.611   0.041  66.477  1.00  0.00           H
ATOM   2645  HB  VAL   163       8.716  -1.864  64.926  1.00  0.00           H
ATOM   2646 HG11 VAL   163       7.577  -3.521  66.450  1.00  0.00           H
ATOM   2647 HG12 VAL   163       8.522  -2.292  67.323  1.00  0.00           H
ATOM   2648 HG13 VAL   163       6.748  -2.167  67.254  1.00  0.00           H
ATOM   2649 HG21 VAL   163       6.681  -3.039  64.110  1.00  0.00           H
ATOM   2650 HG22 VAL   163       5.693  -1.650  64.623  1.00  0.00           H
ATOM   2651 HG23 VAL   163       6.916  -1.449  63.346  1.00  0.00           H
ATOM   2652  N   MET   164       7.510   1.300  63.553  0.00  0.00           N
ATOM   2653  CA  MET   164       8.010   2.162  62.531  0.00  0.00           C
ATOM   2654  C   MET   164       7.857   3.694  62.961  0.00  0.00           C
ATOM   2655  O   MET   164       6.813   4.303  62.914  0.00  0.00           O
ATOM   2656  CB  MET   164       7.113   2.042  61.230  0.00  0.00           C
ATOM   2657  CG  MET   164       7.704   2.573  59.937  0.00  0.00           C
ATOM   2658  SD  MET   164       9.225   1.823  59.485  0.00  0.00           S
ATOM   2659  CE  MET   164       8.622   0.176  58.971  0.00  0.00           C
ATOM   2660  H   MET   164       6.529   1.063  63.586  1.00  0.00           H
ATOM   2661  HA  MET   164       9.050   1.928  62.304  1.00  0.00           H
ATOM   2662  HB3 MET   164       6.153   2.526  61.411  1.00  0.00           H
ATOM   2663  HB2 MET   164       6.822   1.001  61.090  1.00  0.00           H
ATOM   2664  HG3 MET   164       7.843   3.651  60.019  1.00  0.00           H
ATOM   2665  HG2 MET   164       6.983   2.443  59.130  1.00  0.00           H
ATOM   2666  HE1 MET   164       9.465  -0.436  58.650  1.00  0.00           H
ATOM   2667  HE2 MET   164       8.122  -0.307  59.811  1.00  0.00           H
ATOM   2668  HE3 MET   164       7.919   0.287  58.145  1.00  0.00           H
ATOM   2669  N   ARG   165       8.957   4.354  63.339  0.00  0.00           N
ATOM   2670  CA  ARG   165       9.046   5.760  63.592  0.00  0.00           C
ATOM   2671  C   ARG   165       8.603   6.744  62.521  0.00  0.00           C
ATOM   2672  O   ARG   165       8.994   6.608  61.364  0.00  0.00           O
ATOM   2673  CB  ARG   165      10.378   6.166  64.159  0.00  0.00           C
ATOM   2674  CG  ARG   165      10.549   7.523  64.882  0.00  0.00           C
ATOM   2675  CD  ARG   165       9.993   7.639  66.288  0.00  0.00           C
ATOM   2676  NE  ARG   165       8.566   7.522  66.306  0.00  0.00           N
ATOM   2677  CZ  ARG   165       7.611   8.381  66.646  0.00  0.00           C
ATOM   2678  NH1 ARG   165       7.877   9.590  67.185  0.00  0.00           N
ATOM   2679  NH2 ARG   165       6.375   8.004  66.537  0.00  0.00           N1+
ATOM   2680  H   ARG   165       9.825   3.855  63.470  1.00  0.00           H
ATOM   2681  HA  ARG   165       8.347   5.927  64.411  1.00  0.00           H
ATOM   2682  HB3 ARG   165      11.133   6.085  63.377  1.00  0.00           H
ATOM   2683  HB2 ARG   165      10.741   5.371  64.811  1.00  0.00           H
ATOM   2684  HG3 ARG   165      10.125   8.314  64.263  1.00  0.00           H
ATOM   2685  HG2 ARG   165      11.605   7.793  64.891  1.00  0.00           H
ATOM   2686  HD3 ARG   165      10.284   8.599  66.715  1.00  0.00           H
ATOM   2687  HD2 ARG   165      10.429   6.861  66.916  1.00  0.00           H
ATOM   2688  HE  ARG   165       8.322   6.594  65.991  1.00  0.00           H
ATOM   2689 HH12 ARG   165       7.119  10.212  67.429  1.00  0.00           H
ATOM   2690 HH11 ARG   165       8.834   9.872  67.344  1.00  0.00           H
ATOM   2691  HH2 ARG   165       5.630   8.637  66.789  1.00  0.00           H
ATOM   2692  N   MET   166       7.650   7.573  62.889  0.00  0.00           N
ATOM   2693  CA  MET   166       6.867   8.404  62.017  0.00  0.00           C
ATOM   2694  C   MET   166       7.623   9.455  61.160  0.00  0.00           C
ATOM   2695  O   MET   166       7.170   9.790  60.073  0.00  0.00           O
ATOM   2696  CB  MET   166       5.854   9.160  62.818  0.00  0.00           C
ATOM   2697  CG  MET   166       4.611   9.522  62.135  0.00  0.00           C
ATOM   2698  SD  MET   166       3.791   8.222  61.079  0.00  0.00           S
ATOM   2699  CE  MET   166       3.629   6.831  62.198  0.00  0.00           C
ATOM   2700  H   MET   166       7.412   7.667  63.866  1.00  0.00           H
ATOM   2701  HA  MET   166       6.326   7.749  61.334  1.00  0.00           H
ATOM   2702  HB3 MET   166       6.316  10.060  63.223  1.00  0.00           H
ATOM   2703  HB2 MET   166       5.617   8.596  63.720  1.00  0.00           H
ATOM   2704  HG3 MET   166       4.780  10.416  61.535  1.00  0.00           H
ATOM   2705  HG2 MET   166       3.894   9.891  62.869  1.00  0.00           H
ATOM   2706  HE1 MET   166       3.154   5.999  61.678  1.00  0.00           H
ATOM   2707  HE2 MET   166       4.616   6.526  62.544  1.00  0.00           H
ATOM   2708  HE3 MET   166       3.018   7.121  63.053  1.00  0.00           H
ATOM   2709  N   ASP   167       8.774   9.949  61.618  0.00  0.00           N
ATOM   2710  CA  ASP   167       9.517  10.955  60.868  0.00  0.00           C
ATOM   2711  C   ASP   167      10.149  10.329  59.595  0.00  0.00           C
ATOM   2712  O   ASP   167      10.501  11.001  58.643  0.00  0.00           O
ATOM   2713  CB  ASP   167      10.657  11.594  61.690  0.00  0.00           C
ATOM   2714  CG  ASP   167      11.640  10.542  62.258  0.00  0.00           C
ATOM   2715  OD1 ASP   167      12.662  11.091  62.877  0.00  0.00           O
ATOM   2716  OD2 ASP   167      11.548   9.349  62.331  0.00  0.00           O
ATOM   2717  H   ASP   167       9.147   9.627  62.500  1.00  0.00           H
ATOM   2718  HA  ASP   167       8.826  11.741  60.562  1.00  0.00           H
ATOM   2719  HB3 ASP   167      10.232  12.173  62.510  1.00  0.00           H
ATOM   2720  HB2 ASP   167      11.203  12.300  61.064  1.00  0.00           H
ATOM   2721  HD2 ASP   167      12.339   8.991  62.740  1.00  0.00           H
ATOM   2722  N   TYR   168      10.300   9.002  59.504  0.00  0.00           N
ATOM   2723  CA  TYR   168      10.610   8.075  58.418  0.00  0.00           C
ATOM   2724  C   TYR   168       9.485   7.916  57.383  0.00  0.00           C
ATOM   2725  O   TYR   168       9.629   7.959  56.123  0.00  0.00           O
ATOM   2726  CB  TYR   168      11.300   6.751  58.824  0.00  0.00           C
ATOM   2727  CG  TYR   168      11.258   5.781  57.659  0.00  0.00           C
ATOM   2728  CD1 TYR   168      12.300   5.744  56.658  0.00  0.00           C
ATOM   2729  CD2 TYR   168      10.389   4.669  57.687  0.00  0.00           C
ATOM   2730  CE1 TYR   168      12.206   4.857  55.603  0.00  0.00           C
ATOM   2731  CE2 TYR   168      10.423   3.687  56.723  0.00  0.00           C
ATOM   2732  CZ  TYR   168      11.366   3.726  55.651  0.00  0.00           C
ATOM   2733  OH  TYR   168      11.423   2.881  54.672  0.00  0.00           O
ATOM   2734  H   TYR   168      10.194   8.424  60.325  1.00  0.00           H
ATOM   2735  HA  TYR   168      11.387   8.598  57.860  1.00  0.00           H
ATOM   2736  HB3 TYR   168      10.779   6.317  59.677  1.00  0.00           H
ATOM   2737  HB2 TYR   168      12.337   6.950  59.094  1.00  0.00           H
ATOM   2738  HD1 TYR   168      13.148   6.408  56.736  1.00  0.00           H
ATOM   2739  HD2 TYR   168       9.667   4.568  58.483  1.00  0.00           H
ATOM   2740  HE1 TYR   168      12.787   5.020  54.707  1.00  0.00           H
ATOM   2741  HE2 TYR   168       9.726   2.863  56.767  1.00  0.00           H
ATOM   2742  HH  TYR   168      10.804   2.164  54.831  1.00  0.00           H
ATOM   2743  N   MET   169       8.255   7.839  57.859  0.00  0.00           N
ATOM   2744  CA  MET   169       6.988   7.986  57.144  0.00  0.00           C
ATOM   2745  C   MET   169       6.835   9.355  56.519  0.00  0.00           C
ATOM   2746  O   MET   169       6.573   9.466  55.311  0.00  0.00           O
ATOM   2747  CB  MET   169       5.697   7.649  57.990  0.00  0.00           C
ATOM   2748  CG  MET   169       5.709   6.232  58.596  0.00  0.00           C
ATOM   2749  SD  MET   169       6.310   4.866  57.580  0.00  0.00           S
ATOM   2750  CE  MET   169       4.883   4.834  56.417  0.00  0.00           C
ATOM   2751  H   MET   169       8.104   7.656  58.841  1.00  0.00           H
ATOM   2752  HA  MET   169       7.016   7.268  56.313  1.00  0.00           H
ATOM   2753  HB3 MET   169       4.813   7.767  57.363  1.00  0.00           H
ATOM   2754  HB2 MET   169       5.586   8.383  58.788  1.00  0.00           H
ATOM   2755  HG3 MET   169       4.710   5.992  58.961  1.00  0.00           H
ATOM   2756  HG2 MET   169       6.265   6.250  59.534  1.00  0.00           H
ATOM   2757  HE1 MET   169       5.034   4.047  55.678  1.00  0.00           H
ATOM   2758  HE2 MET   169       3.965   4.639  56.972  1.00  0.00           H
ATOM   2759  HE3 MET   169       4.804   5.797  55.912  1.00  0.00           H
ATOM   2760  N   VAL   170       7.057  10.415  57.278  0.00  0.00           N
ATOM   2761  CA  VAL   170       6.762  11.793  56.939  0.00  0.00           C
ATOM   2762  C   VAL   170       7.907  12.348  56.074  0.00  0.00           C
ATOM   2763  O   VAL   170       7.581  13.077  55.143  0.00  0.00           O
ATOM   2764  CB  VAL   170       6.464  12.641  58.189  0.00  0.00           C
ATOM   2765  CG1 VAL   170       6.202  14.173  57.880  0.00  0.00           C
ATOM   2766  CG2 VAL   170       5.160  12.164  58.724  0.00  0.00           C
ATOM   2767  H   VAL   170       7.471  10.304  58.192  1.00  0.00           H
ATOM   2768  HA  VAL   170       5.862  11.791  56.325  1.00  0.00           H
ATOM   2769  HB  VAL   170       7.253  12.525  58.932  1.00  0.00           H
ATOM   2770 HG11 VAL   170       6.000  14.703  58.811  1.00  0.00           H
ATOM   2771 HG12 VAL   170       7.082  14.603  57.402  1.00  0.00           H
ATOM   2772 HG13 VAL   170       5.344  14.268  57.215  1.00  0.00           H
ATOM   2773 HG21 VAL   170       4.901  12.736  59.615  1.00  0.00           H
ATOM   2774 HG22 VAL   170       4.386  12.299  57.969  1.00  0.00           H
ATOM   2775 HG23 VAL   170       5.236  11.107  58.980  1.00  0.00           H
ATOM   2776  N   TYR   171       9.196  12.097  56.324  0.00  0.00           N
ATOM   2777  CA  TYR   171      10.369  12.644  55.603  0.00  0.00           C
ATOM   2778  C   TYR   171      10.786  11.693  54.441  0.00  0.00           C
ATOM   2779  O   TYR   171      10.855  12.128  53.320  0.00  0.00           O
ATOM   2780  CB  TYR   171      11.400  13.168  56.600  0.00  0.00           C
ATOM   2781  CG  TYR   171      10.893  14.451  57.186  0.00  0.00           C
ATOM   2782  CD1 TYR   171      11.091  15.682  56.486  0.00  0.00           C
ATOM   2783  CD2 TYR   171      10.312  14.480  58.461  0.00  0.00           C
ATOM   2784  CE1 TYR   171      10.605  16.895  57.065  0.00  0.00           C
ATOM   2785  CE2 TYR   171       9.938  15.674  59.058  0.00  0.00           C
ATOM   2786  CZ  TYR   171      10.144  16.918  58.400  0.00  0.00           C
ATOM   2787  OH  TYR   171       9.844  18.154  58.946  0.00  0.00           O
ATOM   2788  H   TYR   171       9.452  11.473  57.076  1.00  0.00           H
ATOM   2789  HA  TYR   171       9.992  13.537  55.104  1.00  0.00           H
ATOM   2790  HB3 TYR   171      12.343  13.352  56.085  1.00  0.00           H
ATOM   2791  HB2 TYR   171      11.540  12.436  57.395  1.00  0.00           H
ATOM   2792  HD1 TYR   171      11.601  15.686  55.534  1.00  0.00           H
ATOM   2793  HD2 TYR   171      10.147  13.559  59.000  1.00  0.00           H
ATOM   2794  HE1 TYR   171      10.588  17.803  56.481  1.00  0.00           H
ATOM   2795  HE2 TYR   171       9.483  15.669  60.037  1.00  0.00           H
ATOM   2796  HH  TYR   171       9.543  18.040  59.851  1.00  0.00           H
ATOM   2797  N   PHE   172      11.166  10.478  54.843  0.00  0.00           N
ATOM   2798  CA  PHE   172      11.924   9.573  53.951  0.00  0.00           C
ATOM   2799  C   PHE   172      11.015   8.927  52.928  0.00  0.00           C
ATOM   2800  O   PHE   172      11.302   8.987  51.685  0.00  0.00           O
ATOM   2801  CB  PHE   172      12.570   8.421  54.834  0.00  0.00           C
ATOM   2802  CG  PHE   172      14.048   8.163  54.517  0.00  0.00           C
ATOM   2803  CD1 PHE   172      14.496   7.935  53.258  0.00  0.00           C
ATOM   2804  CD2 PHE   172      14.947   8.014  55.617  0.00  0.00           C
ATOM   2805  CE1 PHE   172      15.851   7.620  53.026  0.00  0.00           C
ATOM   2806  CE2 PHE   172      16.341   7.703  55.347  0.00  0.00           C
ATOM   2807  CZ  PHE   172      16.827   7.553  54.010  0.00  0.00           C
ATOM   2808  H   PHE   172      10.937  10.159  55.774  1.00  0.00           H
ATOM   2809  HA  PHE   172      12.710  10.131  53.443  1.00  0.00           H
ATOM   2810  HB3 PHE   172      12.004   7.499  54.696  1.00  0.00           H
ATOM   2811  HB2 PHE   172      12.465   8.672  55.889  1.00  0.00           H
ATOM   2812  HD1 PHE   172      13.814   7.994  52.423  1.00  0.00           H
ATOM   2813  HD2 PHE   172      14.587   8.132  56.628  1.00  0.00           H
ATOM   2814  HE1 PHE   172      16.192   7.409  52.023  1.00  0.00           H
ATOM   2815  HE2 PHE   172      17.035   7.580  56.165  1.00  0.00           H
ATOM   2816  HZ  PHE   172      17.860   7.398  53.736  1.00  0.00           H
ATOM   2817  N   SER   173       9.803   8.518  53.359  0.00  0.00           N
ATOM   2818  CA  SER   173       8.784   8.063  52.373  0.00  0.00           C
ATOM   2819  C   SER   173       7.854   9.178  51.882  0.00  0.00           C
ATOM   2820  O   SER   173       6.919   8.921  51.108  0.00  0.00           O
ATOM   2821  CB  SER   173       8.083   6.834  52.982  0.00  0.00           C
ATOM   2822  OG  SER   173       7.186   6.150  52.072  0.00  0.00           O
ATOM   2823  H   SER   173       9.591   8.521  54.346  1.00  0.00           H
ATOM   2824  HA  SER   173       9.332   7.708  51.500  1.00  0.00           H
ATOM   2825  HB3 SER   173       7.536   7.142  53.871  1.00  0.00           H
ATOM   2826  HB2 SER   173       8.836   6.139  53.345  1.00  0.00           H
ATOM   2827  HG  SER   173       6.789   5.400  52.521  1.00  0.00           H
ATOM   2828  N   PHE   174       8.177  10.472  52.129  0.00  0.00           N
ATOM   2829  CA  PHE   174       7.399  11.619  51.614  0.00  0.00           C
ATOM   2830  C   PHE   174       8.376  12.780  51.432  0.00  0.00           C
ATOM   2831  O   PHE   174       9.161  12.804  50.487  0.00  0.00           O
ATOM   2832  CB  PHE   174       6.097  11.886  52.373  0.00  0.00           C
ATOM   2833  CG  PHE   174       5.065  12.822  51.657  0.00  0.00           C
ATOM   2834  CD1 PHE   174       4.339  12.282  50.627  0.00  0.00           C
ATOM   2835  CD2 PHE   174       4.809  14.200  52.043  0.00  0.00           C
ATOM   2836  CE1 PHE   174       3.395  13.075  49.868  0.00  0.00           C
ATOM   2837  CE2 PHE   174       3.899  14.933  51.290  0.00  0.00           C
ATOM   2838  CZ  PHE   174       3.216  14.367  50.271  0.00  0.00           C
ATOM   2839  H   PHE   174       8.986  10.697  52.690  1.00  0.00           H
ATOM   2840  HA  PHE   174       7.116  11.310  50.556  1.00  0.00           H
ATOM   2841  HB3 PHE   174       6.325  12.294  53.353  1.00  0.00           H
ATOM   2842  HB2 PHE   174       5.614  10.940  52.606  1.00  0.00           H
ATOM   2843  HD1 PHE   174       4.466  11.242  50.366  1.00  0.00           H
ATOM   2844  HD2 PHE   174       5.320  14.626  52.894  1.00  0.00           H
ATOM   2845  HE1 PHE   174       2.874  12.637  49.030  1.00  0.00           H
ATOM   2846  HE2 PHE   174       3.727  15.975  51.515  1.00  0.00           H
ATOM   2847  HZ  PHE   174       2.496  14.995  49.767  1.00  0.00           H
ATOM   2848  N   LEU   175       8.319  13.771  52.283  0.00  0.00           N
ATOM   2849  CA  LEU   175       8.751  15.134  52.140  0.00  0.00           C
ATOM   2850  C   LEU   175      10.093  15.442  51.455  0.00  0.00           C
ATOM   2851  O   LEU   175      10.120  16.271  50.549  0.00  0.00           O
ATOM   2852  CB  LEU   175       8.756  15.795  53.570  0.00  0.00           C
ATOM   2853  CG  LEU   175       7.461  16.619  54.052  0.00  0.00           C
ATOM   2854  CD1 LEU   175       7.755  17.378  55.373  0.00  0.00           C
ATOM   2855  CD2 LEU   175       7.090  17.632  52.932  0.00  0.00           C
ATOM   2856  H   LEU   175       7.923  13.626  53.201  1.00  0.00           H
ATOM   2857  HA  LEU   175       7.981  15.646  51.562  1.00  0.00           H
ATOM   2858  HB3 LEU   175       9.637  16.430  53.665  1.00  0.00           H
ATOM   2859  HB2 LEU   175       8.989  15.033  54.313  1.00  0.00           H
ATOM   2860  HG  LEU   175       6.631  15.930  54.207  1.00  0.00           H
ATOM   2861 HD11 LEU   175       6.866  17.929  55.682  1.00  0.00           H
ATOM   2862 HD12 LEU   175       8.027  16.664  56.150  1.00  0.00           H
ATOM   2863 HD13 LEU   175       8.578  18.075  55.217  1.00  0.00           H
ATOM   2864 HD21 LEU   175       6.213  18.204  53.235  1.00  0.00           H
ATOM   2865 HD22 LEU   175       7.926  18.311  52.764  1.00  0.00           H
ATOM   2866 HD23 LEU   175       6.870  17.092  52.011  1.00  0.00           H
ATOM   2867  N   THR   176      11.163  14.722  51.791  0.00  0.00           N
ATOM   2868  CA  THR   176      12.571  14.825  51.463  0.00  0.00           C
ATOM   2869  C   THR   176      12.868  14.163  50.069  0.00  0.00           C
ATOM   2870  O   THR   176      13.913  14.457  49.460  0.00  0.00           O
ATOM   2871  CB  THR   176      13.447  14.223  52.565  0.00  0.00           C
ATOM   2872  CG2 THR   176      14.910  14.647  52.444  0.00  0.00           C
ATOM   2873  OG1 THR   176      12.913  14.699  53.801  0.00  0.00           O
ATOM   2874  H   THR   176      11.062  13.920  52.397  1.00  0.00           H
ATOM   2875  HA  THR   176      12.817  15.884  51.386  1.00  0.00           H
ATOM   2876  HB  THR   176      13.378  13.136  52.533  1.00  0.00           H
ATOM   2877 HG21 THR   176      15.488  14.193  53.249  1.00  0.00           H
ATOM   2878 HG22 THR   176      15.306  14.318  51.483  1.00  0.00           H
ATOM   2879 HG23 THR   176      14.981  15.732  52.514  1.00  0.00           H
ATOM   2880  HG1 THR   176      13.430  14.348  54.530  1.00  0.00           H
ATOM   2881  N   TRP   177      11.978  13.309  49.606  0.00  0.00           N
ATOM   2882  CA  TRP   177      12.197  12.447  48.470  0.00  0.00           C
ATOM   2883  C   TRP   177      10.959  12.237  47.673  0.00  0.00           C
ATOM   2884  O   TRP   177      10.726  13.005  46.769  0.00  0.00           O
ATOM   2885  CB  TRP   177      13.053  11.261  48.800  0.00  0.00           C
ATOM   2886  CG  TRP   177      13.087  10.189  47.796  0.00  0.00           C
ATOM   2887  CD1 TRP   177      12.718   8.921  47.913  0.00  0.00           C
ATOM   2888  CD2 TRP   177      13.325  10.339  46.284  0.00  0.00           C
ATOM   2889  CE2 TRP   177      13.060   9.052  45.702  0.00  0.00           C
ATOM   2890  CE3 TRP   177      13.827  11.308  45.400  0.00  0.00           C
ATOM   2891  NE1 TRP   177      12.584   8.302  46.744  0.00  0.00           N
ATOM   2892  CZ2 TRP   177      13.212   8.780  44.320  0.00  0.00           C
ATOM   2893  CZ3 TRP   177      14.017  11.087  44.033  0.00  0.00           C
ATOM   2894  CH2 TRP   177      13.590   9.845  43.529  0.00  0.00           C
ATOM   2895  H   TRP   177      11.076  13.229  50.052  1.00  0.00           H
ATOM   2896  HA  TRP   177      12.828  13.044  47.812  1.00  0.00           H
ATOM   2897  HB3 TRP   177      12.739  10.846  49.758  1.00  0.00           H
ATOM   2898  HB2 TRP   177      14.070  11.597  49.002  1.00  0.00           H
ATOM   2899  HD1 TRP   177      12.558   8.493  48.892  1.00  0.00           H
ATOM   2900  HE3 TRP   177      14.090  12.289  45.767  1.00  0.00           H
ATOM   2901  HE1 TRP   177      12.168   7.382  46.704  1.00  0.00           H
ATOM   2902  HZ2 TRP   177      13.034   7.784  43.943  1.00  0.00           H
ATOM   2903  HZ3 TRP   177      14.472  11.851  43.421  1.00  0.00           H
ATOM   2904  HH2 TRP   177      13.568   9.753  42.453  1.00  0.00           H
ATOM   2905  N   ILE   178      10.073  11.327  48.084  0.00  0.00           N
ATOM   2906  CA  ILE   178       8.978  10.827  47.301  0.00  0.00           C
ATOM   2907  C   ILE   178       7.960  11.922  46.908  0.00  0.00           C
ATOM   2908  O   ILE   178       7.355  11.834  45.827  0.00  0.00           O
ATOM   2909  CB  ILE   178       8.213   9.613  47.988  0.00  0.00           C
ATOM   2910  CG1 ILE   178       9.082   8.387  47.936  0.00  0.00           C
ATOM   2911  CG2 ILE   178       6.787   9.264  47.638  0.00  0.00           C
ATOM   2912  CD1 ILE   178       8.474   7.007  48.467  0.00  0.00           C
ATOM   2913  H   ILE   178      10.145  10.935  49.012  1.00  0.00           H
ATOM   2914  HA  ILE   178       9.404  10.446  46.373  1.00  0.00           H
ATOM   2915  HB  ILE   178       8.178   9.874  49.045  1.00  0.00           H
ATOM   2916 HG13 ILE   178      10.017   8.590  48.459  1.00  0.00           H
ATOM   2917 HG12 ILE   178       9.443   8.249  46.917  1.00  0.00           H
ATOM   2918 HG21 ILE   178       6.468   8.403  48.225  1.00  0.00           H
ATOM   2919 HG22 ILE   178       6.141  10.114  47.860  1.00  0.00           H
ATOM   2920 HG23 ILE   178       6.721   9.025  46.577  1.00  0.00           H
ATOM   2921 HD11 ILE   178       9.219   6.219  48.365  1.00  0.00           H
ATOM   2922 HD12 ILE   178       8.198   7.112  49.516  1.00  0.00           H
ATOM   2923 HD13 ILE   178       7.590   6.751  47.883  1.00  0.00           H
ATOM   2924  N   PHE   179       7.770  12.976  47.711  0.00  0.00           N
ATOM   2925  CA  PHE   179       6.971  14.160  47.382  0.00  0.00           C
ATOM   2926  C   PHE   179       7.537  14.930  46.182  0.00  0.00           C
ATOM   2927  O   PHE   179       6.791  15.514  45.423  0.00  0.00           O
ATOM   2928  CB  PHE   179       6.780  15.054  48.661  0.00  0.00           C
ATOM   2929  CG  PHE   179       6.075  16.453  48.523  0.00  0.00           C
ATOM   2930  CD1 PHE   179       4.845  16.536  47.823  0.00  0.00           C
ATOM   2931  CD2 PHE   179       6.841  17.580  48.699  0.00  0.00           C
ATOM   2932  CE1 PHE   179       4.315  17.766  47.420  0.00  0.00           C
ATOM   2933  CE2 PHE   179       6.291  18.849  48.333  0.00  0.00           C
ATOM   2934  CZ  PHE   179       5.022  18.924  47.731  0.00  0.00           C
ATOM   2935  H   PHE   179       8.195  12.996  48.627  1.00  0.00           H
ATOM   2936  HA  PHE   179       5.982  13.805  47.093  1.00  0.00           H
ATOM   2937  HB3 PHE   179       7.746  15.190  49.147  1.00  0.00           H
ATOM   2938  HB2 PHE   179       6.268  14.472  49.428  1.00  0.00           H
ATOM   2939  HD1 PHE   179       4.295  15.636  47.589  1.00  0.00           H
ATOM   2940  HD2 PHE   179       7.838  17.497  49.107  1.00  0.00           H
ATOM   2941  HE1 PHE   179       3.379  17.800  46.882  1.00  0.00           H
ATOM   2942  HE2 PHE   179       6.851  19.754  48.519  1.00  0.00           H
ATOM   2943  HZ  PHE   179       4.597  19.892  47.510  1.00  0.00           H
ATOM   2944  N   ILE   180       8.901  14.835  46.051  0.00  0.00           N
ATOM   2945  CA  ILE   180       9.551  15.570  44.909  0.00  0.00           C
ATOM   2946  C   ILE   180       9.058  15.110  43.524  0.00  0.00           C
ATOM   2947  O   ILE   180       8.386  15.844  42.771  0.00  0.00           O
ATOM   2948  CB  ILE   180      11.094  15.662  45.112  0.00  0.00           C
ATOM   2949  CG1 ILE   180      11.453  16.538  46.350  0.00  0.00           C
ATOM   2950  CG2 ILE   180      11.946  16.132  43.892  0.00  0.00           C
ATOM   2951  CD1 ILE   180      12.919  16.391  46.775  0.00  0.00           C
ATOM   2952  H   ILE   180       9.434  14.285  46.709  1.00  0.00           H
ATOM   2953  HA  ILE   180       9.197  16.597  45.003  1.00  0.00           H
ATOM   2954  HB  ILE   180      11.430  14.652  45.347  1.00  0.00           H
ATOM   2955 HG13 ILE   180      10.805  16.269  47.184  1.00  0.00           H
ATOM   2956 HG12 ILE   180      11.244  17.584  46.126  1.00  0.00           H
ATOM   2957 HG21 ILE   180      13.000  16.151  44.170  1.00  0.00           H
ATOM   2958 HG22 ILE   180      11.802  15.442  43.061  1.00  0.00           H
ATOM   2959 HG23 ILE   180      11.632  17.132  43.592  1.00  0.00           H
ATOM   2960 HD11 ILE   180      13.112  17.024  47.641  1.00  0.00           H
ATOM   2961 HD12 ILE   180      13.121  15.351  47.033  1.00  0.00           H
ATOM   2962 HD13 ILE   180      13.568  16.693  45.953  1.00  0.00           H
ATOM   2963  N   PRO   181       9.233  13.836  43.082  0.00  0.00           N
ATOM   2964  CA  PRO   181       8.649  13.225  41.888  0.00  0.00           C
ATOM   2965  C   PRO   181       7.099  13.382  41.598  0.00  0.00           C
ATOM   2966  O   PRO   181       6.668  13.751  40.503  0.00  0.00           O
ATOM   2967  CB  PRO   181       8.851  11.738  42.154  0.00  0.00           C
ATOM   2968  CG  PRO   181      10.145  11.658  42.797  0.00  0.00           C
ATOM   2969  CD  PRO   181      10.132  12.856  43.696  0.00  0.00           C
ATOM   2970  HA  PRO   181       9.219  13.521  41.008  1.00  0.00           H
ATOM   2971  HB3 PRO   181       8.886  11.203  41.205  1.00  0.00           H
ATOM   2972  HB2 PRO   181       8.083  11.387  42.843  1.00  0.00           H
ATOM   2973  HG3 PRO   181      10.927  11.780  42.047  1.00  0.00           H
ATOM   2974  HG2 PRO   181      10.189  10.754  43.404  1.00  0.00           H
ATOM   2975  HD2 PRO   181       9.744  12.571  44.674  1.00  0.00           H
ATOM   2976  HD3 PRO   181      11.137  13.274  43.757  1.00  0.00           H
ATOM   2977  N   LEU   182       6.299  13.393  42.631  0.00  0.00           N
ATOM   2978  CA  LEU   182       4.843  13.593  42.629  0.00  0.00           C
ATOM   2979  C   LEU   182       4.454  14.892  41.958  0.00  0.00           C
ATOM   2980  O   LEU   182       3.565  14.932  41.138  0.00  0.00           O
ATOM   2981  CB  LEU   182       4.215  13.350  44.016  0.00  0.00           C
ATOM   2982  CG  LEU   182       2.629  13.289  44.074  0.00  0.00           C
ATOM   2983  CD1 LEU   182       2.315  12.190  45.126  0.00  0.00           C
ATOM   2984  CD2 LEU   182       1.842  14.539  44.318  0.00  0.00           C
ATOM   2985  H   LEU   182       6.671  13.253  43.559  1.00  0.00           H
ATOM   2986  HA  LEU   182       4.444  12.806  41.989  1.00  0.00           H
ATOM   2987  HB3 LEU   182       4.571  14.112  44.710  1.00  0.00           H
ATOM   2988  HB2 LEU   182       4.625  12.434  44.440  1.00  0.00           H
ATOM   2989  HG  LEU   182       2.299  12.899  43.111  1.00  0.00           H
ATOM   2990 HD11 LEU   182       1.235  12.082  45.229  1.00  0.00           H
ATOM   2991 HD12 LEU   182       2.745  11.242  44.802  1.00  0.00           H
ATOM   2992 HD13 LEU   182       2.744  12.473  46.087  1.00  0.00           H
ATOM   2993 HD21 LEU   182       0.778  14.304  44.324  1.00  0.00           H
ATOM   2994 HD22 LEU   182       2.125  14.965  45.281  1.00  0.00           H
ATOM   2995 HD23 LEU   182       2.049  15.260  43.527  1.00  0.00           H
ATOM   2996  N   VAL   183       5.057  16.029  42.317  0.00  0.00           N
ATOM   2997  CA  VAL   183       4.807  17.342  41.722  0.00  0.00           C
ATOM   2998  C   VAL   183       5.734  17.632  40.464  0.00  0.00           C
ATOM   2999  O   VAL   183       5.312  18.345  39.528  0.00  0.00           O
ATOM   3000  CB  VAL   183       4.769  18.438  42.839  0.00  0.00           C
ATOM   3001  CG1 VAL   183       3.441  18.426  43.632  0.00  0.00           C
ATOM   3002  CG2 VAL   183       6.061  18.586  43.750  0.00  0.00           C
ATOM   3003  H   VAL   183       5.747  16.024  43.054  1.00  0.00           H
ATOM   3004  HA  VAL   183       3.792  17.293  41.329  1.00  0.00           H
ATOM   3005  HB  VAL   183       4.733  19.375  42.284  1.00  0.00           H
ATOM   3006 HG11 VAL   183       3.465  19.205  44.394  1.00  0.00           H
ATOM   3007 HG12 VAL   183       2.609  18.610  42.952  1.00  0.00           H
ATOM   3008 HG13 VAL   183       3.311  17.455  44.109  1.00  0.00           H
ATOM   3009 HG21 VAL   183       5.902  19.379  44.481  1.00  0.00           H
ATOM   3010 HG22 VAL   183       6.250  17.646  44.269  1.00  0.00           H
ATOM   3011 HG23 VAL   183       6.920  18.835  43.126  1.00  0.00           H
ATOM   3012  N   VAL   184       6.937  16.982  40.452  0.00  0.00           N
ATOM   3013  CA  VAL   184       7.793  17.027  39.291  0.00  0.00           C
ATOM   3014  C   VAL   184       7.183  16.281  38.109  0.00  0.00           C
ATOM   3015  O   VAL   184       7.352  16.806  36.984  0.00  0.00           O
ATOM   3016  CB  VAL   184       9.231  16.606  39.700  0.00  0.00           C
ATOM   3017  CG1 VAL   184      10.164  16.096  38.538  0.00  0.00           C
ATOM   3018  CG2 VAL   184       9.896  17.757  40.470  0.00  0.00           C
ATOM   3019  H   VAL   184       7.238  16.461  41.263  1.00  0.00           H
ATOM   3020  HA  VAL   184       7.853  18.074  38.995  1.00  0.00           H
ATOM   3021  HB  VAL   184       9.127  15.779  40.403  1.00  0.00           H
ATOM   3022 HG11 VAL   184      11.140  15.832  38.945  1.00  0.00           H
ATOM   3023 HG12 VAL   184       9.716  15.219  38.070  1.00  0.00           H
ATOM   3024 HG13 VAL   184      10.282  16.884  37.794  1.00  0.00           H
ATOM   3025 HG21 VAL   184      10.906  17.466  40.759  1.00  0.00           H
ATOM   3026 HG22 VAL   184       9.941  18.641  39.835  1.00  0.00           H
ATOM   3027 HG23 VAL   184       9.313  17.982  41.363  1.00  0.00           H
ATOM   3028  N   MET   185       6.552  15.066  38.262  0.00  0.00           N
ATOM   3029  CA  MET   185       5.875  14.388  37.163  0.00  0.00           C
ATOM   3030  C   MET   185       4.667  15.148  36.599  0.00  0.00           C
ATOM   3031  O   MET   185       4.402  15.164  35.361  0.00  0.00           O
ATOM   3032  CB  MET   185       5.351  13.071  37.647  0.00  0.00           C
ATOM   3033  CG  MET   185       6.523  11.993  37.905  0.00  0.00           C
ATOM   3034  SD  MET   185       5.762  10.339  38.334  0.00  0.00           S
ATOM   3035  CE  MET   185       5.538  10.626  40.058  0.00  0.00           C
ATOM   3036  H   MET   185       6.546  14.610  39.163  1.00  0.00           H
ATOM   3037  HA  MET   185       6.590  14.212  36.360  1.00  0.00           H
ATOM   3038  HB3 MET   185       4.646  12.672  36.918  1.00  0.00           H
ATOM   3039  HB2 MET   185       4.788  13.222  38.568  1.00  0.00           H
ATOM   3040  HG3 MET   185       7.150  12.329  38.731  1.00  0.00           H
ATOM   3041  HG2 MET   185       7.128  11.892  37.004  1.00  0.00           H
ATOM   3042  HE1 MET   185       5.087   9.746  40.518  1.00  0.00           H
ATOM   3043  HE2 MET   185       6.504  10.824  40.523  1.00  0.00           H
ATOM   3044  HE3 MET   185       4.884  11.486  40.202  1.00  0.00           H
ATOM   3045  N   CYS   186       3.953  15.898  37.445  0.00  0.00           N
ATOM   3046  CA  CYS   186       2.793  16.701  37.106  0.00  0.00           C
ATOM   3047  C   CYS   186       3.172  18.052  36.479  0.00  0.00           C
ATOM   3048  O   CYS   186       2.483  18.471  35.547  0.00  0.00           O
ATOM   3049  CB  CYS   186       2.201  16.940  38.501  0.00  0.00           C
ATOM   3050  SG  CYS   186       0.522  17.528  38.401  0.00  0.00           S
ATOM   3051  H   CYS   186       4.208  15.940  38.421  1.00  0.00           H
ATOM   3052  HA  CYS   186       2.101  16.149  36.470  1.00  0.00           H
ATOM   3053  HB3 CYS   186       2.810  17.671  39.033  1.00  0.00           H
ATOM   3054  HB2 CYS   186       2.227  16.011  39.070  1.00  0.00           H
ATOM   3055  HG  CYS   186       0.044  17.723  39.633  1.00  0.00           H
ATOM   3056  N   ALA   187       4.248  18.729  36.898  0.00  0.00           N
ATOM   3057  CA  ALA   187       4.887  19.840  36.145  0.00  0.00           C
ATOM   3058  C   ALA   187       5.274  19.360  34.723  0.00  0.00           C
ATOM   3059  O   ALA   187       5.147  20.029  33.720  0.00  0.00           O
ATOM   3060  CB  ALA   187       6.082  20.289  36.934  0.00  0.00           C
ATOM   3061  H   ALA   187       4.680  18.495  37.781  1.00  0.00           H
ATOM   3062  HA  ALA   187       4.182  20.667  36.063  1.00  0.00           H
ATOM   3063  HB1 ALA   187       6.578  21.106  36.410  1.00  0.00           H
ATOM   3064  HB2 ALA   187       5.761  20.631  37.918  1.00  0.00           H
ATOM   3065  HB3 ALA   187       6.777  19.457  37.048  1.00  0.00           H
ATOM   3066  N   ILE   188       5.818  18.144  34.662  0.00  0.00           N
ATOM   3067  CA  ILE   188       6.150  17.492  33.446  0.00  0.00           C
ATOM   3068  C   ILE   188       4.878  17.279  32.571  0.00  0.00           C
ATOM   3069  O   ILE   188       4.878  17.601  31.389  0.00  0.00           O
ATOM   3070  CB  ILE   188       6.910  16.217  33.745  0.00  0.00           C
ATOM   3071  CG1 ILE   188       8.387  16.605  34.015  0.00  0.00           C
ATOM   3072  CG2 ILE   188       6.876  15.272  32.576  0.00  0.00           C
ATOM   3073  CD1 ILE   188       9.308  15.578  34.555  0.00  0.00           C
ATOM   3074  H   ILE   188       6.015  17.636  35.512  1.00  0.00           H
ATOM   3075  HA  ILE   188       6.820  18.151  32.894  1.00  0.00           H
ATOM   3076  HB  ILE   188       6.488  15.732  34.625  1.00  0.00           H
ATOM   3077 HG13 ILE   188       8.412  17.481  34.663  1.00  0.00           H
ATOM   3078 HG12 ILE   188       8.816  17.025  33.106  1.00  0.00           H
ATOM   3079 HG21 ILE   188       7.431  14.367  32.824  1.00  0.00           H
ATOM   3080 HG22 ILE   188       5.842  15.013  32.348  1.00  0.00           H
ATOM   3081 HG23 ILE   188       7.330  15.750  31.708  1.00  0.00           H
ATOM   3082 HD11 ILE   188      10.300  16.011  34.686  1.00  0.00           H
ATOM   3083 HD12 ILE   188       8.936  15.226  35.517  1.00  0.00           H
ATOM   3084 HD13 ILE   188       9.367  14.740  33.860  1.00  0.00           H
ATOM   3085  N   TYR   189       3.909  16.574  33.143  0.00  0.00           N
ATOM   3086  CA  TYR   189       2.696  16.267  32.468  0.00  0.00           C
ATOM   3087  C   TYR   189       1.886  17.465  32.009  0.00  0.00           C
ATOM   3088  O   TYR   189       1.348  17.420  30.913  0.00  0.00           O
ATOM   3089  CB  TYR   189       1.955  15.270  33.340  0.00  0.00           C
ATOM   3090  CG  TYR   189       2.113  13.775  33.115  0.00  0.00           C
ATOM   3091  CD1 TYR   189       1.847  13.225  31.872  0.00  0.00           C
ATOM   3092  CD2 TYR   189       2.566  13.024  34.203  0.00  0.00           C
ATOM   3093  CE1 TYR   189       2.156  11.870  31.674  0.00  0.00           C
ATOM   3094  CE2 TYR   189       2.806  11.693  33.988  0.00  0.00           C
ATOM   3095  CZ  TYR   189       2.496  11.082  32.768  0.00  0.00           C
ATOM   3096  OH  TYR   189       2.665   9.745  32.675  0.00  0.00           O
ATOM   3097  H   TYR   189       4.020  16.237  34.088  1.00  0.00           H
ATOM   3098  HA  TYR   189       2.980  15.728  31.564  1.00  0.00           H
ATOM   3099  HB3 TYR   189       0.893  15.517  33.335  1.00  0.00           H
ATOM   3100  HB2 TYR   189       2.164  15.493  34.386  1.00  0.00           H
ATOM   3101  HD1 TYR   189       1.415  13.835  31.093  1.00  0.00           H
ATOM   3102  HD2 TYR   189       2.712  13.498  35.163  1.00  0.00           H
ATOM   3103  HE1 TYR   189       2.128  11.450  30.680  1.00  0.00           H
ATOM   3104  HE2 TYR   189       3.244  11.090  34.770  1.00  0.00           H
ATOM   3105  HH  TYR   189       2.895   9.390  33.537  1.00  0.00           H
ATOM   3106  N   LEU   190       1.899  18.553  32.757  0.00  0.00           N
ATOM   3107  CA  LEU   190       1.278  19.753  32.372  0.00  0.00           C
ATOM   3108  C   LEU   190       1.868  20.326  31.114  0.00  0.00           C
ATOM   3109  O   LEU   190       1.059  20.806  30.350  0.00  0.00           O
ATOM   3110  CB  LEU   190       1.360  20.724  33.608  0.00  0.00           C
ATOM   3111  CG  LEU   190       0.220  20.517  34.607  0.00  0.00           C
ATOM   3112  CD1 LEU   190       0.513  21.192  35.942  0.00  0.00           C
ATOM   3113  CD2 LEU   190      -1.083  21.116  34.085  0.00  0.00           C
ATOM   3114  H   LEU   190       2.370  18.546  33.650  1.00  0.00           H
ATOM   3115  HA  LEU   190       0.226  19.540  32.182  1.00  0.00           H
ATOM   3116  HB3 LEU   190       1.352  21.756  33.259  1.00  0.00           H
ATOM   3117  HB2 LEU   190       2.315  20.585  34.115  1.00  0.00           H
ATOM   3118  HG  LEU   190       0.080  19.449  34.771  1.00  0.00           H
ATOM   3119 HD11 LEU   190      -0.319  21.023  36.626  1.00  0.00           H
ATOM   3120 HD12 LEU   190       1.424  20.773  36.369  1.00  0.00           H
ATOM   3121 HD13 LEU   190       0.644  22.263  35.787  1.00  0.00           H
ATOM   3122 HD21 LEU   190      -1.876  20.954  34.815  1.00  0.00           H
ATOM   3123 HD22 LEU   190      -0.952  22.186  33.922  1.00  0.00           H
ATOM   3124 HD23 LEU   190      -1.353  20.636  33.144  1.00  0.00           H
ATOM   3125  N   ASP   191       3.201  20.263  30.949  0.00  0.00           N
ATOM   3126  CA  ASP   191       3.828  20.675  29.708  0.00  0.00           C
ATOM   3127  C   ASP   191       3.573  19.750  28.520  0.00  0.00           C
ATOM   3128  O   ASP   191       3.338  20.342  27.429  0.00  0.00           O
ATOM   3129  CB  ASP   191       5.323  20.760  29.939  0.00  0.00           C
ATOM   3130  CG  ASP   191       5.901  21.630  28.852  0.00  0.00           C
ATOM   3131  OD1 ASP   191       6.778  21.151  28.113  0.00  0.00           O
ATOM   3132  OD2 ASP   191       5.558  22.825  28.798  0.00  0.00           O1-
ATOM   3133  H   ASP   191       3.787  19.923  31.698  1.00  0.00           H
ATOM   3134  HA  ASP   191       3.463  21.670  29.453  1.00  0.00           H
ATOM   3135  HB3 ASP   191       5.757  19.762  29.875  1.00  0.00           H
ATOM   3136  HB2 ASP   191       5.515  21.217  30.910  1.00  0.00           H
ATOM   3137  N   ILE   192       3.330  18.443  28.728  0.00  0.00           N
ATOM   3138  CA  ILE   192       2.967  17.536  27.678  0.00  0.00           C
ATOM   3139  C   ILE   192       1.677  17.990  27.041  0.00  0.00           C
ATOM   3140  O   ILE   192       1.644  18.006  25.812  0.00  0.00           O
ATOM   3141  CB  ILE   192       2.989  16.095  28.237  0.00  0.00           C
ATOM   3142  CG1 ILE   192       4.396  15.702  28.529  0.00  0.00           C
ATOM   3143  CG2 ILE   192       2.396  15.054  27.298  0.00  0.00           C
ATOM   3144  CD1 ILE   192       4.534  14.439  29.398  0.00  0.00           C
ATOM   3145  H   ILE   192       3.400  18.058  29.659  1.00  0.00           H
ATOM   3146  HA  ILE   192       3.743  17.598  26.915  1.00  0.00           H
ATOM   3147  HB  ILE   192       2.426  16.078  29.170  1.00  0.00           H
ATOM   3148 HG13 ILE   192       4.910  16.532  29.014  1.00  0.00           H
ATOM   3149 HG12 ILE   192       4.932  15.556  27.591  1.00  0.00           H
ATOM   3150 HG21 ILE   192       2.450  14.070  27.765  1.00  0.00           H
ATOM   3151 HG22 ILE   192       1.355  15.301  27.092  1.00  0.00           H
ATOM   3152 HG23 ILE   192       2.958  15.044  26.364  1.00  0.00           H
ATOM   3153 HD11 ILE   192       5.590  14.224  29.562  1.00  0.00           H
ATOM   3154 HD12 ILE   192       4.043  14.602  30.358  1.00  0.00           H
ATOM   3155 HD13 ILE   192       4.067  13.595  28.890  1.00  0.00           H
ATOM   3156  N   PHE   193       0.636  18.467  27.764  0.00  0.00           N
ATOM   3157  CA  PHE   193      -0.666  18.995  27.391  0.00  0.00           C
ATOM   3158  C   PHE   193      -0.604  20.462  26.907  0.00  0.00           C
ATOM   3159  O   PHE   193      -1.677  21.061  26.622  0.00  0.00           O
ATOM   3160  CB  PHE   193      -1.490  18.947  28.637  0.00  0.00           C
ATOM   3161  CG  PHE   193      -1.816  17.629  29.274  0.00  0.00           C
ATOM   3162  CD1 PHE   193      -1.583  16.412  28.619  0.00  0.00           C
ATOM   3163  CD2 PHE   193      -2.174  17.588  30.681  0.00  0.00           C
ATOM   3164  CE1 PHE   193      -1.593  15.169  29.285  0.00  0.00           C
ATOM   3165  CE2 PHE   193      -2.165  16.320  31.303  0.00  0.00           C
ATOM   3166  CZ  PHE   193      -1.731  15.166  30.674  0.00  0.00           C
ATOM   3167  H   PHE   193       0.693  18.497  28.772  1.00  0.00           H
ATOM   3168  HA  PHE   193      -1.116  18.367  26.622  1.00  0.00           H
ATOM   3169  HB3 PHE   193      -2.416  19.498  28.470  1.00  0.00           H
ATOM   3170  HB2 PHE   193      -1.039  19.599  29.385  1.00  0.00           H
ATOM   3171  HD1 PHE   193      -1.385  16.399  27.557  1.00  0.00           H
ATOM   3172  HD2 PHE   193      -2.430  18.500  31.200  1.00  0.00           H
ATOM   3173  HE1 PHE   193      -1.495  14.253  28.721  1.00  0.00           H
ATOM   3174  HE2 PHE   193      -2.509  16.216  32.321  1.00  0.00           H
ATOM   3175  HZ  PHE   193      -1.501  14.274  31.238  1.00  0.00           H
ATOM   3176  N   TYR   194       0.567  21.103  26.908  0.00  0.00           N
ATOM   3177  CA  TYR   194       0.783  22.497  26.474  0.00  0.00           C
ATOM   3178  C   TYR   194       1.494  22.464  25.097  0.00  0.00           C
ATOM   3179  O   TYR   194       1.307  23.402  24.264  0.00  0.00           O
ATOM   3180  CB  TYR   194       1.632  23.313  27.503  0.00  0.00           C
ATOM   3181  CG  TYR   194       0.901  24.028  28.585  0.00  0.00           C
ATOM   3182  CD1 TYR   194       1.316  23.895  29.894  0.00  0.00           C
ATOM   3183  CD2 TYR   194      -0.263  24.804  28.297  0.00  0.00           C
ATOM   3184  CE1 TYR   194       0.649  24.550  30.983  0.00  0.00           C
ATOM   3185  CE2 TYR   194      -0.965  25.360  29.340  0.00  0.00           C
ATOM   3186  CZ  TYR   194      -0.579  25.247  30.701  0.00  0.00           C
ATOM   3187  OH  TYR   194      -1.404  25.691  31.677  0.00  0.00           O
ATOM   3188  H   TYR   194       1.401  20.630  27.225  1.00  0.00           H
ATOM   3189  HA  TYR   194      -0.186  22.982  26.357  1.00  0.00           H
ATOM   3190  HB3 TYR   194       2.260  24.024  26.965  1.00  0.00           H
ATOM   3191  HB2 TYR   194       2.380  22.658  27.949  1.00  0.00           H
ATOM   3192  HD1 TYR   194       2.172  23.280  30.129  1.00  0.00           H
ATOM   3193  HD2 TYR   194      -0.578  24.946  27.274  1.00  0.00           H
ATOM   3194  HE1 TYR   194       1.070  24.510  31.977  1.00  0.00           H
ATOM   3195  HE2 TYR   194      -1.867  25.921  29.145  1.00  0.00           H
ATOM   3196  HH  TYR   194      -2.163  26.126  31.282  1.00  0.00           H
ATOM   3197  N   ILE   195       2.254  21.412  24.833  0.00  0.00           N
ATOM   3198  CA  ILE   195       2.939  21.212  23.585  0.00  0.00           C
ATOM   3199  C   ILE   195       1.958  21.061  22.391  0.00  0.00           C
ATOM   3200  O   ILE   195       2.103  21.694  21.407  0.00  0.00           O
ATOM   3201  CB  ILE   195       3.953  20.048  23.738  0.00  0.00           C
ATOM   3202  CG1 ILE   195       5.017  20.414  24.678  0.00  0.00           C
ATOM   3203  CG2 ILE   195       4.584  19.727  22.425  0.00  0.00           C
ATOM   3204  CD1 ILE   195       5.763  19.299  25.390  0.00  0.00           C
ATOM   3205  H   ILE   195       2.379  20.691  25.530  1.00  0.00           H
ATOM   3206  HA  ILE   195       3.522  22.114  23.399  1.00  0.00           H
ATOM   3207  HB  ILE   195       3.433  19.166  24.111  1.00  0.00           H
ATOM   3208 HG13 ILE   195       4.616  21.105  25.419  1.00  0.00           H
ATOM   3209 HG12 ILE   195       5.736  21.057  24.170  1.00  0.00           H
ATOM   3210 HG21 ILE   195       5.292  18.908  22.552  1.00  0.00           H
ATOM   3211 HG22 ILE   195       3.813  19.433  21.713  1.00  0.00           H
ATOM   3212 HG23 ILE   195       5.109  20.605  22.049  1.00  0.00           H
ATOM   3213 HD11 ILE   195       6.517  19.729  26.049  1.00  0.00           H
ATOM   3214 HD12 ILE   195       5.060  18.709  25.978  1.00  0.00           H
ATOM   3215 HD13 ILE   195       6.248  18.658  24.654  1.00  0.00           H
ATOM   3216  N   ILE   196       0.928  20.251  22.658  0.00  0.00           N
ATOM   3217  CA  ILE   196      -0.293  20.123  21.889  0.00  0.00           C
ATOM   3218  C   ILE   196      -1.194  21.296  21.806  0.00  0.00           C
ATOM   3219  O   ILE   196      -1.594  21.522  20.701  0.00  0.00           O
ATOM   3220  CB  ILE   196      -1.090  18.848  22.344  0.00  0.00           C
ATOM   3221  CG1 ILE   196      -2.239  18.548  21.389  0.00  0.00           C
ATOM   3222  CG2 ILE   196      -1.521  18.637  23.787  0.00  0.00           C
ATOM   3223  CD1 ILE   196      -3.629  19.057  21.783  0.00  0.00           C
ATOM   3224  H   ILE   196       0.957  19.647  23.467  1.00  0.00           H
ATOM   3225  HA  ILE   196       0.024  19.922  20.866  1.00  0.00           H
ATOM   3226  HB  ILE   196      -0.390  18.032  22.165  1.00  0.00           H
ATOM   3227 HG13 ILE   196      -2.288  17.473  21.214  1.00  0.00           H
ATOM   3228 HG12 ILE   196      -1.988  18.924  20.397  1.00  0.00           H
ATOM   3229 HG21 ILE   196      -2.057  17.692  23.872  1.00  0.00           H
ATOM   3230 HG22 ILE   196      -0.641  18.615  24.430  1.00  0.00           H
ATOM   3231 HG23 ILE   196      -2.174  19.453  24.095  1.00  0.00           H
ATOM   3232 HD11 ILE   196      -4.351  18.775  21.016  1.00  0.00           H
ATOM   3233 HD12 ILE   196      -3.921  18.616  22.736  1.00  0.00           H
ATOM   3234 HD13 ILE   196      -3.606  20.143  21.877  1.00  0.00           H
ATOM   3235  N   ARG   197      -1.411  22.030  22.859  0.00  0.00           N
ATOM   3236  CA  ARG   197      -2.221  23.234  22.876  0.00  0.00           C
ATOM   3237  C   ARG   197      -1.268  24.474  22.696  0.00  0.00           C
ATOM   3238  O   ARG   197      -1.248  25.353  23.543  0.00  0.00           O
ATOM   3239  CB  ARG   197      -3.144  23.314  24.062  0.00  0.00           C
ATOM   3240  CG  ARG   197      -3.962  22.039  24.189  0.00  0.00           C
ATOM   3241  CD  ARG   197      -5.046  22.117  25.322  0.00  0.00           C
ATOM   3242  NE  ARG   197      -5.826  23.261  25.207  0.00  0.00           N
ATOM   3243  CZ  ARG   197      -5.962  24.179  26.182  0.00  0.00           C
ATOM   3244  NH1 ARG   197      -5.213  24.028  27.330  0.00  0.00           N
ATOM   3245  NH2 ARG   197      -6.740  25.236  25.885  0.00  0.00           N1+
ATOM   3246  H   ARG   197      -1.002  21.774  23.746  1.00  0.00           H
ATOM   3247  HA  ARG   197      -2.854  23.196  21.990  1.00  0.00           H
ATOM   3248  HB3 ARG   197      -3.815  24.165  23.943  1.00  0.00           H
ATOM   3249  HB2 ARG   197      -2.558  23.461  24.969  1.00  0.00           H
ATOM   3250  HG3 ARG   197      -3.295  21.199  24.383  1.00  0.00           H
ATOM   3251  HG2 ARG   197      -4.448  21.824  23.237  1.00  0.00           H
ATOM   3252  HD3 ARG   197      -4.555  22.109  26.295  1.00  0.00           H
ATOM   3253  HD2 ARG   197      -5.685  21.236  25.273  1.00  0.00           H
ATOM   3254  HE  ARG   197      -6.307  23.383  24.328  1.00  0.00           H
ATOM   3255 HH12 ARG   197      -5.294  24.701  28.078  1.00  0.00           H
ATOM   3256 HH11 ARG   197      -4.583  23.244  27.422  1.00  0.00           H
ATOM   3257 HH22 ARG   197      -6.886  25.964  26.570  1.00  0.00           H
ATOM   3258 HH21 ARG   197      -7.178  25.302  24.977  1.00  0.00           H
ATOM   3259  N   ASN   198      -0.680  24.493  21.504  0.00  0.00           N
ATOM   3260  CA  ASN   198       0.232  25.563  21.054  0.00  0.00           C
ATOM   3261  C   ASN   198      -0.430  26.756  20.356  0.00  0.00           C
ATOM   3262  O   ASN   198      -1.540  27.054  20.595  0.00  0.00           O
ATOM   3263  CB  ASN   198       1.239  24.898  20.034  0.00  0.00           C
ATOM   3264  CG  ASN   198       2.720  25.160  20.307  0.00  0.00           C
ATOM   3265  ND2 ASN   198       3.425  24.114  20.898  0.00  0.00           N
ATOM   3266  OD1 ASN   198       3.172  26.250  19.980  0.00  0.00           O
ATOM   3267  H   ASN   198      -0.848  23.745  20.846  1.00  0.00           H
ATOM   3268  HA  ASN   198       0.794  25.928  21.913  1.00  0.00           H
ATOM   3269  HB3 ASN   198       0.996  25.225  19.023  1.00  0.00           H
ATOM   3270  HB2 ASN   198       1.063  23.823  20.004  1.00  0.00           H
ATOM   3271 HD22 ASN   198       4.408  24.221  21.105  1.00  0.00           H
ATOM   3272 HD21 ASN   198       2.954  23.249  21.119  1.00  0.00           H
ATOM   3273  N   LYS   199       0.415  27.449  19.566  0.00  0.00           N
ATOM   3274  CA  LYS   199       0.018  28.524  18.716  0.00  0.00           C
ATOM   3275  C   LYS   199      -1.055  28.060  17.686  0.00  0.00           C
ATOM   3276  O   LYS   199      -1.143  26.892  17.470  0.00  0.00           O
ATOM   3277  CB  LYS   199       1.337  29.055  17.998  0.00  0.00           C
ATOM   3278  CG  LYS   199       1.162  30.373  17.235  0.00  0.00           C
ATOM   3279  CD  LYS   199       2.528  30.925  16.785  0.00  0.00           C
ATOM   3280  CE  LYS   199       2.400  32.267  16.118  0.00  0.00           C
ATOM   3281  NZ  LYS   199       3.700  32.817  15.724  0.00  0.00           N1+
ATOM   3282  H   LYS   199       1.398  27.217  19.552  1.00  0.00           H
ATOM   3283  HA  LYS   199      -0.400  29.324  19.327  1.00  0.00           H
ATOM   3284  HB3 LYS   199       1.710  28.290  17.317  1.00  0.00           H
ATOM   3285  HB2 LYS   199       2.130  29.169  18.738  1.00  0.00           H
ATOM   3286  HG3 LYS   199       0.670  31.102  17.878  1.00  0.00           H
ATOM   3287  HG2 LYS   199       0.532  30.206  16.361  1.00  0.00           H
ATOM   3288  HD3 LYS   199       2.995  30.221  16.096  1.00  0.00           H
ATOM   3289  HD2 LYS   199       3.187  31.011  17.649  1.00  0.00           H
ATOM   3290  HE3 LYS   199       1.902  32.962  16.794  1.00  0.00           H
ATOM   3291  HE2 LYS   199       1.764  32.175  15.238  1.00  0.00           H
ATOM   3292  HZ1 LYS   199       3.566  33.715  15.282  1.00  0.00           H
ATOM   3293  HZ2 LYS   199       4.281  32.929  16.543  1.00  0.00           H
ATOM   3294  HZ3 LYS   199       4.150  32.187  15.076  1.00  0.00           H
ATOM   3295  N   LEU   200      -1.843  29.011  17.267  0.00  0.00           N
ATOM   3296  CA  LEU   200      -2.818  28.911  16.206  0.00  0.00           C
ATOM   3297  C   LEU   200      -2.177  28.342  14.940  0.00  0.00           C
ATOM   3298  O   LEU   200      -1.340  28.880  14.266  0.00  0.00           O
ATOM   3299  CB  LEU   200      -3.461  30.320  15.993  0.00  0.00           C
ATOM   3300  CG  LEU   200      -4.648  30.393  15.056  0.00  0.00           C
ATOM   3301  CD1 LEU   200      -5.734  29.289  15.250  0.00  0.00           C
ATOM   3302  CD2 LEU   200      -5.322  31.762  15.058  0.00  0.00           C
ATOM   3303  H   LEU   200      -1.804  29.925  17.696  1.00  0.00           H
ATOM   3304  HA  LEU   200      -3.602  28.225  16.528  1.00  0.00           H
ATOM   3305  HB3 LEU   200      -2.694  31.017  15.655  1.00  0.00           H
ATOM   3306  HB2 LEU   200      -3.742  30.736  16.961  1.00  0.00           H
ATOM   3307  HG  LEU   200      -4.250  30.253  14.051  1.00  0.00           H
ATOM   3308 HD11 LEU   200      -6.537  29.437  14.528  1.00  0.00           H
ATOM   3309 HD12 LEU   200      -5.286  28.307  15.098  1.00  0.00           H
ATOM   3310 HD13 LEU   200      -6.139  29.351  16.260  1.00  0.00           H
ATOM   3311 HD21 LEU   200      -6.166  31.753  14.368  1.00  0.00           H
ATOM   3312 HD22 LEU   200      -5.678  31.991  16.063  1.00  0.00           H
ATOM   3313 HD23 LEU   200      -4.605  32.521  14.745  1.00  0.00           H
ATOM   3314  N   SER   201      -2.687  27.151  14.599  0.00  0.00           N
ATOM   3315  CA  SER   201      -2.512  26.439  13.334  0.00  0.00           C
ATOM   3316  C   SER   201      -3.246  27.139  12.233  0.00  0.00           C
ATOM   3317  O   SER   201      -4.174  27.890  12.509  0.00  0.00           O
ATOM   3318  CB  SER   201      -2.954  24.995  13.434  0.00  0.00           C
ATOM   3319  OG  SER   201      -2.202  24.193  12.503  0.00  0.00           O
ATOM   3320  H   SER   201      -3.266  26.644  15.253  1.00  0.00           H
ATOM   3321  HA  SER   201      -1.450  26.448  13.088  1.00  0.00           H
ATOM   3322  HB3 SER   201      -4.016  24.923  13.200  1.00  0.00           H
ATOM   3323  HB2 SER   201      -2.782  24.632  14.447  1.00  0.00           H
ATOM   3324  HG  SER   201      -2.484  23.278  12.568  1.00  0.00           H
ATOM   3325  N   LEU   202      -2.818  26.977  11.011  0.00  0.00           N
ATOM   3326  CA  LEU   202      -3.268  27.445   9.704  0.00  0.00           C
ATOM   3327  C   LEU   202      -4.705  27.139   9.359  0.00  0.00           C
ATOM   3328  O   LEU   202      -4.951  26.490   8.362  0.00  0.00           O
ATOM   3329  CB  LEU   202      -2.372  26.910   8.603  0.00  0.00           C
ATOM   3330  CG  LEU   202      -0.837  27.049   8.755  0.00  0.00           C
ATOM   3331  CD1 LEU   202      -0.270  26.044   9.732  0.00  0.00           C
ATOM   3332  CD2 LEU   202      -0.157  26.901   7.367  0.00  0.00           C
ATOM   3333  H   LEU   202      -1.996  26.417  10.834  1.00  0.00           H
ATOM   3334  HA  LEU   202      -3.164  28.530   9.701  1.00  0.00           H
ATOM   3335  HB3 LEU   202      -2.677  27.348   7.652  1.00  0.00           H
ATOM   3336  HB2 LEU   202      -2.618  25.864   8.421  1.00  0.00           H
ATOM   3337  HG  LEU   202      -0.622  28.048   9.133  1.00  0.00           H
ATOM   3338 HD11 LEU   202       0.809  26.178   9.807  1.00  0.00           H
ATOM   3339 HD12 LEU   202      -0.723  26.194  10.712  1.00  0.00           H
ATOM   3340 HD13 LEU   202      -0.487  25.035   9.382  1.00  0.00           H
ATOM   3341 HD21 LEU   202       0.923  26.999   7.478  1.00  0.00           H
ATOM   3342 HD22 LEU   202      -0.391  25.922   6.950  1.00  0.00           H
ATOM   3343 HD23 LEU   202      -0.525  27.678   6.697  1.00  0.00           H
ATOM   3344  N   ASN   203      -5.607  27.689  10.230  0.00  0.00           N
ATOM   3345  CA  ASN   203      -7.044  27.706  10.017  0.00  0.00           C
ATOM   3346  C   ASN   203      -7.332  28.901   9.140  0.00  0.00           C
ATOM   3347  O   ASN   203      -6.896  30.000   9.455  0.00  0.00           O
ATOM   3348  CB  ASN   203      -7.766  27.808  11.348  0.00  0.00           C
ATOM   3349  CG  ASN   203      -7.717  26.512  12.128  0.00  0.00           C
ATOM   3350  ND2 ASN   203      -6.983  26.503  13.231  0.00  0.00           N
ATOM   3351  OD1 ASN   203      -8.208  25.470  11.725  0.00  0.00           O
ATOM   3352  H   ASN   203      -5.285  28.119  11.086  1.00  0.00           H
ATOM   3353  HA  ASN   203      -7.349  26.794   9.504  1.00  0.00           H
ATOM   3354  HB3 ASN   203      -8.805  28.088  11.176  1.00  0.00           H
ATOM   3355  HB2 ASN   203      -7.320  28.606  11.942  1.00  0.00           H
ATOM   3356 HD22 ASN   203      -6.918  25.662  13.787  1.00  0.00           H
ATOM   3357 HD21 ASN   203      -6.489  27.337  13.516  1.00  0.00           H
ATOM   3358  N   LEU   204      -8.277  28.678   8.129  0.00  0.00           N
ATOM   3359  CA  LEU   204      -8.839  29.838   7.471  0.00  0.00           C
ATOM   3360  C   LEU   204     -10.168  30.216   8.199  0.00  0.00           C
ATOM   3361  O   LEU   204     -11.207  30.188   7.565  0.00  0.00           O
ATOM   3362  CB  LEU   204      -9.122  29.343   6.013  0.00  0.00           C
ATOM   3363  CG  LEU   204      -8.959  30.394   4.841  0.00  0.00           C
ATOM   3364  CD1 LEU   204      -9.155  29.768   3.465  0.00  0.00           C
ATOM   3365  CD2 LEU   204      -9.771  31.687   4.833  0.00  0.00           C
ATOM   3366  H   LEU   204      -8.542  27.735   7.884  1.00  0.00           H
ATOM   3367  HA  LEU   204      -8.137  30.672   7.475  1.00  0.00           H
ATOM   3368  HB3 LEU   204     -10.122  28.911   5.970  1.00  0.00           H
ATOM   3369  HB2 LEU   204      -8.499  28.473   5.803  1.00  0.00           H
ATOM   3370  HG  LEU   204      -7.915  30.706   4.873  1.00  0.00           H
ATOM   3371 HD11 LEU   204      -9.033  30.532   2.697  1.00  0.00           H
ATOM   3372 HD12 LEU   204      -8.416  28.981   3.315  1.00  0.00           H
ATOM   3373 HD13 LEU   204     -10.157  29.343   3.398  1.00  0.00           H
ATOM   3374 HD21 LEU   204      -9.516  32.271   3.949  1.00  0.00           H
ATOM   3375 HD22 LEU   204     -10.834  31.449   4.816  1.00  0.00           H
ATOM   3376 HD23 LEU   204      -9.543  32.265   5.728  1.00  0.00           H
ATOM   3377  N   SER   205     -10.076  30.477   9.446  0.00  0.00           N
ATOM   3378  CA  SER   205     -11.159  30.706  10.407  0.00  0.00           C
ATOM   3379  C   SER   205     -10.702  31.461  11.628  0.00  0.00           C
ATOM   3380  O   SER   205      -9.543  31.917  11.712  0.00  0.00           O
ATOM   3381  CB  SER   205     -11.855  29.426  10.722  0.00  0.00           C
ATOM   3382  OG  SER   205     -11.185  28.652  11.708  0.00  0.00           O
ATOM   3383  H   SER   205      -9.167  30.547   9.882  1.00  0.00           H
ATOM   3384  HA  SER   205     -11.889  31.341   9.905  1.00  0.00           H
ATOM   3385  HB3 SER   205     -11.961  28.838   9.810  1.00  0.00           H
ATOM   3386  HB2 SER   205     -12.870  29.639  11.057  1.00  0.00           H
ATOM   3387  HG  SER   205     -11.677  27.843  11.869  1.00  0.00           H
ATOM   3388  N   ASN   206     -11.619  31.804  12.491  0.00  0.00           N
ATOM   3389  CA  ASN   206     -11.301  32.189  13.889  0.00  0.00           C
ATOM   3390  C   ASN   206     -10.360  31.221  14.598  0.00  0.00           C
ATOM   3391  O   ASN   206     -10.357  30.025  14.301  0.00  0.00           O
ATOM   3392  CB  ASN   206     -12.562  32.447  14.700  0.00  0.00           C
ATOM   3393  CG  ASN   206     -13.134  33.810  14.313  0.00  0.00           C
ATOM   3394  ND2 ASN   206     -12.668  34.940  14.865  0.00  0.00           N
ATOM   3395  OD1 ASN   206     -14.002  33.838  13.406  0.00  0.00           O
ATOM   3396  H   ASN   206     -12.591  31.815  12.217  1.00  0.00           H
ATOM   3397  HA  ASN   206     -10.774  33.141  13.832  1.00  0.00           H
ATOM   3398  HB3 ASN   206     -12.317  32.444  15.762  1.00  0.00           H
ATOM   3399  HB2 ASN   206     -13.297  31.671  14.486  1.00  0.00           H
ATOM   3400 HD22 ASN   206     -13.059  35.832  14.596  1.00  0.00           H
ATOM   3401 HD21 ASN   206     -11.926  34.899  15.549  1.00  0.00           H
ATOM   3402  N   SER   207      -9.816  31.731  15.738  0.00  0.00           N
ATOM   3403  CA  SER   207      -9.042  30.951  16.694  0.00  0.00           C
ATOM   3404  C   SER   207      -9.821  29.674  17.167  0.00  0.00           C
ATOM   3405  O   SER   207     -10.978  29.822  17.625  0.00  0.00           O
ATOM   3406  CB  SER   207      -8.493  31.739  17.769  0.00  0.00           C
ATOM   3407  OG  SER   207      -7.776  31.117  18.719  0.00  0.00           O
ATOM   3408  H   SER   207      -9.939  32.708  15.963  1.00  0.00           H
ATOM   3409  HA  SER   207      -8.182  30.578  16.137  1.00  0.00           H
ATOM   3410  HB3 SER   207      -9.296  32.305  18.242  1.00  0.00           H
ATOM   3411  HB2 SER   207      -7.899  32.551  17.349  1.00  0.00           H
ATOM   3412  HG  SER   207      -7.475  31.760  19.366  1.00  0.00           H
ATOM   3413  N   LYS   208      -9.199  28.440  16.997  0.00  0.00           N
ATOM   3414  CA  LYS   208      -9.776  27.134  17.103  0.00  0.00           C
ATOM   3415  C   LYS   208      -8.611  26.230  17.481  0.00  0.00           C
ATOM   3416  O   LYS   208      -7.544  26.409  16.997  0.00  0.00           O
ATOM   3417  CB  LYS   208     -10.398  26.852  15.730  0.00  0.00           C
ATOM   3418  CG  LYS   208     -11.413  25.706  15.757  0.00  0.00           C
ATOM   3419  CD  LYS   208     -12.201  25.559  14.472  0.00  0.00           C
ATOM   3420  CE  LYS   208     -11.299  25.165  13.266  0.00  0.00           C
ATOM   3421  NZ  LYS   208     -12.095  24.995  12.023  0.00  0.00           N1+
ATOM   3422  H   LYS   208      -8.216  28.397  16.769  1.00  0.00           H
ATOM   3423  HA  LYS   208     -10.541  27.116  17.880  1.00  0.00           H
ATOM   3424  HB3 LYS   208      -9.608  26.619  15.016  1.00  0.00           H
ATOM   3425  HB2 LYS   208     -10.882  27.756  15.359  1.00  0.00           H
ATOM   3426  HG3 LYS   208     -12.102  25.853  16.589  1.00  0.00           H
ATOM   3427  HG2 LYS   208     -10.897  24.771  15.974  1.00  0.00           H
ATOM   3428  HD3 LYS   208     -12.712  26.496  14.251  1.00  0.00           H
ATOM   3429  HD2 LYS   208     -12.976  24.805  14.607  1.00  0.00           H
ATOM   3430  HE3 LYS   208     -10.777  24.235  13.492  1.00  0.00           H
ATOM   3431  HE2 LYS   208     -10.544  25.936  13.111  1.00  0.00           H
ATOM   3432  HZ1 LYS   208     -11.482  24.740  11.262  1.00  0.00           H
ATOM   3433  HZ2 LYS   208     -12.782  24.267  12.159  1.00  0.00           H
ATOM   3434  HZ3 LYS   208     -12.564  25.862  11.801  1.00  0.00           H
ATOM   3435  N   GLU   209      -8.829  25.418  18.546  0.00  0.00           N
ATOM   3436  CA  GLU   209      -7.805  24.397  18.989  0.00  0.00           C
ATOM   3437  C   GLU   209      -7.845  23.295  17.880  0.00  0.00           C
ATOM   3438  O   GLU   209      -8.864  22.617  17.689  0.00  0.00           O
ATOM   3439  CB  GLU   209      -8.425  23.809  20.242  0.00  0.00           C
ATOM   3440  CG  GLU   209      -8.370  24.815  21.417  0.00  0.00           C
ATOM   3441  CD  GLU   209      -7.830  24.244  22.775  0.00  0.00           C
ATOM   3442  OE1 GLU   209      -6.842  23.449  22.739  0.00  0.00           O
ATOM   3443  OE2 GLU   209      -8.275  24.757  23.770  0.00  0.00           O1-
ATOM   3444  H   GLU   209      -9.693  25.487  19.065  1.00  0.00           H
ATOM   3445  HA  GLU   209      -6.812  24.817  19.150  1.00  0.00           H
ATOM   3446  HB3 GLU   209      -7.892  22.899  20.518  1.00  0.00           H
ATOM   3447  HB2 GLU   209      -9.462  23.541  20.042  1.00  0.00           H
ATOM   3448  HG3 GLU   209      -9.362  25.240  21.574  1.00  0.00           H
ATOM   3449  HG2 GLU   209      -7.770  25.677  21.125  1.00  0.00           H
ATOM   3450  N   THR   210      -6.635  23.102  17.199  0.00  0.00           N
ATOM   3451  CA  THR   210      -6.488  22.249  16.085  0.00  0.00           C
ATOM   3452  C   THR   210      -5.051  21.684  15.996  0.00  0.00           C
ATOM   3453  O   THR   210      -4.185  22.220  16.732  0.00  0.00           O
ATOM   3454  CB  THR   210      -6.857  22.995  14.775  0.00  0.00           C
ATOM   3455  CG2 THR   210      -8.347  23.287  14.549  0.00  0.00           C
ATOM   3456  OG1 THR   210      -6.246  24.208  14.612  0.00  0.00           O
ATOM   3457  H   THR   210      -5.803  23.588  17.500  1.00  0.00           H
ATOM   3458  HA  THR   210      -7.176  21.412  16.205  1.00  0.00           H
ATOM   3459  HB  THR   210      -6.530  22.363  13.949  1.00  0.00           H
ATOM   3460 HG21 THR   210      -8.476  23.811  13.602  1.00  0.00           H
ATOM   3461 HG22 THR   210      -8.902  22.349  14.523  1.00  0.00           H
ATOM   3462 HG23 THR   210      -8.723  23.909  15.361  1.00  0.00           H
ATOM   3463  HG1 THR   210      -6.527  24.600  13.782  1.00  0.00           H
ATOM   3464  N   GLY   211      -4.797  20.607  15.265  0.00  0.00           N
ATOM   3465  CA  GLY   211      -3.545  19.985  15.054  0.00  0.00           C
ATOM   3466  C   GLY   211      -3.730  18.521  15.257  0.00  0.00           C
ATOM   3467  O   GLY   211      -3.150  18.023  16.193  0.00  0.00           O
ATOM   3468  H   GLY   211      -5.548  20.137  14.781  1.00  0.00           H
ATOM   3469  HA3 GLY   211      -2.825  20.364  15.779  1.00  0.00           H
ATOM   3470  HA2 GLY   211      -3.215  20.171  14.032  1.00  0.00           H
ATOM   3471  N   ALA   212      -4.439  17.897  14.309  0.00  0.00           N
ATOM   3472  CA  ALA   212      -4.801  16.489  14.409  0.00  0.00           C
ATOM   3473  C   ALA   212      -3.646  15.580  14.754  0.00  0.00           C
ATOM   3474  O   ALA   212      -3.854  14.602  15.496  0.00  0.00           O
ATOM   3475  CB  ALA   212      -5.369  16.121  13.108  0.00  0.00           C
ATOM   3476  H   ALA   212      -4.742  18.403  13.489  1.00  0.00           H
ATOM   3477  HA  ALA   212      -5.572  16.379  15.171  1.00  0.00           H
ATOM   3478  HB1 ALA   212      -5.661  15.071  13.122  1.00  0.00           H
ATOM   3479  HB2 ALA   212      -6.245  16.738  12.906  1.00  0.00           H
ATOM   3480  HB3 ALA   212      -4.625  16.280  12.328  1.00  0.00           H
ATOM   3481  N   PHE   213      -2.411  15.902  14.278  0.00  0.00           N
ATOM   3482  CA  PHE   213      -1.139  15.240  14.607  0.00  0.00           C
ATOM   3483  C   PHE   213      -0.898  15.270  16.066  0.00  0.00           C
ATOM   3484  O   PHE   213      -0.695  14.238  16.747  0.00  0.00           O
ATOM   3485  CB  PHE   213      -0.098  16.033  13.791  0.00  0.00           C
ATOM   3486  CG  PHE   213       1.387  15.692  13.971  0.00  0.00           C
ATOM   3487  CD1 PHE   213       1.793  14.368  13.872  0.00  0.00           C
ATOM   3488  CD2 PHE   213       2.367  16.713  14.183  0.00  0.00           C
ATOM   3489  CE1 PHE   213       3.142  13.950  14.112  0.00  0.00           C
ATOM   3490  CE2 PHE   213       3.709  16.306  14.349  0.00  0.00           C
ATOM   3491  CZ  PHE   213       4.009  14.942  14.406  0.00  0.00           C
ATOM   3492  H   PHE   213      -2.304  16.668  13.628  1.00  0.00           H
ATOM   3493  HA  PHE   213      -1.164  14.206  14.262  1.00  0.00           H
ATOM   3494  HB3 PHE   213      -0.243  17.099  13.968  1.00  0.00           H
ATOM   3495  HB2 PHE   213      -0.352  15.971  12.733  1.00  0.00           H
ATOM   3496  HD1 PHE   213       1.079  13.603  13.604  1.00  0.00           H
ATOM   3497  HD2 PHE   213       2.068  17.751  14.211  1.00  0.00           H
ATOM   3498  HE1 PHE   213       3.402  12.904  14.051  1.00  0.00           H
ATOM   3499  HE2 PHE   213       4.492  17.046  14.431  1.00  0.00           H
ATOM   3500  HZ  PHE   213       5.017  14.705  14.712  1.00  0.00           H
ATOM   3501  N   TYR   214      -0.780  16.455  16.724  0.00  0.00           N
ATOM   3502  CA  TYR   214      -0.450  16.507  18.189  0.00  0.00           C
ATOM   3503  C   TYR   214      -1.571  15.933  19.043  0.00  0.00           C
ATOM   3504  O   TYR   214      -1.289  15.428  20.123  0.00  0.00           O
ATOM   3505  CB  TYR   214      -0.254  17.987  18.612  0.00  0.00           C
ATOM   3506  CG  TYR   214       0.876  18.670  17.866  0.00  0.00           C
ATOM   3507  CD1 TYR   214       2.167  18.673  18.442  0.00  0.00           C
ATOM   3508  CD2 TYR   214       0.625  19.390  16.691  0.00  0.00           C
ATOM   3509  CE1 TYR   214       3.205  19.427  17.932  0.00  0.00           C
ATOM   3510  CE2 TYR   214       1.714  20.072  16.150  0.00  0.00           C
ATOM   3511  CZ  TYR   214       2.938  20.192  16.802  0.00  0.00           C
ATOM   3512  OH  TYR   214       4.036  20.885  16.230  0.00  0.00           O
ATOM   3513  H   TYR   214      -0.915  17.324  16.227  1.00  0.00           H
ATOM   3514  HA  TYR   214       0.469  15.951  18.374  1.00  0.00           H
ATOM   3515  HB3 TYR   214      -0.061  18.035  19.684  1.00  0.00           H
ATOM   3516  HB2 TYR   214      -1.181  18.536  18.447  1.00  0.00           H
ATOM   3517  HD1 TYR   214       2.370  18.070  19.314  1.00  0.00           H
ATOM   3518  HD2 TYR   214      -0.365  19.392  16.260  1.00  0.00           H
ATOM   3519  HE1 TYR   214       4.173  19.406  18.410  1.00  0.00           H
ATOM   3520  HE2 TYR   214       1.631  20.539  15.180  1.00  0.00           H
ATOM   3521  HH  TYR   214       3.739  21.377  15.461  1.00  0.00           H
ATOM   3522  N   GLY   215      -2.781  15.877  18.490  0.00  0.00           N
ATOM   3523  CA  GLY   215      -4.019  15.276  18.999  0.00  0.00           C
ATOM   3524  C   GLY   215      -3.919  13.760  19.175  0.00  0.00           C
ATOM   3525  O   GLY   215      -4.441  13.219  20.148  0.00  0.00           O
ATOM   3526  H   GLY   215      -2.941  16.291  17.583  1.00  0.00           H
ATOM   3527  HA3 GLY   215      -4.840  15.508  18.321  1.00  0.00           H
ATOM   3528  HA2 GLY   215      -4.279  15.735  19.953  1.00  0.00           H
ATOM   3529  N   ARG   216      -3.215  13.128  18.191  0.00  0.00           N
ATOM   3530  CA  ARG   216      -2.710  11.799  18.376  0.00  0.00           C
ATOM   3531  C   ARG   216      -1.447  11.713  19.244  0.00  0.00           C
ATOM   3532  O   ARG   216      -1.439  10.869  20.105  0.00  0.00           O
ATOM   3533  CB  ARG   216      -2.483  11.176  16.992  0.00  0.00           C
ATOM   3534  CG  ARG   216      -3.817  10.889  16.207  0.00  0.00           C
ATOM   3535  CD  ARG   216      -3.491  10.126  14.919  0.00  0.00           C
ATOM   3536  NE  ARG   216      -4.689   9.809  14.124  0.00  0.00           N
ATOM   3537  CZ  ARG   216      -4.684   9.162  12.965  0.00  0.00           C
ATOM   3538  NH1 ARG   216      -3.568   8.905  12.261  0.00  0.00           N
ATOM   3539  NH2 ARG   216      -5.914   8.773  12.416  0.00  0.00           N1+
ATOM   3540  H   ARG   216      -3.042  13.597  17.313  1.00  0.00           H
ATOM   3541  HA  ARG   216      -3.488  11.219  18.872  1.00  0.00           H
ATOM   3542  HB3 ARG   216      -1.920  10.249  17.101  1.00  0.00           H
ATOM   3543  HB2 ARG   216      -1.849  11.834  16.399  1.00  0.00           H
ATOM   3544  HG3 ARG   216      -4.301  11.833  15.957  1.00  0.00           H
ATOM   3545  HG2 ARG   216      -4.481  10.287  16.827  1.00  0.00           H
ATOM   3546  HD3 ARG   216      -2.967   9.203  15.168  1.00  0.00           H
ATOM   3547  HD2 ARG   216      -2.800  10.714  14.315  1.00  0.00           H
ATOM   3548  HE  ARG   216      -5.562  10.124  14.523  1.00  0.00           H
ATOM   3549 HH12 ARG   216      -3.627   8.408  11.384  1.00  0.00           H
ATOM   3550 HH11 ARG   216      -2.670   9.209  12.609  1.00  0.00           H
ATOM   3551 HH22 ARG   216      -5.940   8.279  11.535  1.00  0.00           H
ATOM   3552 HH21 ARG   216      -6.774   8.986  12.901  1.00  0.00           H
ATOM   3553  N   GLU   217      -0.443  12.580  19.082  0.00  0.00           N
ATOM   3554  CA  GLU   217       0.896  12.472  19.748  0.00  0.00           C
ATOM   3555  C   GLU   217       0.844  12.618  21.268  0.00  0.00           C
ATOM   3556  O   GLU   217       1.865  12.149  21.883  0.00  0.00           O
ATOM   3557  CB  GLU   217       1.731  13.586  19.102  0.00  0.00           C
ATOM   3558  CG  GLU   217       3.240  13.274  19.302  0.00  0.00           C
ATOM   3559  CD  GLU   217       3.802  12.132  18.480  0.00  0.00           C
ATOM   3560  OE1 GLU   217       3.088  11.691  17.557  0.00  0.00           O
ATOM   3561  OE2 GLU   217       4.978  11.750  18.750  0.00  0.00           O1-
ATOM   3562  H   GLU   217      -0.558  13.378  18.474  1.00  0.00           H
ATOM   3563  HA  GLU   217       1.339  11.508  19.499  1.00  0.00           H
ATOM   3564  HB3 GLU   217       1.492  14.539  19.574  1.00  0.00           H
ATOM   3565  HB2 GLU   217       1.509  13.635  18.036  1.00  0.00           H
ATOM   3566  HG3 GLU   217       3.431  13.084  20.358  1.00  0.00           H
ATOM   3567  HG2 GLU   217       3.822  14.175  19.110  1.00  0.00           H
ATOM   3568  N   PHE   218      -0.212  13.215  21.858  0.00  0.00           N
ATOM   3569  CA  PHE   218      -0.308  13.482  23.243  0.00  0.00           C
ATOM   3570  C   PHE   218      -1.102  12.373  23.980  0.00  0.00           C
ATOM   3571  O   PHE   218      -1.108  12.278  25.223  0.00  0.00           O
ATOM   3572  CB  PHE   218      -0.958  14.850  23.415  0.00  0.00           C
ATOM   3573  CG  PHE   218      -2.410  14.939  23.797  0.00  0.00           C
ATOM   3574  CD1 PHE   218      -2.789  15.035  25.117  0.00  0.00           C
ATOM   3575  CD2 PHE   218      -3.443  14.976  22.774  0.00  0.00           C
ATOM   3576  CE1 PHE   218      -4.066  15.444  25.532  0.00  0.00           C
ATOM   3577  CE2 PHE   218      -4.690  15.272  23.205  0.00  0.00           C
ATOM   3578  CZ  PHE   218      -5.012  15.542  24.513  0.00  0.00           C
ATOM   3579  H   PHE   218      -1.004  13.503  21.302  1.00  0.00           H
ATOM   3580  HA  PHE   218       0.699  13.522  23.659  1.00  0.00           H
ATOM   3581  HB3 PHE   218      -0.792  15.438  22.512  1.00  0.00           H
ATOM   3582  HB2 PHE   218      -0.369  15.436  24.120  1.00  0.00           H
ATOM   3583  HD1 PHE   218      -2.087  14.789  25.900  1.00  0.00           H
ATOM   3584  HD2 PHE   218      -3.190  14.774  21.744  1.00  0.00           H
ATOM   3585  HE1 PHE   218      -4.253  15.656  26.574  1.00  0.00           H
ATOM   3586  HE2 PHE   218      -5.510  15.307  22.503  1.00  0.00           H
ATOM   3587  HZ  PHE   218      -6.025  15.836  24.743  1.00  0.00           H
ATOM   3588  N   LYS   219      -1.819  11.570  23.208  0.00  0.00           N
ATOM   3589  CA  LYS   219      -3.057  10.921  23.685  0.00  0.00           C
ATOM   3590  C   LYS   219      -2.729   9.836  24.667  0.00  0.00           C
ATOM   3591  O   LYS   219      -3.440   9.770  25.705  0.00  0.00           O
ATOM   3592  CB  LYS   219      -3.685  10.245  22.449  0.00  0.00           C
ATOM   3593  CG  LYS   219      -4.975   9.456  22.642  0.00  0.00           C
ATOM   3594  CD  LYS   219      -4.689   7.926  22.706  0.00  0.00           C
ATOM   3595  CE  LYS   219      -6.038   7.161  22.836  0.00  0.00           C
ATOM   3596  NZ  LYS   219      -5.941   5.768  23.114  0.00  0.00           N1+
ATOM   3597  H   LYS   219      -1.524  11.385  22.260  1.00  0.00           H
ATOM   3598  HA  LYS   219      -3.739  11.651  24.121  1.00  0.00           H
ATOM   3599  HB3 LYS   219      -2.941   9.603  21.977  1.00  0.00           H
ATOM   3600  HB2 LYS   219      -3.837  10.994  21.671  1.00  0.00           H
ATOM   3601  HG3 LYS   219      -5.655   9.664  21.816  1.00  0.00           H
ATOM   3602  HG2 LYS   219      -5.460   9.773  23.565  1.00  0.00           H
ATOM   3603  HD3 LYS   219      -4.064   7.709  23.572  1.00  0.00           H
ATOM   3604  HD2 LYS   219      -4.181   7.613  21.794  1.00  0.00           H
ATOM   3605  HE3 LYS   219      -6.623   7.307  21.928  1.00  0.00           H
ATOM   3606  HE2 LYS   219      -6.650   7.639  23.601  1.00  0.00           H
ATOM   3607  HZ1 LYS   219      -6.868   5.372  23.178  1.00  0.00           H
ATOM   3608  HZ2 LYS   219      -5.430   5.311  22.372  1.00  0.00           H
ATOM   3609  HZ3 LYS   219      -5.456   5.632  23.990  1.00  0.00           H
ATOM   3610  N   THR   220      -1.677   9.061  24.526  0.00  0.00           N
ATOM   3611  CA  THR   220      -1.223   8.074  25.508  0.00  0.00           C
ATOM   3612  C   THR   220      -0.844   8.690  26.879  0.00  0.00           C
ATOM   3613  O   THR   220      -1.218   8.096  27.921  0.00  0.00           O
ATOM   3614  CB  THR   220      -0.020   7.284  24.878  0.00  0.00           C
ATOM   3615  CG2 THR   220       1.415   7.942  24.839  0.00  0.00           C
ATOM   3616  OG1 THR   220      -0.012   6.056  25.449  0.00  0.00           O
ATOM   3617  H   THR   220      -1.113   9.122  23.690  1.00  0.00           H
ATOM   3618  HA  THR   220      -2.037   7.368  25.673  1.00  0.00           H
ATOM   3619  HB  THR   220      -0.293   7.119  23.836  1.00  0.00           H
ATOM   3620 HG21 THR   220       2.118   7.254  24.370  1.00  0.00           H
ATOM   3621 HG22 THR   220       1.375   8.868  24.265  1.00  0.00           H
ATOM   3622 HG23 THR   220       1.743   8.159  25.855  1.00  0.00           H
ATOM   3623  HG1 THR   220       0.713   5.540  25.089  1.00  0.00           H
ATOM   3624  N   ALA   221      -0.321   9.876  26.919  0.00  0.00           N
ATOM   3625  CA  ALA   221       0.203  10.392  28.148  0.00  0.00           C
ATOM   3626  C   ALA   221      -0.962  10.774  29.076  0.00  0.00           C
ATOM   3627  O   ALA   221      -0.751  10.910  30.273  0.00  0.00           O
ATOM   3628  CB  ALA   221       1.004  11.715  27.849  0.00  0.00           C
ATOM   3629  H   ALA   221      -0.282  10.439  26.082  1.00  0.00           H
ATOM   3630  HA  ALA   221       0.848   9.655  28.628  1.00  0.00           H
ATOM   3631  HB1 ALA   221       1.407  12.115  28.780  1.00  0.00           H
ATOM   3632  HB2 ALA   221       1.823  11.497  27.163  1.00  0.00           H
ATOM   3633  HB3 ALA   221       0.338  12.450  27.397  1.00  0.00           H
ATOM   3634  N   LYS   222      -2.130  11.118  28.563  0.00  0.00           N
ATOM   3635  CA  LYS   222      -3.309  11.511  29.313  0.00  0.00           C
ATOM   3636  C   LYS   222      -3.879  10.256  29.948  0.00  0.00           C
ATOM   3637  O   LYS   222      -4.396  10.305  31.028  0.00  0.00           O
ATOM   3638  CB  LYS   222      -4.193  12.316  28.385  0.00  0.00           C
ATOM   3639  CG  LYS   222      -5.298  13.061  29.077  0.00  0.00           C
ATOM   3640  CD  LYS   222      -6.500  12.245  29.481  0.00  0.00           C
ATOM   3641  CE  LYS   222      -7.200  12.738  30.740  0.00  0.00           C
ATOM   3642  NZ  LYS   222      -7.670  14.139  30.533  0.00  0.00           N1+
ATOM   3643  H   LYS   222      -2.260  11.122  27.561  1.00  0.00           H
ATOM   3644  HA  LYS   222      -2.985  12.171  30.117  1.00  0.00           H
ATOM   3645  HB3 LYS   222      -4.620  11.656  27.630  1.00  0.00           H
ATOM   3646  HB2 LYS   222      -3.580  13.020  27.822  1.00  0.00           H
ATOM   3647  HG3 LYS   222      -5.622  13.890  28.448  1.00  0.00           H
ATOM   3648  HG2 LYS   222      -4.896  13.567  29.955  1.00  0.00           H
ATOM   3649  HD3 LYS   222      -6.202  11.206  29.617  1.00  0.00           H
ATOM   3650  HD2 LYS   222      -7.213  12.221  28.657  1.00  0.00           H
ATOM   3651  HE3 LYS   222      -6.503  12.709  31.578  1.00  0.00           H
ATOM   3652  HE2 LYS   222      -8.055  12.096  30.955  1.00  0.00           H
ATOM   3653  HZ1 LYS   222      -8.134  14.466  31.368  1.00  0.00           H
ATOM   3654  HZ2 LYS   222      -6.879  14.734  30.334  1.00  0.00           H
ATOM   3655  N   SER   223      -3.691   9.087  29.324  0.00  0.00           N
ATOM   3656  CA  SER   223      -4.045   7.817  29.967  0.00  0.00           C
ATOM   3657  C   SER   223      -3.066   7.463  31.126  0.00  0.00           C
ATOM   3658  O   SER   223      -3.499   6.886  32.101  0.00  0.00           O
ATOM   3659  CB  SER   223      -4.140   6.691  29.022  0.00  0.00           C
ATOM   3660  OG  SER   223      -5.190   6.955  28.100  0.00  0.00           O
ATOM   3661  H   SER   223      -3.299   9.069  28.393  1.00  0.00           H
ATOM   3662  HA  SER   223      -5.032   7.947  30.410  1.00  0.00           H
ATOM   3663  HB3 SER   223      -4.360   5.775  29.570  1.00  0.00           H
ATOM   3664  HB2 SER   223      -3.199   6.590  28.481  1.00  0.00           H
ATOM   3665  HG  SER   223      -5.261   6.227  27.478  1.00  0.00           H
ATOM   3666  N   LEU   224      -1.771   7.794  30.996  0.00  0.00           N
ATOM   3667  CA  LEU   224      -0.733   7.323  31.928  0.00  0.00           C
ATOM   3668  C   LEU   224      -0.728   8.275  33.123  0.00  0.00           C
ATOM   3669  O   LEU   224      -0.576   7.837  34.234  0.00  0.00           O
ATOM   3670  CB  LEU   224       0.667   7.168  31.246  0.00  0.00           C
ATOM   3671  CG  LEU   224       0.911   5.839  30.569  0.00  0.00           C
ATOM   3672  CD1 LEU   224       0.863   4.648  31.496  0.00  0.00           C
ATOM   3673  CD2 LEU   224       0.101   5.444  29.302  0.00  0.00           C
ATOM   3674  H   LEU   224      -1.476   8.389  30.235  1.00  0.00           H
ATOM   3675  HA  LEU   224      -1.035   6.340  32.290  1.00  0.00           H
ATOM   3676  HB3 LEU   224       1.449   7.345  31.984  1.00  0.00           H
ATOM   3677  HB2 LEU   224       0.807   7.972  30.523  1.00  0.00           H
ATOM   3678  HG  LEU   224       1.947   5.886  30.232  1.00  0.00           H
ATOM   3679 HD11 LEU   224       1.048   3.737  30.927  1.00  0.00           H
ATOM   3680 HD12 LEU   224       1.626   4.756  32.267  1.00  0.00           H
ATOM   3681 HD13 LEU   224      -0.120   4.590  31.964  1.00  0.00           H
ATOM   3682 HD21 LEU   224       0.416   4.458  28.962  1.00  0.00           H
ATOM   3683 HD22 LEU   224      -0.962   5.422  29.542  1.00  0.00           H
ATOM   3684 HD23 LEU   224       0.280   6.175  28.513  1.00  0.00           H
ATOM   3685  N   PHE   225      -1.061   9.561  32.848  0.00  0.00           N
ATOM   3686  CA  PHE   225      -1.324  10.550  33.855  0.00  0.00           C
ATOM   3687  C   PHE   225      -2.399  10.158  34.924  0.00  0.00           C
ATOM   3688  O   PHE   225      -2.254  10.388  36.115  0.00  0.00           O
ATOM   3689  CB  PHE   225      -1.742  11.805  33.090  0.00  0.00           C
ATOM   3690  CG  PHE   225      -2.317  12.998  33.796  0.00  0.00           C
ATOM   3691  CD1 PHE   225      -1.555  13.891  34.568  0.00  0.00           C
ATOM   3692  CD2 PHE   225      -3.724  13.274  33.688  0.00  0.00           C
ATOM   3693  CE1 PHE   225      -2.109  15.042  35.140  0.00  0.00           C
ATOM   3694  CE2 PHE   225      -4.349  14.414  34.275  0.00  0.00           C
ATOM   3695  CZ  PHE   225      -3.514  15.301  34.959  0.00  0.00           C
ATOM   3696  H   PHE   225      -1.136   9.869  31.889  1.00  0.00           H
ATOM   3697  HA  PHE   225      -0.390  10.764  34.374  1.00  0.00           H
ATOM   3698  HB3 PHE   225      -2.415  11.516  32.283  1.00  0.00           H
ATOM   3699  HB2 PHE   225      -0.908  12.132  32.470  1.00  0.00           H
ATOM   3700  HD1 PHE   225      -0.506  13.699  34.736  1.00  0.00           H
ATOM   3701  HD2 PHE   225      -4.366  12.600  33.140  1.00  0.00           H
ATOM   3702  HE1 PHE   225      -1.485  15.718  35.706  1.00  0.00           H
ATOM   3703  HE2 PHE   225      -5.415  14.555  34.178  1.00  0.00           H
ATOM   3704  HZ  PHE   225      -3.952  16.204  35.358  1.00  0.00           H
ATOM   3705  N   LEU   226      -3.512   9.507  34.432  0.00  0.00           N
ATOM   3706  CA  LEU   226      -4.640   9.040  35.294  0.00  0.00           C
ATOM   3707  C   LEU   226      -4.164   8.010  36.340  0.00  0.00           C
ATOM   3708  O   LEU   226      -4.714   7.944  37.439  0.00  0.00           O
ATOM   3709  CB  LEU   226      -5.758   8.494  34.497  0.00  0.00           C
ATOM   3710  CG  LEU   226      -6.605   9.573  33.726  0.00  0.00           C
ATOM   3711  CD1 LEU   226      -7.539   8.866  32.762  0.00  0.00           C
ATOM   3712  CD2 LEU   226      -7.292  10.493  34.670  0.00  0.00           C
ATOM   3713  H   LEU   226      -3.594   9.324  33.442  1.00  0.00           H
ATOM   3714  HA  LEU   226      -5.018   9.907  35.837  1.00  0.00           H
ATOM   3715  HB3 LEU   226      -6.415   7.916  35.146  1.00  0.00           H
ATOM   3716  HB2 LEU   226      -5.371   7.763  33.786  1.00  0.00           H
ATOM   3717  HG  LEU   226      -5.913  10.170  33.133  1.00  0.00           H
ATOM   3718 HD11 LEU   226      -8.131   9.604  32.222  1.00  0.00           H
ATOM   3719 HD12 LEU   226      -6.954   8.280  32.052  1.00  0.00           H
ATOM   3720 HD13 LEU   226      -8.203   8.204  33.318  1.00  0.00           H
ATOM   3721 HD21 LEU   226      -7.869  11.227  34.108  1.00  0.00           H
ATOM   3722 HD22 LEU   226      -7.961   9.921  35.313  1.00  0.00           H
ATOM   3723 HD23 LEU   226      -6.551  11.006  35.282  1.00  0.00           H
ATOM   3724  N   VAL   227      -3.083   7.253  36.078  0.00  0.00           N
ATOM   3725  CA  VAL   227      -2.515   6.229  37.018  0.00  0.00           C
ATOM   3726  C   VAL   227      -1.633   6.870  38.119  0.00  0.00           C
ATOM   3727  O   VAL   227      -1.437   6.206  39.128  0.00  0.00           O
ATOM   3728  CB  VAL   227      -1.610   5.269  36.171  0.00  0.00           C
ATOM   3729  CG1 VAL   227      -1.046   4.089  36.970  0.00  0.00           C
ATOM   3730  CG2 VAL   227      -2.330   4.698  34.927  0.00  0.00           C
ATOM   3731  H   VAL   227      -2.596   7.355  35.199  1.00  0.00           H
ATOM   3732  HA  VAL   227      -3.324   5.662  37.478  1.00  0.00           H
ATOM   3733  HB  VAL   227      -0.762   5.854  35.815  1.00  0.00           H
ATOM   3734 HG11 VAL   227      -0.430   3.469  36.318  1.00  0.00           H
ATOM   3735 HG12 VAL   227      -0.438   4.464  37.793  1.00  0.00           H
ATOM   3736 HG13 VAL   227      -1.867   3.493  37.368  1.00  0.00           H
ATOM   3737 HG21 VAL   227      -1.651   4.041  34.383  1.00  0.00           H
ATOM   3738 HG22 VAL   227      -3.207   4.132  35.242  1.00  0.00           H
ATOM   3739 HG23 VAL   227      -2.640   5.517  34.278  1.00  0.00           H
ATOM   3740  N   LEU   228      -1.082   8.075  37.918  0.00  0.00           N
ATOM   3741  CA  LEU   228      -0.513   8.945  38.849  0.00  0.00           C
ATOM   3742  C   LEU   228      -1.685   9.592  39.575  0.00  0.00           C
ATOM   3743  O   LEU   228      -1.661   9.544  40.828  0.00  0.00           O
ATOM   3744  CB  LEU   228       0.471   9.917  38.187  0.00  0.00           C
ATOM   3745  CG  LEU   228       1.099  10.890  39.193  0.00  0.00           C
ATOM   3746  CD1 LEU   228       1.979  10.105  40.152  0.00  0.00           C
ATOM   3747  CD2 LEU   228       1.966  11.910  38.380  0.00  0.00           C
ATOM   3748  H   LEU   228      -1.042   8.463  36.986  1.00  0.00           H
ATOM   3749  HA  LEU   228       0.041   8.347  39.572  1.00  0.00           H
ATOM   3750  HB3 LEU   228      -0.045  10.482  37.410  1.00  0.00           H
ATOM   3751  HB2 LEU   228       1.259   9.352  37.689  1.00  0.00           H
ATOM   3752  HG  LEU   228       0.319  11.416  39.744  1.00  0.00           H
ATOM   3753 HD11 LEU   228       2.431  10.787  40.872  1.00  0.00           H
ATOM   3754 HD12 LEU   228       1.374   9.368  40.680  1.00  0.00           H
ATOM   3755 HD13 LEU   228       2.764   9.596  39.592  1.00  0.00           H
ATOM   3756 HD21 LEU   228       2.430  12.620  39.065  1.00  0.00           H
ATOM   3757 HD22 LEU   228       2.742  11.374  37.833  1.00  0.00           H
ATOM   3758 HD23 LEU   228       1.331  12.447  37.676  1.00  0.00           H
ATOM   3759  N   PHE   229      -2.757  10.049  38.945  0.00  0.00           N
ATOM   3760  CA  PHE   229      -3.959  10.747  39.516  0.00  0.00           C
ATOM   3761  C   PHE   229      -4.746   9.858  40.496  0.00  0.00           C
ATOM   3762  O   PHE   229      -5.118  10.322  41.598  0.00  0.00           O
ATOM   3763  CB  PHE   229      -4.934  11.276  38.496  0.00  0.00           C
ATOM   3764  CG  PHE   229      -6.095  12.161  38.876  0.00  0.00           C
ATOM   3765  CD1 PHE   229      -7.363  11.599  38.763  0.00  0.00           C
ATOM   3766  CD2 PHE   229      -6.020  13.485  39.340  0.00  0.00           C
ATOM   3767  CE1 PHE   229      -8.535  12.250  39.172  0.00  0.00           C
ATOM   3768  CE2 PHE   229      -7.212  14.059  39.935  0.00  0.00           C
ATOM   3769  CZ  PHE   229      -8.466  13.530  39.734  0.00  0.00           C
ATOM   3770  H   PHE   229      -2.837   9.945  37.944  1.00  0.00           H
ATOM   3771  HA  PHE   229      -3.593  11.603  40.083  1.00  0.00           H
ATOM   3772  HB3 PHE   229      -5.310  10.441  37.905  1.00  0.00           H
ATOM   3773  HB2 PHE   229      -4.374  11.758  37.695  1.00  0.00           H
ATOM   3774  HD1 PHE   229      -7.480  10.611  38.342  1.00  0.00           H
ATOM   3775  HD2 PHE   229      -5.097  14.038  39.247  1.00  0.00           H
ATOM   3776  HE1 PHE   229      -9.492  11.764  39.054  1.00  0.00           H
ATOM   3777  HE2 PHE   229      -7.134  14.934  40.563  1.00  0.00           H
ATOM   3778  HZ  PHE   229      -9.373  14.057  39.989  1.00  0.00           H
ATOM   3779  N   LEU   230      -4.875   8.571  40.217  0.00  0.00           N
ATOM   3780  CA  LEU   230      -5.450   7.529  41.084  0.00  0.00           C
ATOM   3781  C   LEU   230      -4.500   7.126  42.228  0.00  0.00           C
ATOM   3782  O   LEU   230      -5.010   6.848  43.318  0.00  0.00           O
ATOM   3783  CB  LEU   230      -5.865   6.280  40.190  0.00  0.00           C
ATOM   3784  CG  LEU   230      -7.012   6.586  39.224  0.00  0.00           C
ATOM   3785  CD1 LEU   230      -7.028   5.639  38.026  0.00  0.00           C
ATOM   3786  CD2 LEU   230      -8.370   6.529  39.986  0.00  0.00           C
ATOM   3787  H   LEU   230      -4.561   8.213  39.326  1.00  0.00           H
ATOM   3788  HA  LEU   230      -6.358   7.933  41.532  1.00  0.00           H
ATOM   3789  HB3 LEU   230      -6.148   5.450  40.837  1.00  0.00           H
ATOM   3790  HB2 LEU   230      -4.999   5.935  39.626  1.00  0.00           H
ATOM   3791  HG  LEU   230      -6.877   7.601  38.850  1.00  0.00           H
ATOM   3792 HD11 LEU   230      -7.860   5.896  37.370  1.00  0.00           H
ATOM   3793 HD12 LEU   230      -6.091   5.731  37.477  1.00  0.00           H
ATOM   3794 HD13 LEU   230      -7.145   4.613  38.375  1.00  0.00           H
ATOM   3795 HD21 LEU   230      -9.184   6.747  39.295  1.00  0.00           H
ATOM   3796 HD22 LEU   230      -8.509   5.534  40.408  1.00  0.00           H
ATOM   3797 HD23 LEU   230      -8.368   7.266  40.789  1.00  0.00           H
ATOM   3798  N   PHE   231      -3.179   7.158  42.031  0.00  0.00           N
ATOM   3799  CA  PHE   231      -2.030   7.049  43.050  0.00  0.00           C
ATOM   3800  C   PHE   231      -2.317   8.258  44.003  0.00  0.00           C
ATOM   3801  O   PHE   231      -2.374   8.123  45.209  0.00  0.00           O
ATOM   3802  CB  PHE   231      -0.627   6.923  42.402  0.00  0.00           C
ATOM   3803  CG  PHE   231       0.480   6.955  43.363  0.00  0.00           C
ATOM   3804  CD1 PHE   231       0.766   5.824  44.082  0.00  0.00           C
ATOM   3805  CD2 PHE   231       1.202   8.126  43.700  0.00  0.00           C
ATOM   3806  CE1 PHE   231       1.877   5.733  44.907  0.00  0.00           C
ATOM   3807  CE2 PHE   231       2.271   8.127  44.553  0.00  0.00           C
ATOM   3808  CZ  PHE   231       2.669   6.881  45.139  0.00  0.00           C
ATOM   3809  H   PHE   231      -2.810   7.268  41.097  1.00  0.00           H
ATOM   3810  HA  PHE   231      -2.199   6.140  43.627  1.00  0.00           H
ATOM   3811  HB3 PHE   231      -0.494   7.720  41.671  1.00  0.00           H
ATOM   3812  HB2 PHE   231      -0.577   6.000  41.824  1.00  0.00           H
ATOM   3813  HD1 PHE   231       0.116   4.964  44.017  1.00  0.00           H
ATOM   3814  HD2 PHE   231       0.916   9.078  43.277  1.00  0.00           H
ATOM   3815  HE1 PHE   231       2.132   4.790  45.367  1.00  0.00           H
ATOM   3816  HE2 PHE   231       2.789   9.050  44.768  1.00  0.00           H
ATOM   3817  HZ  PHE   231       3.557   6.810  45.749  1.00  0.00           H
ATOM   3818  N   ALA   232      -2.544   9.434  43.415  0.00  0.00           N
ATOM   3819  CA  ALA   232      -2.708  10.667  44.185  0.00  0.00           C
ATOM   3820  C   ALA   232      -4.048  10.692  44.922  0.00  0.00           C
ATOM   3821  O   ALA   232      -4.288  11.457  45.889  0.00  0.00           O
ATOM   3822  CB  ALA   232      -2.395  11.836  43.249  0.00  0.00           C
ATOM   3823  H   ALA   232      -2.607   9.492  42.409  1.00  0.00           H
ATOM   3824  HA  ALA   232      -1.931  10.663  44.950  1.00  0.00           H
ATOM   3825  HB1 ALA   232      -2.507  12.776  43.790  1.00  0.00           H
ATOM   3826  HB2 ALA   232      -1.371  11.747  42.885  1.00  0.00           H
ATOM   3827  HB3 ALA   232      -3.083  11.820  42.404  1.00  0.00           H
ATOM   3828  N   LEU   233      -5.015   9.807  44.531  0.00  0.00           N
ATOM   3829  CA  LEU   233      -6.288   9.686  45.296  0.00  0.00           C
ATOM   3830  C   LEU   233      -6.224   8.647  46.425  0.00  0.00           C
ATOM   3831  O   LEU   233      -7.156   8.569  47.225  0.00  0.00           O
ATOM   3832  CB  LEU   233      -7.532   9.488  44.312  0.00  0.00           C
ATOM   3833  CG  LEU   233      -7.937  10.856  43.661  0.00  0.00           C
ATOM   3834  CD1 LEU   233      -8.988  10.692  42.581  0.00  0.00           C
ATOM   3835  CD2 LEU   233      -8.449  11.994  44.663  0.00  0.00           C
ATOM   3836  H   LEU   233      -4.870   9.228  43.717  1.00  0.00           H
ATOM   3837  HA  LEU   233      -6.439  10.650  45.782  1.00  0.00           H
ATOM   3838  HB3 LEU   233      -8.377   9.088  44.872  1.00  0.00           H
ATOM   3839  HB2 LEU   233      -7.266   8.778  43.529  1.00  0.00           H
ATOM   3840  HG  LEU   233      -7.044  11.247  43.173  1.00  0.00           H
ATOM   3841 HD11 LEU   233      -9.234  11.668  42.162  1.00  0.00           H
ATOM   3842 HD12 LEU   233      -8.602  10.045  41.793  1.00  0.00           H
ATOM   3843 HD13 LEU   233      -9.885  10.245  43.011  1.00  0.00           H
ATOM   3844 HD21 LEU   233      -8.699  12.891  44.097  1.00  0.00           H
ATOM   3845 HD22 LEU   233      -9.334  11.641  45.193  1.00  0.00           H
ATOM   3846 HD23 LEU   233      -7.664  12.226  45.382  1.00  0.00           H
ATOM   3847  N   SER   234      -5.129   7.865  46.513  0.00  0.00           N
ATOM   3848  CA  SER   234      -4.939   6.746  47.440  0.00  0.00           C
ATOM   3849  C   SER   234      -3.745   7.001  48.382  0.00  0.00           C
ATOM   3850  O   SER   234      -4.015   7.342  49.534  0.00  0.00           O
ATOM   3851  CB  SER   234      -4.788   5.480  46.545  0.00  0.00           C
ATOM   3852  OG  SER   234      -3.855   5.707  45.537  0.00  0.00           O
ATOM   3853  H   SER   234      -4.341   8.029  45.903  1.00  0.00           H
ATOM   3854  HA  SER   234      -5.840   6.639  48.044  1.00  0.00           H
ATOM   3855  HB3 SER   234      -5.752   5.234  46.099  1.00  0.00           H
ATOM   3856  HB2 SER   234      -4.463   4.639  47.158  1.00  0.00           H
ATOM   3857  HG  SER   234      -3.772   4.920  44.994  1.00  0.00           H
ATOM   3858  N   TRP   235      -2.470   6.724  47.961  0.00  0.00           N
ATOM   3859  CA  TRP   235      -1.196   6.773  48.727  0.00  0.00           C
ATOM   3860  C   TRP   235      -0.724   8.094  49.227  0.00  0.00           C
ATOM   3861  O   TRP   235      -0.145   8.155  50.320  0.00  0.00           O
ATOM   3862  CB  TRP   235      -0.030   6.103  47.947  0.00  0.00           C
ATOM   3863  CG  TRP   235      -0.091   4.628  47.775  0.00  0.00           C
ATOM   3864  CD1 TRP   235      -0.556   4.005  46.715  0.00  0.00           C
ATOM   3865  CD2 TRP   235       0.395   3.622  48.682  0.00  0.00           C
ATOM   3866  CE2 TRP   235       0.043   2.336  48.138  0.00  0.00           C
ATOM   3867  CE3 TRP   235       0.781   3.605  50.080  0.00  0.00           C
ATOM   3868  NE1 TRP   235      -0.538   2.611  46.903  0.00  0.00           N
ATOM   3869  CZ2 TRP   235       0.239   1.143  48.775  0.00  0.00           C
ATOM   3870  CZ3 TRP   235       0.823   2.375  50.792  0.00  0.00           C
ATOM   3871  CH2 TRP   235       0.708   1.147  50.155  0.00  0.00           C
ATOM   3872  H   TRP   235      -2.304   6.443  47.005  1.00  0.00           H
ATOM   3873  HA  TRP   235      -1.350   6.154  49.610  1.00  0.00           H
ATOM   3874  HB3 TRP   235       0.920   6.372  48.421  1.00  0.00           H
ATOM   3875  HB2 TRP   235       0.064   6.576  46.969  1.00  0.00           H
ATOM   3876  HD1 TRP   235      -0.886   4.565  45.857  1.00  0.00           H
ATOM   3877  HE3 TRP   235       1.040   4.544  50.601  1.00  0.00           H
ATOM   3878  HE1 TRP   235      -0.914   2.002  46.191  1.00  0.00           H
ATOM   3879  HZ2 TRP   235       0.046   0.214  48.259  1.00  0.00           H
ATOM   3880  HZ3 TRP   235       0.949   2.372  51.865  1.00  0.00           H
ATOM   3881  HH2 TRP   235       0.955   0.225  50.628  1.00  0.00           H
ATOM   3882  N   LEU   236      -1.017   9.205  48.472  0.00  0.00           N
ATOM   3883  CA  LEU   236      -0.874  10.597  48.866  0.00  0.00           C
ATOM   3884  C   LEU   236      -1.573  10.958  50.189  0.00  0.00           C
ATOM   3885  O   LEU   236      -0.833  11.149  51.167  0.00  0.00           O
ATOM   3886  CB  LEU   236      -1.066  11.628  47.669  0.00  0.00           C
ATOM   3887  CG  LEU   236      -1.200  13.107  48.050  0.00  0.00           C
ATOM   3888  CD1 LEU   236      -0.039  13.746  48.821  0.00  0.00           C
ATOM   3889  CD2 LEU   236      -1.601  13.958  46.804  0.00  0.00           C
ATOM   3890  H   LEU   236      -1.376   9.107  47.533  1.00  0.00           H
ATOM   3891  HA  LEU   236       0.185  10.684  49.108  1.00  0.00           H
ATOM   3892  HB3 LEU   236      -1.930  11.331  47.075  1.00  0.00           H
ATOM   3893  HB2 LEU   236      -0.245  11.513  46.961  1.00  0.00           H
ATOM   3894  HG  LEU   236      -2.056  13.157  48.722  1.00  0.00           H
ATOM   3895 HD11 LEU   236      -0.269  14.792  49.023  1.00  0.00           H
ATOM   3896 HD12 LEU   236       0.107  13.218  49.763  1.00  0.00           H
ATOM   3897 HD13 LEU   236       0.872  13.683  48.225  1.00  0.00           H
ATOM   3898 HD21 LEU   236      -1.692  15.005  47.093  1.00  0.00           H
ATOM   3899 HD22 LEU   236      -0.836  13.859  46.034  1.00  0.00           H
ATOM   3900 HD23 LEU   236      -2.556  13.605  46.414  1.00  0.00           H
ATOM   3901  N   PRO   237      -2.895  10.873  50.254  0.00  0.00           N
ATOM   3902  CA  PRO   237      -3.742  11.008  51.506  0.00  0.00           C
ATOM   3903  C   PRO   237      -3.330  10.185  52.757  0.00  0.00           C
ATOM   3904  O   PRO   237      -3.422  10.751  53.823  0.00  0.00           O
ATOM   3905  CB  PRO   237      -5.115  10.583  51.097  0.00  0.00           C
ATOM   3906  CG  PRO   237      -5.175  10.886  49.666  0.00  0.00           C
ATOM   3907  CD  PRO   237      -3.776  10.700  49.112  0.00  0.00           C
ATOM   3908  HA  PRO   237      -3.777  12.061  51.784  1.00  0.00           H
ATOM   3909  HB3 PRO   237      -5.852  11.188  51.625  1.00  0.00           H
ATOM   3910  HB2 PRO   237      -5.218   9.508  51.243  1.00  0.00           H
ATOM   3911  HG3 PRO   237      -5.485  11.922  49.527  1.00  0.00           H
ATOM   3912  HG2 PRO   237      -5.855  10.189  49.176  1.00  0.00           H
ATOM   3913  HD2 PRO   237      -3.672   9.686  48.726  1.00  0.00           H
ATOM   3914  HD3 PRO   237      -3.572  11.479  48.377  1.00  0.00           H
ATOM   3915  N   LEU   238      -2.842   8.973  52.627  0.00  0.00           N
ATOM   3916  CA  LEU   238      -2.228   8.151  53.645  0.00  0.00           C
ATOM   3917  C   LEU   238      -0.871   8.643  54.191  0.00  0.00           C
ATOM   3918  O   LEU   238      -0.659   8.537  55.467  0.00  0.00           O
ATOM   3919  CB  LEU   238      -2.263   6.616  53.172  0.00  0.00           C
ATOM   3920  CG  LEU   238      -1.706   5.635  54.222  0.00  0.00           C
ATOM   3921  CD1 LEU   238      -2.421   5.646  55.590  0.00  0.00           C
ATOM   3922  CD2 LEU   238      -1.546   4.166  53.665  0.00  0.00           C
ATOM   3923  H   LEU   238      -2.872   8.510  51.730  1.00  0.00           H
ATOM   3924  HA  LEU   238      -2.908   8.200  54.496  1.00  0.00           H
ATOM   3925  HB3 LEU   238      -1.701   6.510  52.244  1.00  0.00           H
ATOM   3926  HB2 LEU   238      -3.287   6.337  52.924  1.00  0.00           H
ATOM   3927  HG  LEU   238      -0.691   5.977  54.425  1.00  0.00           H
ATOM   3928 HD11 LEU   238      -1.950   4.920  56.253  1.00  0.00           H
ATOM   3929 HD12 LEU   238      -2.348   6.640  56.031  1.00  0.00           H
ATOM   3930 HD13 LEU   238      -3.471   5.386  55.454  1.00  0.00           H
ATOM   3931 HD21 LEU   238      -1.150   3.521  54.449  1.00  0.00           H
ATOM   3932 HD22 LEU   238      -2.518   3.791  53.343  1.00  0.00           H
ATOM   3933 HD23 LEU   238      -0.860   4.171  52.818  1.00  0.00           H
ATOM   3934  N   SER   239       0.030   9.215  53.324  0.00  0.00           N
ATOM   3935  CA  SER   239       1.239   9.983  53.681  0.00  0.00           C
ATOM   3936  C   SER   239       0.840  11.184  54.523  0.00  0.00           C
ATOM   3937  O   SER   239       1.601  11.489  55.387  0.00  0.00           O
ATOM   3938  CB  SER   239       2.066  10.465  52.491  0.00  0.00           C
ATOM   3939  OG  SER   239       2.394   9.453  51.540  0.00  0.00           O
ATOM   3940  H   SER   239      -0.103   9.130  52.326  1.00  0.00           H
ATOM   3941  HA  SER   239       1.874   9.342  54.292  1.00  0.00           H
ATOM   3942  HB3 SER   239       2.982  10.931  52.854  1.00  0.00           H
ATOM   3943  HB2 SER   239       1.536  11.274  51.987  1.00  0.00           H
ATOM   3944  HG  SER   239       2.912   9.835  50.828  1.00  0.00           H
ATOM   3945  N   ILE   240      -0.344  11.772  54.373  0.00  0.00           N
ATOM   3946  CA  ILE   240      -0.879  12.920  55.120  0.00  0.00           C
ATOM   3947  C   ILE   240      -1.544  12.532  56.475  0.00  0.00           C
ATOM   3948  O   ILE   240      -1.506  13.306  57.443  0.00  0.00           O
ATOM   3949  CB  ILE   240      -1.871  13.738  54.219  0.00  0.00           C
ATOM   3950  CG1 ILE   240      -1.300  14.099  52.872  0.00  0.00           C
ATOM   3951  CG2 ILE   240      -2.339  15.096  54.841  0.00  0.00           C
ATOM   3952  CD1 ILE   240       0.120  14.672  52.949  0.00  0.00           C
ATOM   3953  H   ILE   240      -0.993  11.431  53.678  1.00  0.00           H
ATOM   3954  HA  ILE   240      -0.038  13.575  55.350  1.00  0.00           H
ATOM   3955  HB  ILE   240      -2.756  13.124  54.053  1.00  0.00           H
ATOM   3956 HG13 ILE   240      -1.955  14.820  52.383  1.00  0.00           H
ATOM   3957 HG12 ILE   240      -1.300  13.218  52.231  1.00  0.00           H
ATOM   3958 HG21 ILE   240      -3.021  15.595  54.153  1.00  0.00           H
ATOM   3959 HG22 ILE   240      -2.850  14.907  55.785  1.00  0.00           H
ATOM   3960 HG23 ILE   240      -1.472  15.733  55.018  1.00  0.00           H
ATOM   3961 HD11 ILE   240       0.471  14.911  51.945  1.00  0.00           H
ATOM   3962 HD12 ILE   240       0.115  15.577  53.556  1.00  0.00           H
ATOM   3963 HD13 ILE   240       0.785  13.936  53.401  1.00  0.00           H
ATOM   3964  N   ILE   241      -2.104  11.303  56.570  0.00  0.00           N
ATOM   3965  CA  ILE   241      -2.559  10.666  57.835  0.00  0.00           C
ATOM   3966  C   ILE   241      -1.316  10.515  58.742  0.00  0.00           C
ATOM   3967  O   ILE   241      -1.395  10.789  59.921  0.00  0.00           O
ATOM   3968  CB  ILE   241      -3.476   9.400  57.582  0.00  0.00           C
ATOM   3969  CG1 ILE   241      -4.770   9.946  56.848  0.00  0.00           C
ATOM   3970  CG2 ILE   241      -3.868   8.840  58.889  0.00  0.00           C
ATOM   3971  CD1 ILE   241      -5.627   8.763  56.282  0.00  0.00           C
ATOM   3972  H   ILE   241      -2.240  10.744  55.740  1.00  0.00           H
ATOM   3973  HA  ILE   241      -3.197  11.402  58.325  1.00  0.00           H
ATOM   3974  HB  ILE   241      -2.962   8.656  56.973  1.00  0.00           H
ATOM   3975 HG13 ILE   241      -4.473  10.603  56.030  1.00  0.00           H
ATOM   3976 HG12 ILE   241      -5.369  10.524  57.551  1.00  0.00           H
ATOM   3977 HG21 ILE   241      -4.501   7.966  58.735  1.00  0.00           H
ATOM   3978 HG22 ILE   241      -2.975   8.549  59.443  1.00  0.00           H
ATOM   3979 HG23 ILE   241      -4.418   9.591  59.456  1.00  0.00           H
ATOM   3980 HD11 ILE   241      -6.510   9.160  55.782  1.00  0.00           H
ATOM   3981 HD12 ILE   241      -5.033   8.192  55.569  1.00  0.00           H
ATOM   3982 HD13 ILE   241      -5.935   8.113  57.101  1.00  0.00           H
ATOM   3983  N   ASN   242      -0.186  10.143  58.159  0.00  0.00           N
ATOM   3984  CA  ASN   242       1.092  10.122  58.922  0.00  0.00           C
ATOM   3985  C   ASN   242       1.554  11.503  59.385  0.00  0.00           C
ATOM   3986  O   ASN   242       2.441  11.572  60.234  0.00  0.00           O
ATOM   3987  CB  ASN   242       2.180   9.363  58.119  0.00  0.00           C
ATOM   3988  CG  ASN   242       1.854   7.870  57.902  0.00  0.00           C
ATOM   3989  ND2 ASN   242       2.291   7.319  56.723  0.00  0.00           N
ATOM   3990  OD1 ASN   242       1.114   7.253  58.710  0.00  0.00           O
ATOM   3991  H   ASN   242      -0.186   9.870  57.187  1.00  0.00           H
ATOM   3992  HA  ASN   242       0.896   9.531  59.850  1.00  0.00           H
ATOM   3993  HB3 ASN   242       3.137   9.453  58.632  1.00  0.00           H
ATOM   3994  HB2 ASN   242       2.320   9.847  57.152  1.00  0.00           H
ATOM   3995 HD22 ASN   242       2.109   6.346  56.520  1.00  0.00           H
ATOM   3996 HD21 ASN   242       2.794   7.887  56.054  1.00  0.00           H
ATOM   3997  N   CYS   243       1.059  12.604  58.779  0.00  0.00           N
ATOM   3998  CA  CYS   243       1.388  14.023  59.100  0.00  0.00           C
ATOM   3999  C   CYS   243       0.537  14.506  60.303  0.00  0.00           C
ATOM   4000  O   CYS   243       1.108  14.922  61.313  0.00  0.00           O
ATOM   4001  CB  CYS   243       1.299  15.014  57.905  0.00  0.00           C
ATOM   4002  SG  CYS   243       2.583  14.600  56.655  0.00  0.00           S
ATOM   4003  H   CYS   243       0.394  12.509  58.025  1.00  0.00           H
ATOM   4004  HA  CYS   243       2.426  14.032  59.432  1.00  0.00           H
ATOM   4005  HB3 CYS   243       1.457  16.031  58.264  1.00  0.00           H
ATOM   4006  HB2 CYS   243       0.312  14.944  57.448  1.00  0.00           H
ATOM   4007  HG  CYS   243       2.501  15.455  55.632  1.00  0.00           H
ATOM   4008  N   ILE   244      -0.769  14.323  60.314  0.00  0.00           N
ATOM   4009  CA  ILE   244      -1.637  14.689  61.482  0.00  0.00           C
ATOM   4010  C   ILE   244      -1.281  13.919  62.800  0.00  0.00           C
ATOM   4011  O   ILE   244      -1.518  14.510  63.875  0.00  0.00           O
ATOM   4012  CB  ILE   244      -3.089  14.446  61.073  0.00  0.00           C
ATOM   4013  CG1 ILE   244      -3.382  12.954  60.903  0.00  0.00           C
ATOM   4014  CG2 ILE   244      -3.535  15.325  59.890  0.00  0.00           C
ATOM   4015  CD1 ILE   244      -4.844  12.590  60.570  0.00  0.00           C
ATOM   4016  H   ILE   244      -1.229  13.919  59.511  1.00  0.00           H
ATOM   4017  HA  ILE   244      -1.514  15.755  61.671  1.00  0.00           H
ATOM   4018  HB  ILE   244      -3.691  14.769  61.922  1.00  0.00           H
ATOM   4019 HG13 ILE   244      -3.075  12.422  61.804  1.00  0.00           H
ATOM   4020 HG12 ILE   244      -2.725  12.544  60.136  1.00  0.00           H
ATOM   4021 HG21 ILE   244      -4.575  15.107  59.646  1.00  0.00           H
ATOM   4022 HG22 ILE   244      -3.439  16.376  60.161  1.00  0.00           H
ATOM   4023 HG23 ILE   244      -2.907  15.115  59.024  1.00  0.00           H
ATOM   4024 HD11 ILE   244      -4.936  11.508  60.472  1.00  0.00           H
ATOM   4025 HD12 ILE   244      -5.497  12.939  61.370  1.00  0.00           H
ATOM   4026 HD13 ILE   244      -5.133  13.065  59.633  1.00  0.00           H
ATOM   4027  N   ILE   245      -0.718  12.638  62.697  0.00  0.00           N
ATOM   4028  CA  ILE   245      -0.182  11.819  63.787  0.00  0.00           C
ATOM   4029  C   ILE   245       1.283  12.227  64.125  0.00  0.00           C
ATOM   4030  O   ILE   245       1.731  11.913  65.215  0.00  0.00           O
ATOM   4031  CB  ILE   245      -0.258  10.321  63.657  0.00  0.00           C
ATOM   4032  CG1 ILE   245      -0.177   9.563  65.046  0.00  0.00           C
ATOM   4033  CG2 ILE   245       0.735   9.739  62.616  0.00  0.00           C
ATOM   4034  CD1 ILE   245      -0.373   8.081  65.066  0.00  0.00           C
ATOM   4035  H   ILE   245      -0.651  12.187  61.796  1.00  0.00           H
ATOM   4036  HA  ILE   245      -0.772  12.072  64.668  1.00  0.00           H
ATOM   4037  HB  ILE   245      -1.253  10.110  63.264  1.00  0.00           H
ATOM   4038 HG13 ILE   245      -0.875  10.024  65.745  1.00  0.00           H
ATOM   4039 HG12 ILE   245       0.770   9.803  65.528  1.00  0.00           H
ATOM   4040 HG21 ILE   245       0.625   8.655  62.575  1.00  0.00           H
ATOM   4041 HG22 ILE   245       0.523  10.163  61.634  1.00  0.00           H
ATOM   4042 HG23 ILE   245       1.755   9.990  62.907  1.00  0.00           H
ATOM   4043 HD11 ILE   245      -0.287   7.716  66.090  1.00  0.00           H
ATOM   4044 HD12 ILE   245      -1.362   7.839  64.676  1.00  0.00           H
ATOM   4045 HD13 ILE   245       0.387   7.605  64.447  1.00  0.00           H
ATOM   4046  N   TYR   246       2.048  12.826  63.194  0.00  0.00           N
ATOM   4047  CA  TYR   246       3.303  13.503  63.580  0.00  0.00           C
ATOM   4048  C   TYR   246       3.029  14.729  64.490  0.00  0.00           C
ATOM   4049  O   TYR   246       3.621  14.810  65.584  0.00  0.00           O
ATOM   4050  CB  TYR   246       4.124  13.841  62.365  0.00  0.00           C
ATOM   4051  CG  TYR   246       5.623  14.297  62.520  0.00  0.00           C
ATOM   4052  CD1 TYR   246       6.587  13.487  63.127  0.00  0.00           C
ATOM   4053  CD2 TYR   246       6.103  15.469  61.906  0.00  0.00           C
ATOM   4054  CE1 TYR   246       7.951  13.898  63.258  0.00  0.00           C
ATOM   4055  CE2 TYR   246       7.475  15.816  61.812  0.00  0.00           C
ATOM   4056  CZ  TYR   246       8.395  15.006  62.501  0.00  0.00           C
ATOM   4057  OH  TYR   246       9.710  15.316  62.552  0.00  0.00           O
ATOM   4058  H   TYR   246       1.765  12.815  62.224  1.00  0.00           H
ATOM   4059  HA  TYR   246       3.882  12.791  64.169  1.00  0.00           H
ATOM   4060  HB3 TYR   246       3.589  14.582  61.772  1.00  0.00           H
ATOM   4061  HB2 TYR   246       4.079  13.007  61.665  1.00  0.00           H
ATOM   4062  HD1 TYR   246       6.311  12.518  63.515  1.00  0.00           H
ATOM   4063  HD2 TYR   246       5.410  16.172  61.468  1.00  0.00           H
ATOM   4064  HE1 TYR   246       8.614  13.365  63.923  1.00  0.00           H
ATOM   4065  HE2 TYR   246       7.776  16.673  61.228  1.00  0.00           H
ATOM   4066  HH  TYR   246       9.880  16.082  61.999  1.00  0.00           H
ATOM   4067  N   PHE   247       2.126  15.612  64.031  0.00  0.00           N
ATOM   4068  CA  PHE   247       1.918  16.892  64.640  0.00  0.00           C
ATOM   4069  C   PHE   247       0.923  16.904  65.819  0.00  0.00           C
ATOM   4070  O   PHE   247       0.957  17.863  66.589  0.00  0.00           O
ATOM   4071  CB  PHE   247       1.461  17.876  63.503  0.00  0.00           C
ATOM   4072  CG  PHE   247       2.383  18.173  62.311  0.00  0.00           C
ATOM   4073  CD1 PHE   247       1.875  18.001  61.010  0.00  0.00           C
ATOM   4074  CD2 PHE   247       3.642  18.688  62.535  0.00  0.00           C
ATOM   4075  CE1 PHE   247       2.716  18.239  59.907  0.00  0.00           C
ATOM   4076  CE2 PHE   247       4.432  18.929  61.451  0.00  0.00           C
ATOM   4077  CZ  PHE   247       4.021  18.661  60.150  0.00  0.00           C
ATOM   4078  H   PHE   247       1.561  15.384  63.226  1.00  0.00           H
ATOM   4079  HA  PHE   247       2.880  17.242  65.014  1.00  0.00           H
ATOM   4080  HB3 PHE   247       1.153  18.819  63.955  1.00  0.00           H
ATOM   4081  HB2 PHE   247       0.490  17.554  63.127  1.00  0.00           H
ATOM   4082  HD1 PHE   247       0.851  17.690  60.867  1.00  0.00           H
ATOM   4083  HD2 PHE   247       3.972  18.887  63.544  1.00  0.00           H
ATOM   4084  HE1 PHE   247       2.344  18.094  58.903  1.00  0.00           H
ATOM   4085  HE2 PHE   247       5.420  19.344  61.584  1.00  0.00           H
ATOM   4086  HZ  PHE   247       4.712  18.780  59.328  1.00  0.00           H
ATOM   4087  N   ASN   248       0.005  15.914  65.944  0.00  0.00           N
ATOM   4088  CA  ASN   248      -0.958  15.696  67.085  0.00  0.00           C
ATOM   4089  C   ASN   248      -0.941  14.200  67.419  0.00  0.00           C
ATOM   4090  O   ASN   248       0.102  13.607  67.301  0.00  0.00           O
ATOM   4091  CB  ASN   248      -2.404  16.099  66.822  0.00  0.00           C
ATOM   4092  CG  ASN   248      -2.609  17.525  66.290  0.00  0.00           C
ATOM   4093  ND2 ASN   248      -2.836  17.760  65.025  0.00  0.00           N
ATOM   4094  OD1 ASN   248      -2.487  18.403  67.157  0.00  0.00           O
ATOM   4095  H   ASN   248      -0.087  15.216  65.220  1.00  0.00           H
ATOM   4096  HA  ASN   248      -0.597  16.248  67.953  1.00  0.00           H
ATOM   4097  HB3 ASN   248      -2.986  15.968  67.734  1.00  0.00           H
ATOM   4098  HB2 ASN   248      -2.856  15.388  66.130  1.00  0.00           H
ATOM   4099 HD22 ASN   248      -2.967  18.708  64.703  1.00  0.00           H
ATOM   4100 HD21 ASN   248      -2.880  16.993  64.369  1.00  0.00           H
ATOM   4101  N   GLY   249      -2.034  13.679  68.055  0.00  0.00           N
ATOM   4102  CA  GLY   249      -1.995  12.420  68.717  0.00  0.00           C
ATOM   4103  C   GLY   249      -2.630  11.265  67.985  0.00  0.00           C
ATOM   4104  O   GLY   249      -2.475  11.210  66.797  0.00  0.00           O
ATOM   4105  H   GLY   249      -2.904  14.191  68.065  1.00  0.00           H
ATOM   4106  HA3 GLY   249      -2.453  12.517  69.701  1.00  0.00           H
ATOM   4107  HA2 GLY   249      -0.961  12.170  68.954  1.00  0.00           H
ATOM   4108  N   GLU   250      -3.283  10.295  68.666  0.00  0.00           N
ATOM   4109  CA  GLU   250      -3.709   9.046  67.999  0.00  0.00           C
ATOM   4110  C   GLU   250      -4.806   9.323  66.932  0.00  0.00           C
ATOM   4111  O   GLU   250      -5.635  10.234  67.118  0.00  0.00           O
ATOM   4112  CB  GLU   250      -4.124   8.146  69.160  0.00  0.00           C
ATOM   4113  CG  GLU   250      -2.900   7.601  70.014  0.00  0.00           C
ATOM   4114  CD  GLU   250      -3.384   6.595  71.060  0.00  0.00           C
ATOM   4115  OE1 GLU   250      -3.127   7.025  72.273  0.00  0.00           O
ATOM   4116  OE2 GLU   250      -4.035   5.548  70.897  0.00  0.00           O1-
ATOM   4117  H   GLU   250      -3.487  10.417  69.647  1.00  0.00           H
ATOM   4118  HA  GLU   250      -2.842   8.601  67.505  1.00  0.00           H
ATOM   4119  HB3 GLU   250      -4.701   7.306  68.776  1.00  0.00           H
ATOM   4120  HB2 GLU   250      -4.807   8.691  69.812  1.00  0.00           H
ATOM   4121  HG3 GLU   250      -2.406   8.434  70.514  1.00  0.00           H
ATOM   4122  HG2 GLU   250      -2.181   7.119  69.352  1.00  0.00           H
ATOM   4123  N   VAL   251      -4.707   8.604  65.766  0.00  0.00           N
ATOM   4124  CA  VAL   251      -5.732   8.817  64.762  0.00  0.00           C
ATOM   4125  C   VAL   251      -7.038   7.891  64.969  0.00  0.00           C
ATOM   4126  O   VAL   251      -6.861   6.713  65.424  0.00  0.00           O
ATOM   4127  CB  VAL   251      -5.213   8.641  63.359  0.00  0.00           C
ATOM   4128  CG1 VAL   251      -4.156   9.751  63.067  0.00  0.00           C
ATOM   4129  CG2 VAL   251      -4.659   7.297  63.083  0.00  0.00           C
ATOM   4130  H   VAL   251      -3.948   7.962  65.629  1.00  0.00           H
ATOM   4131  HA  VAL   251      -6.059   9.852  64.852  1.00  0.00           H
ATOM   4132  HB  VAL   251      -6.050   8.797  62.679  1.00  0.00           H
ATOM   4133 HG11 VAL   251      -3.768   9.634  62.043  1.00  0.00           H
ATOM   4134 HG12 VAL   251      -4.621  10.732  63.167  1.00  0.00           H
ATOM   4135 HG13 VAL   251      -3.321   9.669  63.783  1.00  0.00           H
ATOM   4136 HG21 VAL   251      -4.307   7.254  62.052  1.00  0.00           H
ATOM   4137 HG22 VAL   251      -3.827   7.100  63.759  1.00  0.00           H
ATOM   4138 HG23 VAL   251      -5.434   6.546  63.233  1.00  0.00           H
ATOM   4139  N   PRO   252      -8.271   8.333  64.614  0.00  0.00           N
ATOM   4140  CA  PRO   252      -9.530   7.554  64.586  0.00  0.00           C
ATOM   4141  C   PRO   252      -9.483   6.492  63.435  0.00  0.00           C
ATOM   4142  O   PRO   252      -9.471   6.762  62.196  0.00  0.00           O
ATOM   4143  CB  PRO   252     -10.651   8.598  64.303  0.00  0.00           C
ATOM   4144  CG  PRO   252      -9.982   9.786  63.686  0.00  0.00           C
ATOM   4145  CD  PRO   252      -8.494   9.684  64.066  0.00  0.00           C
ATOM   4146  HA  PRO   252      -9.697   7.067  65.547  1.00  0.00           H
ATOM   4147  HB3 PRO   252     -11.118   8.892  65.243  1.00  0.00           H
ATOM   4148  HB2 PRO   252     -11.367   8.178  63.597  1.00  0.00           H
ATOM   4149  HG3 PRO   252     -10.402  10.698  64.109  1.00  0.00           H
ATOM   4150  HG2 PRO   252     -10.083   9.736  62.602  1.00  0.00           H
ATOM   4151  HD2 PRO   252      -7.882   9.819  63.174  1.00  0.00           H
ATOM   4152  HD3 PRO   252      -8.263  10.428  64.829  1.00  0.00           H
ATOM   4153  N   GLN   253      -9.440   5.227  63.995  0.00  0.00           N
ATOM   4154  CA  GLN   253      -9.099   4.024  63.254  0.00  0.00           C
ATOM   4155  C   GLN   253      -9.721   3.726  61.942  0.00  0.00           C
ATOM   4156  O   GLN   253      -9.059   3.304  61.031  0.00  0.00           O
ATOM   4157  CB  GLN   253      -9.165   2.831  64.174  0.00  0.00           C
ATOM   4158  CG  GLN   253      -7.953   2.761  65.181  0.00  0.00           C
ATOM   4159  CD  GLN   253      -6.634   2.320  64.570  0.00  0.00           C
ATOM   4160  NE2 GLN   253      -6.649   1.686  63.405  0.00  0.00           N
ATOM   4161  OE1 GLN   253      -5.531   2.637  65.041  0.00  0.00           O
ATOM   4162  H   GLN   253      -9.653   5.101  64.974  1.00  0.00           H
ATOM   4163  HA  GLN   253      -8.038   4.135  63.031  1.00  0.00           H
ATOM   4164  HB3 GLN   253      -9.205   1.907  63.560  1.00  0.00           H
ATOM   4165  HB2 GLN   253     -10.100   2.857  64.734  1.00  0.00           H
ATOM   4166  HG3 GLN   253      -8.208   2.096  66.006  1.00  0.00           H
ATOM   4167  HG2 GLN   253      -7.823   3.733  65.657  1.00  0.00           H
ATOM   4168 HE22 GLN   253      -5.781   1.386  62.982  1.00  0.00           H
ATOM   4169 HE21 GLN   253      -7.526   1.506  62.937  1.00  0.00           H
ATOM   4170  N   LEU   254     -11.045   4.017  61.778  0.00  0.00           N
ATOM   4171  CA  LEU   254     -11.710   3.773  60.469  0.00  0.00           C
ATOM   4172  C   LEU   254     -11.341   4.773  59.371  0.00  0.00           C
ATOM   4173  O   LEU   254     -11.459   4.574  58.128  0.00  0.00           O
ATOM   4174  CB  LEU   254     -13.181   3.578  60.767  0.00  0.00           C
ATOM   4175  CG  LEU   254     -14.076   2.990  59.629  0.00  0.00           C
ATOM   4176  CD1 LEU   254     -13.523   1.832  58.896  0.00  0.00           C
ATOM   4177  CD2 LEU   254     -15.546   2.746  60.000  0.00  0.00           C
ATOM   4178  H   LEU   254     -11.577   4.399  62.547  1.00  0.00           H
ATOM   4179  HA  LEU   254     -11.345   2.805  60.125  1.00  0.00           H
ATOM   4180  HB3 LEU   254     -13.606   4.523  61.104  1.00  0.00           H
ATOM   4181  HB2 LEU   254     -13.287   2.962  61.660  1.00  0.00           H
ATOM   4182  HG  LEU   254     -14.117   3.784  58.883  1.00  0.00           H
ATOM   4183 HD11 LEU   254     -14.232   1.512  58.132  1.00  0.00           H
ATOM   4184 HD12 LEU   254     -12.583   2.116  58.422  1.00  0.00           H
ATOM   4185 HD13 LEU   254     -13.345   1.012  59.592  1.00  0.00           H
ATOM   4186 HD21 LEU   254     -16.076   2.338  59.139  1.00  0.00           H
ATOM   4187 HD22 LEU   254     -15.600   2.039  60.828  1.00  0.00           H
ATOM   4188 HD23 LEU   254     -16.008   3.688  60.297  1.00  0.00           H
ATOM   4189  N   VAL   255     -10.919   5.975  59.793  0.00  0.00           N
ATOM   4190  CA  VAL   255     -10.588   7.060  58.979  0.00  0.00           C
ATOM   4191  C   VAL   255      -9.130   6.771  58.494  0.00  0.00           C
ATOM   4192  O   VAL   255      -8.793   6.935  57.321  0.00  0.00           O
ATOM   4193  CB  VAL   255     -10.624   8.429  59.676  0.00  0.00           C
ATOM   4194  CG1 VAL   255     -10.577   9.620  58.766  0.00  0.00           C
ATOM   4195  CG2 VAL   255     -11.928   8.558  60.555  0.00  0.00           C
ATOM   4196  H   VAL   255     -10.817   6.156  60.781  1.00  0.00           H
ATOM   4197  HA  VAL   255     -11.255   7.079  58.117  1.00  0.00           H
ATOM   4198  HB  VAL   255      -9.765   8.486  60.344  1.00  0.00           H
ATOM   4199 HG11 VAL   255     -10.608  10.533  59.360  1.00  0.00           H
ATOM   4200 HG12 VAL   255      -9.656   9.597  58.184  1.00  0.00           H
ATOM   4201 HG13 VAL   255     -11.433   9.597  58.092  1.00  0.00           H
ATOM   4202 HG21 VAL   255     -11.942   9.532  61.044  1.00  0.00           H
ATOM   4203 HG22 VAL   255     -12.807   8.459  59.918  1.00  0.00           H
ATOM   4204 HG23 VAL   255     -11.937   7.773  61.311  1.00  0.00           H
ATOM   4205  N   LEU   256      -8.214   6.283  59.346  0.00  0.00           N
ATOM   4206  CA  LEU   256      -7.011   5.586  58.991  0.00  0.00           C
ATOM   4207  C   LEU   256      -7.140   4.507  57.944  0.00  0.00           C
ATOM   4208  O   LEU   256      -6.652   4.603  56.800  0.00  0.00           O
ATOM   4209  CB  LEU   256      -6.283   5.177  60.265  0.00  0.00           C
ATOM   4210  CG  LEU   256      -5.021   4.248  60.133  0.00  0.00           C
ATOM   4211  CD1 LEU   256      -3.973   4.979  59.181  0.00  0.00           C
ATOM   4212  CD2 LEU   256      -4.491   3.953  61.473  0.00  0.00           C
ATOM   4213  H   LEU   256      -8.341   6.393  60.342  1.00  0.00           H
ATOM   4214  HA  LEU   256      -6.364   6.367  58.515  1.00  0.00           H
ATOM   4215  HB3 LEU   256      -6.995   4.721  60.951  1.00  0.00           H
ATOM   4216  HB2 LEU   256      -6.010   6.074  60.821  1.00  0.00           H
ATOM   4217  HG  LEU   256      -5.325   3.312  59.667  1.00  0.00           H
ATOM   4218 HD11 LEU   256      -3.087   4.357  59.067  1.00  0.00           H
ATOM   4219 HD12 LEU   256      -4.424   5.144  58.201  1.00  0.00           H
ATOM   4220 HD13 LEU   256      -3.692   5.939  59.615  1.00  0.00           H
ATOM   4221 HD21 LEU   256      -3.621   3.312  61.382  1.00  0.00           H
ATOM   4222 HD22 LEU   256      -4.202   4.884  61.962  1.00  0.00           H
ATOM   4223 HD23 LEU   256      -5.250   3.449  62.065  1.00  0.00           H
ATOM   4224  N   TYR   257      -7.832   3.443  58.257  0.00  0.00           N
ATOM   4225  CA  TYR   257      -8.064   2.233  57.419  0.00  0.00           C
ATOM   4226  C   TYR   257      -8.778   2.449  56.113  0.00  0.00           C
ATOM   4227  O   TYR   257      -8.518   1.640  55.224  0.00  0.00           O
ATOM   4228  CB  TYR   257      -8.643   1.089  58.342  0.00  0.00           C
ATOM   4229  CG  TYR   257      -7.578   0.182  58.983  0.00  0.00           C
ATOM   4230  CD1 TYR   257      -6.869  -0.731  58.205  0.00  0.00           C
ATOM   4231  CD2 TYR   257      -7.318   0.393  60.341  0.00  0.00           C
ATOM   4232  CE1 TYR   257      -5.847  -1.584  58.799  0.00  0.00           C
ATOM   4233  CE2 TYR   257      -6.247  -0.403  60.872  0.00  0.00           C
ATOM   4234  CZ  TYR   257      -5.514  -1.343  60.122  0.00  0.00           C
ATOM   4235  OH  TYR   257      -4.609  -2.174  60.722  0.00  0.00           O
ATOM   4236  H   TYR   257      -8.283   3.381  59.159  1.00  0.00           H
ATOM   4237  HA  TYR   257      -7.068   1.890  57.140  1.00  0.00           H
ATOM   4238  HB3 TYR   257      -9.338   0.478  57.766  1.00  0.00           H
ATOM   4239  HB2 TYR   257      -9.257   1.533  59.125  1.00  0.00           H
ATOM   4240  HD1 TYR   257      -7.074  -0.813  57.148  1.00  0.00           H
ATOM   4241  HD2 TYR   257      -7.907   1.109  60.898  1.00  0.00           H
ATOM   4242  HE1 TYR   257      -5.385  -2.363  58.211  1.00  0.00           H
ATOM   4243  HE2 TYR   257      -5.956  -0.295  61.930  1.00  0.00           H
ATOM   4244  HH  TYR   257      -4.470  -1.896  61.630  1.00  0.00           H
ATOM   4245  N   MET   258      -9.544   3.539  55.976  0.00  0.00           N
ATOM   4246  CA  MET   258     -10.165   3.983  54.737  0.00  0.00           C
ATOM   4247  C   MET   258      -9.142   4.366  53.695  0.00  0.00           C
ATOM   4248  O   MET   258      -9.296   3.979  52.541  0.00  0.00           O
ATOM   4249  CB  MET   258     -11.258   5.150  55.008  0.00  0.00           C
ATOM   4250  CG  MET   258     -11.810   5.765  53.686  0.00  0.00           C
ATOM   4251  SD  MET   258     -11.395   7.451  53.294  0.00  0.00           S
ATOM   4252  CE  MET   258     -12.036   7.861  51.653  0.00  0.00           C
ATOM   4253  H   MET   258      -9.731   4.129  56.774  1.00  0.00           H
ATOM   4254  HA  MET   258     -10.712   3.129  54.338  1.00  0.00           H
ATOM   4255  HB3 MET   258     -10.806   5.936  55.613  1.00  0.00           H
ATOM   4256  HB2 MET   258     -12.084   4.744  55.592  1.00  0.00           H
ATOM   4257  HG3 MET   258     -12.894   5.651  53.665  1.00  0.00           H
ATOM   4258  HG2 MET   258     -11.528   5.125  52.850  1.00  0.00           H
ATOM   4259  HE1 MET   258     -11.783   8.893  51.411  1.00  0.00           H
ATOM   4260  HE2 MET   258     -11.592   7.195  50.912  1.00  0.00           H
ATOM   4261  HE3 MET   258     -13.119   7.742  51.645  1.00  0.00           H
ATOM   4262  N   GLY   259      -8.117   5.082  54.090  0.00  0.00           N
ATOM   4263  CA  GLY   259      -6.929   5.339  53.371  0.00  0.00           C
ATOM   4264  C   GLY   259      -5.962   4.109  53.210  0.00  0.00           C
ATOM   4265  O   GLY   259      -5.450   3.854  52.137  0.00  0.00           O
ATOM   4266  H   GLY   259      -8.127   5.520  55.000  1.00  0.00           H
ATOM   4267  HA3 GLY   259      -6.391   6.160  53.845  1.00  0.00           H
ATOM   4268  HA2 GLY   259      -7.182   5.730  52.385  1.00  0.00           H
ATOM   4269  N   ILE   260      -5.931   3.183  54.250  0.00  0.00           N
ATOM   4270  CA  ILE   260      -5.178   1.922  54.157  0.00  0.00           C
ATOM   4271  C   ILE   260      -5.790   1.002  53.071  0.00  0.00           C
ATOM   4272  O   ILE   260      -5.098   0.472  52.219  0.00  0.00           O
ATOM   4273  CB  ILE   260      -4.879   1.173  55.509  0.00  0.00           C
ATOM   4274  CG1 ILE   260      -4.016   1.999  56.532  0.00  0.00           C
ATOM   4275  CG2 ILE   260      -4.215  -0.189  55.280  0.00  0.00           C
ATOM   4276  CD1 ILE   260      -3.392   1.212  57.740  0.00  0.00           C
ATOM   4277  H   ILE   260      -6.437   3.366  55.105  1.00  0.00           H
ATOM   4278  HA  ILE   260      -4.200   2.205  53.769  1.00  0.00           H
ATOM   4279  HB  ILE   260      -5.840   0.981  55.986  1.00  0.00           H
ATOM   4280 HG13 ILE   260      -4.611   2.828  56.909  1.00  0.00           H
ATOM   4281 HG12 ILE   260      -3.225   2.516  55.991  1.00  0.00           H
ATOM   4282 HG21 ILE   260      -4.029  -0.662  56.243  1.00  0.00           H
ATOM   4283 HG22 ILE   260      -4.873  -0.814  54.684  1.00  0.00           H
ATOM   4284 HG23 ILE   260      -3.271  -0.043  54.757  1.00  0.00           H
ATOM   4285 HD11 ILE   260      -2.823   1.901  58.365  1.00  0.00           H
ATOM   4286 HD12 ILE   260      -4.188   0.759  58.331  1.00  0.00           H
ATOM   4287 HD13 ILE   260      -2.730   0.431  57.366  1.00  0.00           H
ATOM   4288  N   LEU   261      -7.102   0.790  53.031  0.00  0.00           N
ATOM   4289  CA  LEU   261      -7.912  -0.110  52.187  0.00  0.00           C
ATOM   4290  C   LEU   261      -7.796   0.414  50.761  0.00  0.00           C
ATOM   4291  O   LEU   261      -7.598  -0.364  49.827  0.00  0.00           O
ATOM   4292  CB  LEU   261      -9.370  -0.118  52.690  0.00  0.00           C
ATOM   4293  CG  LEU   261      -9.698  -1.157  53.838  0.00  0.00           C
ATOM   4294  CD1 LEU   261     -11.008  -0.854  54.493  0.00  0.00           C
ATOM   4295  CD2 LEU   261      -9.789  -2.598  53.248  0.00  0.00           C
ATOM   4296  H   LEU   261      -7.714   1.295  53.656  1.00  0.00           H
ATOM   4297  HA  LEU   261      -7.505  -1.120  52.237  1.00  0.00           H
ATOM   4298  HB3 LEU   261     -10.040  -0.289  51.848  1.00  0.00           H
ATOM   4299  HB2 LEU   261      -9.641   0.884  53.023  1.00  0.00           H
ATOM   4300  HG  LEU   261      -8.907  -1.125  54.587  1.00  0.00           H
ATOM   4301 HD11 LEU   261     -11.201  -1.587  55.276  1.00  0.00           H
ATOM   4302 HD12 LEU   261     -10.974   0.144  54.930  1.00  0.00           H
ATOM   4303 HD13 LEU   261     -11.805  -0.898  53.750  1.00  0.00           H
ATOM   4304 HD21 LEU   261     -10.015  -3.305  54.047  1.00  0.00           H
ATOM   4305 HD22 LEU   261     -10.578  -2.635  52.497  1.00  0.00           H
ATOM   4306 HD23 LEU   261      -8.837  -2.863  52.787  1.00  0.00           H
ATOM   4307  N   LEU   262      -7.826   1.708  50.589  0.00  0.00           N
ATOM   4308  CA  LEU   262      -7.768   2.431  49.233  0.00  0.00           C
ATOM   4309  C   LEU   262      -6.286   2.582  48.694  0.00  0.00           C
ATOM   4310  O   LEU   262      -6.113   2.816  47.531  0.00  0.00           O
ATOM   4311  CB  LEU   262      -8.523   3.768  49.378  0.00  0.00           C
ATOM   4312  CG  LEU   262      -8.789   4.680  48.209  0.00  0.00           C
ATOM   4313  CD1 LEU   262      -9.503   4.041  47.038  0.00  0.00           C
ATOM   4314  CD2 LEU   262      -9.550   6.002  48.609  0.00  0.00           C
ATOM   4315  H   LEU   262      -7.892   2.322  51.388  1.00  0.00           H
ATOM   4316  HA  LEU   262      -8.317   1.822  48.514  1.00  0.00           H
ATOM   4317  HB3 LEU   262      -8.056   4.348  50.174  1.00  0.00           H
ATOM   4318  HB2 LEU   262      -9.463   3.583  49.897  1.00  0.00           H
ATOM   4319  HG  LEU   262      -7.813   4.991  47.837  1.00  0.00           H
ATOM   4320 HD11 LEU   262      -9.646   4.781  46.251  1.00  0.00           H
ATOM   4321 HD12 LEU   262      -8.905   3.214  46.654  1.00  0.00           H
ATOM   4322 HD13 LEU   262     -10.473   3.666  47.364  1.00  0.00           H
ATOM   4323 HD21 LEU   262      -9.709   6.613  47.721  1.00  0.00           H
ATOM   4324 HD22 LEU   262     -10.513   5.748  49.052  1.00  0.00           H
ATOM   4325 HD23 LEU   262      -8.954   6.560  49.331  1.00  0.00           H
ATOM   4326  N   SER   263      -5.277   2.400  49.548  0.00  0.00           N
ATOM   4327  CA  SER   263      -3.843   2.255  49.162  0.00  0.00           C
ATOM   4328  C   SER   263      -3.650   0.778  48.692  0.00  0.00           C
ATOM   4329  O   SER   263      -2.874   0.469  47.811  0.00  0.00           O
ATOM   4330  CB  SER   263      -2.932   2.736  50.350  0.00  0.00           C
ATOM   4331  OG  SER   263      -2.807   1.777  51.440  0.00  0.00           O
ATOM   4332  H   SER   263      -5.458   2.351  50.540  1.00  0.00           H
ATOM   4333  HA  SER   263      -3.656   2.907  48.309  1.00  0.00           H
ATOM   4334  HB3 SER   263      -3.315   3.679  50.740  1.00  0.00           H
ATOM   4335  HB2 SER   263      -1.941   2.980  49.969  1.00  0.00           H
ATOM   4336  HG  SER   263      -2.239   2.142  52.123  1.00  0.00           H
ATOM   4337  N   HIS   264      -4.409  -0.229  49.197  0.00  0.00           N
ATOM   4338  CA  HIS   264      -4.429  -1.577  48.793  0.00  0.00           C
ATOM   4339  C   HIS   264      -5.245  -1.849  47.517  0.00  0.00           C
ATOM   4340  O   HIS   264      -4.754  -2.285  46.532  0.00  0.00           O
ATOM   4341  CB  HIS   264      -4.839  -2.395  50.061  0.00  0.00           C
ATOM   4342  CG  HIS   264      -3.750  -2.532  50.997  0.00  0.00           C
ATOM   4343  CD2 HIS   264      -2.435  -2.065  51.096  0.00  0.00           C
ATOM   4344  ND1 HIS   264      -3.881  -3.266  52.199  0.00  0.00           N
ATOM   4345  CE1 HIS   264      -2.698  -3.248  52.814  0.00  0.00           C
ATOM   4346  NE2 HIS   264      -1.789  -2.538  52.212  0.00  0.00           N
ATOM   4347  H   HIS   264      -5.053  -0.046  49.953  1.00  0.00           H
ATOM   4348  HA  HIS   264      -3.398  -1.849  48.567  1.00  0.00           H
ATOM   4349  HB3 HIS   264      -5.184  -3.384  49.759  1.00  0.00           H
ATOM   4350  HB2 HIS   264      -5.680  -1.905  50.552  1.00  0.00           H
ATOM   4351  HD2 HIS   264      -2.039  -1.407  50.343  1.00  0.00           H
ATOM   4352  HD1 HIS   264      -4.759  -3.675  52.431  1.00  0.00           H
ATOM   4353  HE1 HIS   264      -2.576  -3.800  53.734  1.00  0.00           H
ATOM   4354  N   ALA   265      -6.395  -1.116  47.483  0.00  0.00           N
ATOM   4355  CA  ALA   265      -7.262  -1.088  46.321  0.00  0.00           C
ATOM   4356  C   ALA   265      -6.651  -0.265  45.128  0.00  0.00           C
ATOM   4357  O   ALA   265      -7.009  -0.518  44.002  0.00  0.00           O
ATOM   4358  CB  ALA   265      -8.697  -0.742  46.672  0.00  0.00           C
ATOM   4359  H   ALA   265      -6.668  -0.567  48.286  1.00  0.00           H
ATOM   4360  HA  ALA   265      -7.296  -2.118  45.967  1.00  0.00           H
ATOM   4361  HB1 ALA   265      -9.302  -0.735  45.765  1.00  0.00           H
ATOM   4362  HB2 ALA   265      -9.091  -1.485  47.365  1.00  0.00           H
ATOM   4363  HB3 ALA   265      -8.730   0.243  47.138  1.00  0.00           H
ATOM   4364  N   ASN   266      -5.723   0.655  45.357  0.00  0.00           N
ATOM   4365  CA  ASN   266      -4.899   1.284  44.273  0.00  0.00           C
ATOM   4366  C   ASN   266      -4.006   0.287  43.548  0.00  0.00           C
ATOM   4367  O   ASN   266      -3.762   0.467  42.364  0.00  0.00           O
ATOM   4368  CB  ASN   266      -4.039   2.384  44.848  0.00  0.00           C
ATOM   4369  CG  ASN   266      -3.209   3.288  43.858  0.00  0.00           C
ATOM   4370  ND2 ASN   266      -3.849   3.978  42.931  0.00  0.00           N
ATOM   4371  OD1 ASN   266      -1.988   3.319  43.994  0.00  0.00           O
ATOM   4372  H   ASN   266      -5.542   0.966  46.301  1.00  0.00           H
ATOM   4373  HA  ASN   266      -5.577   1.727  43.544  1.00  0.00           H
ATOM   4374  HB3 ASN   266      -3.365   1.958  45.591  1.00  0.00           H
ATOM   4375  HB2 ASN   266      -4.654   3.022  45.483  1.00  0.00           H
ATOM   4376 HD22 ASN   266      -3.332   4.562  42.289  1.00  0.00           H
ATOM   4377 HD21 ASN   266      -4.855   3.922  42.864  1.00  0.00           H
ATOM   4378  N   SER   267      -3.692  -0.871  44.112  0.00  0.00           N
ATOM   4379  CA  SER   267      -2.984  -1.950  43.363  0.00  0.00           C
ATOM   4380  C   SER   267      -3.940  -2.837  42.572  0.00  0.00           C
ATOM   4381  O   SER   267      -3.537  -3.882  41.991  0.00  0.00           O
ATOM   4382  CB  SER   267      -2.130  -2.811  44.287  0.00  0.00           C
ATOM   4383  OG  SER   267      -0.818  -2.246  44.602  0.00  0.00           O
ATOM   4384  H   SER   267      -3.932  -1.044  45.078  1.00  0.00           H
ATOM   4385  HA  SER   267      -2.315  -1.470  42.649  1.00  0.00           H
ATOM   4386  HB3 SER   267      -2.001  -3.798  43.843  1.00  0.00           H
ATOM   4387  HB2 SER   267      -2.675  -2.997  45.213  1.00  0.00           H
ATOM   4388  HG  SER   267      -0.343  -2.843  45.185  1.00  0.00           H
ATOM   4389  N   MET   268      -5.214  -2.525  42.485  0.00  0.00           N
ATOM   4390  CA  MET   268      -6.215  -3.168  41.627  0.00  0.00           C
ATOM   4391  C   MET   268      -6.829  -2.129  40.553  0.00  0.00           C
ATOM   4392  O   MET   268      -7.707  -2.587  39.771  0.00  0.00           O
ATOM   4393  CB  MET   268      -7.284  -3.829  42.543  0.00  0.00           C
ATOM   4394  CG  MET   268      -8.663  -3.192  42.689  0.00  0.00           C
ATOM   4395  SD  MET   268      -9.764  -4.001  43.890  0.00  0.00           S
ATOM   4396  CE  MET   268     -11.251  -3.035  43.695  0.00  0.00           C
ATOM   4397  H   MET   268      -5.589  -1.774  43.046  1.00  0.00           H
ATOM   4398  HA  MET   268      -5.716  -3.963  41.072  1.00  0.00           H
ATOM   4399  HB3 MET   268      -6.857  -3.979  43.534  1.00  0.00           H
ATOM   4400  HB2 MET   268      -7.405  -4.872  42.250  1.00  0.00           H
ATOM   4401  HG3 MET   268      -9.151  -3.163  41.715  1.00  0.00           H
ATOM   4402  HG2 MET   268      -8.548  -2.141  42.956  1.00  0.00           H
ATOM   4403  HE1 MET   268     -12.021  -3.412  44.368  1.00  0.00           H
ATOM   4404  HE2 MET   268     -11.041  -1.992  43.932  1.00  0.00           H
ATOM   4405  HE3 MET   268     -11.601  -3.110  42.665  1.00  0.00           H
ATOM   4406  N   MET   269      -6.439  -0.871  40.597  0.00  0.00           N
ATOM   4407  CA  MET   269      -7.068   0.077  39.653  0.00  0.00           C
ATOM   4408  C   MET   269      -6.473   0.069  38.245  0.00  0.00           C
ATOM   4409  O   MET   269      -7.143   0.186  37.241  0.00  0.00           O
ATOM   4410  CB  MET   269      -6.917   1.469  40.216  0.00  0.00           C
ATOM   4411  CG  MET   269      -7.808   1.857  41.424  0.00  0.00           C
ATOM   4412  SD  MET   269      -7.533   3.308  42.407  0.00  0.00           S
ATOM   4413  CE  MET   269      -9.126   3.387  43.229  0.00  0.00           C
ATOM   4414  H   MET   269      -5.733  -0.584  41.260  1.00  0.00           H
ATOM   4415  HA  MET   269      -8.130  -0.156  39.583  1.00  0.00           H
ATOM   4416  HB3 MET   269      -7.062   2.196  39.417  1.00  0.00           H
ATOM   4417  HB2 MET   269      -5.872   1.639  40.474  1.00  0.00           H
ATOM   4418  HG3 MET   269      -7.886   0.997  42.089  1.00  0.00           H
ATOM   4419  HG2 MET   269      -8.850   1.846  41.105  1.00  0.00           H
ATOM   4420  HE1 MET   269      -9.147   4.246  43.899  1.00  0.00           H
ATOM   4421  HE2 MET   269      -9.915   3.488  42.484  1.00  0.00           H
ATOM   4422  HE3 MET   269      -9.284   2.475  43.804  1.00  0.00           H
ATOM   4423  N   ASN   270      -5.136  -0.069  38.143  0.00  0.00           N
ATOM   4424  CA  ASN   270      -4.364   0.207  36.913  0.00  0.00           C
ATOM   4425  C   ASN   270      -4.625  -0.595  35.657  0.00  0.00           C
ATOM   4426  O   ASN   270      -4.611   0.019  34.585  0.00  0.00           O
ATOM   4427  CB  ASN   270      -2.829   0.208  37.246  0.00  0.00           C
ATOM   4428  CG  ASN   270      -2.386   1.045  38.393  0.00  0.00           C
ATOM   4429  ND2 ASN   270      -1.158   0.777  38.840  0.00  0.00           N
ATOM   4430  OD1 ASN   270      -3.157   1.847  38.935  0.00  0.00           O
ATOM   4431  H   ASN   270      -4.598  -0.379  38.940  1.00  0.00           H
ATOM   4432  HA  ASN   270      -4.602   1.238  36.650  1.00  0.00           H
ATOM   4433  HB3 ASN   270      -2.269   0.495  36.356  1.00  0.00           H
ATOM   4434  HB2 ASN   270      -2.495  -0.818  37.401  1.00  0.00           H
ATOM   4435 HD22 ASN   270      -0.778   1.299  39.617  1.00  0.00           H
ATOM   4436 HD21 ASN   270      -0.608   0.052  38.402  1.00  0.00           H
ATOM   4437  N   PRO   271      -4.994  -1.930  35.596  0.00  0.00           N
ATOM   4438  CA  PRO   271      -5.224  -2.654  34.320  0.00  0.00           C
ATOM   4439  C   PRO   271      -6.466  -2.195  33.641  0.00  0.00           C
ATOM   4440  O   PRO   271      -6.625  -2.315  32.462  0.00  0.00           O
ATOM   4441  CB  PRO   271      -5.400  -4.174  34.623  0.00  0.00           C
ATOM   4442  CG  PRO   271      -5.196  -4.239  36.171  0.00  0.00           C
ATOM   4443  CD  PRO   271      -4.970  -2.880  36.677  0.00  0.00           C
ATOM   4444  HA  PRO   271      -4.370  -2.509  33.658  1.00  0.00           H
ATOM   4445  HB3 PRO   271      -4.603  -4.733  34.132  1.00  0.00           H
ATOM   4446  HB2 PRO   271      -6.420  -4.472  34.382  1.00  0.00           H
ATOM   4447  HG3 PRO   271      -4.329  -4.859  36.397  1.00  0.00           H
ATOM   4448  HG2 PRO   271      -6.088  -4.656  36.638  1.00  0.00           H
ATOM   4449  HD2 PRO   271      -5.746  -2.628  37.399  1.00  0.00           H
ATOM   4450  HD3 PRO   271      -4.003  -2.835  37.178  1.00  0.00           H
ATOM   4451  N   ILE   272      -7.381  -1.621  34.496  0.00  0.00           N
ATOM   4452  CA  ILE   272      -8.718  -1.173  34.087  0.00  0.00           C
ATOM   4453  C   ILE   272      -8.528   0.202  33.388  0.00  0.00           C
ATOM   4454  O   ILE   272      -9.030   0.413  32.274  0.00  0.00           O
ATOM   4455  CB  ILE   272      -9.542  -1.116  35.415  0.00  0.00           C
ATOM   4456  CG1 ILE   272      -9.590  -2.404  36.255  0.00  0.00           C
ATOM   4457  CG2 ILE   272     -10.896  -0.488  35.097  0.00  0.00           C
ATOM   4458  CD1 ILE   272     -10.174  -2.378  37.696  0.00  0.00           C
ATOM   4459  H   ILE   272      -7.147  -1.487  35.469  1.00  0.00           H
ATOM   4460  HA  ILE   272      -9.162  -1.890  33.397  1.00  0.00           H
ATOM   4461  HB  ILE   272      -9.028  -0.386  36.040  1.00  0.00           H
ATOM   4462 HG13 ILE   272      -8.593  -2.844  36.285  1.00  0.00           H
ATOM   4463 HG12 ILE   272     -10.096  -3.181  35.682  1.00  0.00           H
ATOM   4464 HG21 ILE   272     -11.495  -0.435  36.006  1.00  0.00           H
ATOM   4465 HG22 ILE   272     -10.747   0.517  34.701  1.00  0.00           H
ATOM   4466 HG23 ILE   272     -11.414  -1.097  34.356  1.00  0.00           H
ATOM   4467 HD11 ILE   272     -10.123  -3.378  38.127  1.00  0.00           H
ATOM   4468 HD12 ILE   272      -9.596  -1.688  38.310  1.00  0.00           H
ATOM   4469 HD13 ILE   272     -11.213  -2.050  37.662  1.00  0.00           H
ATOM   4470  N   VAL   273      -7.670   1.060  33.886  0.00  0.00           N
ATOM   4471  CA  VAL   273      -7.452   2.394  33.296  0.00  0.00           C
ATOM   4472  C   VAL   273      -6.776   2.264  31.836  0.00  0.00           C
ATOM   4473  O   VAL   273      -6.863   3.183  31.019  0.00  0.00           O
ATOM   4474  CB  VAL   273      -6.460   3.217  34.163  0.00  0.00           C
ATOM   4475  CG1 VAL   273      -6.134   4.638  33.524  0.00  0.00           C
ATOM   4476  CG2 VAL   273      -6.855   3.400  35.598  0.00  0.00           C
ATOM   4477  H   VAL   273      -7.129   0.817  34.703  1.00  0.00           H
ATOM   4478  HA  VAL   273      -8.402   2.923  33.218  1.00  0.00           H
ATOM   4479  HB  VAL   273      -5.523   2.661  34.170  1.00  0.00           H
ATOM   4480 HG11 VAL   273      -5.437   5.175  34.167  1.00  0.00           H
ATOM   4481 HG12 VAL   273      -5.687   4.500  32.539  1.00  0.00           H
ATOM   4482 HG13 VAL   273      -7.055   5.213  33.427  1.00  0.00           H
ATOM   4483 HG21 VAL   273      -6.095   3.988  36.113  1.00  0.00           H
ATOM   4484 HG22 VAL   273      -7.812   3.920  35.649  1.00  0.00           H
ATOM   4485 HG23 VAL   273      -6.946   2.425  36.077  1.00  0.00           H
ATOM   4486  N   TYR   274      -6.120   1.119  31.587  0.00  0.00           N
ATOM   4487  CA  TYR   274      -5.637   0.808  30.236  0.00  0.00           C
ATOM   4488  C   TYR   274      -6.685   0.248  29.377  0.00  0.00           C
ATOM   4489  O   TYR   274      -6.702   0.485  28.162  0.00  0.00           O
ATOM   4490  CB  TYR   274      -4.470  -0.228  30.428  0.00  0.00           C
ATOM   4491  CG  TYR   274      -3.248   0.146  31.283  0.00  0.00           C
ATOM   4492  CD1 TYR   274      -2.797   1.466  31.340  0.00  0.00           C
ATOM   4493  CD2 TYR   274      -2.607  -0.861  32.017  0.00  0.00           C
ATOM   4494  CE1 TYR   274      -1.720   1.806  32.138  0.00  0.00           C
ATOM   4495  CE2 TYR   274      -1.538  -0.574  32.850  0.00  0.00           C
ATOM   4496  CZ  TYR   274      -1.188   0.783  32.949  0.00  0.00           C
ATOM   4497  OH  TYR   274      -0.203   1.071  33.826  0.00  0.00           O
ATOM   4498  H   TYR   274      -5.954   0.460  32.334  1.00  0.00           H
ATOM   4499  HA  TYR   274      -5.242   1.714  29.777  1.00  0.00           H
ATOM   4500  HB3 TYR   274      -4.128  -0.562  29.448  1.00  0.00           H
ATOM   4501  HB2 TYR   274      -4.886  -1.166  30.796  1.00  0.00           H
ATOM   4502  HD1 TYR   274      -3.290   2.231  30.758  1.00  0.00           H
ATOM   4503  HD2 TYR   274      -2.945  -1.884  31.939  1.00  0.00           H
ATOM   4504  HE1 TYR   274      -1.330   2.813  32.118  1.00  0.00           H
ATOM   4505  HE2 TYR   274      -1.032  -1.372  33.373  1.00  0.00           H
ATOM   4506  HH  TYR   274       0.048   0.274  34.299  1.00  0.00           H
ATOM   4507  N   ALA   275      -7.643  -0.508  29.949  0.00  0.00           N
ATOM   4508  CA  ALA   275      -8.492  -1.392  29.136  0.00  0.00           C
ATOM   4509  C   ALA   275      -9.613  -0.537  28.557  0.00  0.00           C
ATOM   4510  O   ALA   275     -10.084  -0.860  27.464  0.00  0.00           O
ATOM   4511  CB  ALA   275      -9.100  -2.428  30.096  0.00  0.00           C
ATOM   4512  H   ALA   275      -7.785  -0.472  30.948  1.00  0.00           H
ATOM   4513  HA  ALA   275      -7.916  -1.875  28.347  1.00  0.00           H
ATOM   4514  HB1 ALA   275      -9.741  -3.110  29.537  1.00  0.00           H
ATOM   4515  HB2 ALA   275      -8.301  -2.993  30.576  1.00  0.00           H
ATOM   4516  HB3 ALA   275      -9.690  -1.917  30.857  1.00  0.00           H
ATOM   4517  N   TYR   276      -9.885   0.598  29.212  0.00  0.00           N
ATOM   4518  CA  TYR   276     -10.868   1.579  28.873  0.00  0.00           C
ATOM   4519  C   TYR   276     -10.296   2.782  28.053  0.00  0.00           C
ATOM   4520  O   TYR   276     -11.042   3.570  27.461  0.00  0.00           O
ATOM   4521  CB  TYR   276     -11.461   2.065  30.222  0.00  0.00           C
ATOM   4522  CG  TYR   276     -12.678   1.325  30.623  0.00  0.00           C
ATOM   4523  CD1 TYR   276     -13.823   1.472  29.835  0.00  0.00           C
ATOM   4524  CD2 TYR   276     -12.685   0.660  31.814  0.00  0.00           C
ATOM   4525  CE1 TYR   276     -14.983   0.824  30.226  0.00  0.00           C
ATOM   4526  CE2 TYR   276     -13.854  -0.029  32.165  0.00  0.00           C
ATOM   4527  CZ  TYR   276     -15.043   0.059  31.473  0.00  0.00           C
ATOM   4528  OH  TYR   276     -16.192  -0.512  31.887  0.00  0.00           O
ATOM   4529  H   TYR   276      -9.367   0.837  30.046  1.00  0.00           H
ATOM   4530  HA  TYR   276     -11.657   1.101  28.293  1.00  0.00           H
ATOM   4531  HB3 TYR   276     -11.690   3.129  30.155  1.00  0.00           H
ATOM   4532  HB2 TYR   276     -10.707   1.972  31.003  1.00  0.00           H
ATOM   4533  HD1 TYR   276     -13.790   2.080  28.943  1.00  0.00           H
ATOM   4534  HD2 TYR   276     -11.810   0.677  32.447  1.00  0.00           H
ATOM   4535  HE1 TYR   276     -15.866   0.877  29.607  1.00  0.00           H
ATOM   4536  HE2 TYR   276     -13.859  -0.679  33.027  1.00  0.00           H
ATOM   4537  HH  TYR   276     -16.042  -0.968  32.718  1.00  0.00           H
ATOM   4538  N   LYS   277      -8.996   2.951  27.984  0.00  0.00           N
ATOM   4539  CA  LYS   277      -8.330   4.058  27.348  0.00  0.00           C
ATOM   4540  C   LYS   277      -7.205   3.644  26.311  0.00  0.00           C
ATOM   4541  O   LYS   277      -6.768   4.602  25.645  0.00  0.00           O
ATOM   4542  CB  LYS   277      -7.740   4.987  28.335  0.00  0.00           C
ATOM   4543  CG  LYS   277      -8.788   5.591  29.300  0.00  0.00           C
ATOM   4544  CD  LYS   277      -8.092   6.657  30.151  0.00  0.00           C
ATOM   4545  CE  LYS   277      -8.061   8.010  29.487  0.00  0.00           C
ATOM   4546  NZ  LYS   277      -9.425   8.527  29.208  0.00  0.00           N1+
ATOM   4547  H   LYS   277      -8.376   2.271  28.399  1.00  0.00           H
ATOM   4548  HA  LYS   277      -9.087   4.614  26.796  1.00  0.00           H
ATOM   4549  HB3 LYS   277      -7.224   5.792  27.811  1.00  0.00           H
ATOM   4550  HB2 LYS   277      -6.976   4.466  28.911  1.00  0.00           H
ATOM   4551  HG3 LYS   277      -9.179   4.807  29.949  1.00  0.00           H
ATOM   4552  HG2 LYS   277      -9.589   6.053  28.723  1.00  0.00           H
ATOM   4553  HD3 LYS   277      -7.073   6.337  30.370  1.00  0.00           H
ATOM   4554  HD2 LYS   277      -8.596   6.738  31.114  1.00  0.00           H
ATOM   4555  HE3 LYS   277      -7.501   7.943  28.554  1.00  0.00           H
ATOM   4556  HE2 LYS   277      -7.530   8.715  30.126  1.00  0.00           H
ATOM   4557  HZ1 LYS   277      -9.358   9.432  28.765  1.00  0.00           H
ATOM   4558  HZ2 LYS   277      -9.909   7.887  28.595  1.00  0.00           H
ATOM   4559  N   ILE   278      -6.825   2.363  26.202  0.00  0.00           N
ATOM   4560  CA  ILE   278      -5.736   1.937  25.430  0.00  0.00           C
ATOM   4561  C   ILE   278      -6.310   0.828  24.610  0.00  0.00           C
ATOM   4562  O   ILE   278      -6.730  -0.204  25.204  0.00  0.00           O
ATOM   4563  CB  ILE   278      -4.491   1.551  26.214  0.00  0.00           C
ATOM   4564  CG1 ILE   278      -4.012   2.718  27.074  0.00  0.00           C
ATOM   4565  CG2 ILE   278      -3.397   1.079  25.301  0.00  0.00           C
ATOM   4566  CD1 ILE   278      -2.677   2.502  27.865  0.00  0.00           C
ATOM   4567  H   ILE   278      -7.334   1.642  26.693  1.00  0.00           H
ATOM   4568  HA  ILE   278      -5.467   2.749  24.754  1.00  0.00           H
ATOM   4569  HB  ILE   278      -4.753   0.728  26.879  1.00  0.00           H
ATOM   4570 HG13 ILE   278      -4.801   2.998  27.772  1.00  0.00           H
ATOM   4571 HG12 ILE   278      -3.921   3.609  26.452  1.00  0.00           H
ATOM   4572 HG21 ILE   278      -2.521   0.811  25.891  1.00  0.00           H
ATOM   4573 HG22 ILE   278      -3.739   0.208  24.743  1.00  0.00           H
ATOM   4574 HG23 ILE   278      -3.135   1.876  24.605  1.00  0.00           H
ATOM   4575 HD11 ILE   278      -2.443   3.400  28.437  1.00  0.00           H
ATOM   4576 HD12 ILE   278      -2.790   1.658  28.545  1.00  0.00           H
ATOM   4577 HD13 ILE   278      -1.868   2.297  27.164  1.00  0.00           H
ATOM   4578  N   LYS   279      -6.399   1.051  23.283  0.00  0.00           N
ATOM   4579  CA  LYS   279      -7.064   0.209  22.301  0.00  0.00           C
ATOM   4580  C   LYS   279      -6.316  -1.141  22.102  0.00  0.00           C
ATOM   4581  O   LYS   279      -6.943  -2.205  21.967  0.00  0.00           O
ATOM   4582  CB  LYS   279      -7.056   0.985  20.938  0.00  0.00           C
ATOM   4583  CG  LYS   279      -7.869   0.265  19.820  0.00  0.00           C
ATOM   4584  CD  LYS   279      -7.685   1.031  18.500  0.00  0.00           C
ATOM   4585  CE  LYS   279      -8.348   0.365  17.286  0.00  0.00           C
ATOM   4586  NZ  LYS   279      -7.587  -0.692  16.673  0.00  0.00           N1+
ATOM   4587  H   LYS   279      -5.976   1.875  22.880  1.00  0.00           H
ATOM   4588  HA  LYS   279      -8.091   0.020  22.612  1.00  0.00           H
ATOM   4589  HB3 LYS   279      -6.027   1.123  20.606  1.00  0.00           H
ATOM   4590  HB2 LYS   279      -7.458   1.987  21.089  1.00  0.00           H
ATOM   4591  HG3 LYS   279      -8.925   0.254  20.089  1.00  0.00           H
ATOM   4592  HG2 LYS   279      -7.501  -0.754  19.703  1.00  0.00           H
ATOM   4593  HD3 LYS   279      -6.621   1.162  18.304  1.00  0.00           H
ATOM   4594  HD2 LYS   279      -8.073   2.044  18.613  1.00  0.00           H
ATOM   4595  HE3 LYS   279      -8.577   1.125  16.538  1.00  0.00           H
ATOM   4596  HE2 LYS   279      -9.327  -0.017  17.575  1.00  0.00           H
ATOM   4597  HZ1 LYS   279      -8.101  -1.066  15.888  1.00  0.00           H
ATOM   4598  HZ2 LYS   279      -6.702  -0.327  16.352  1.00  0.00           H
ATOM   4599  HZ3 LYS   279      -7.424  -1.425  17.348  1.00  0.00           H
ATOM   4600  N   LYS   280      -4.984  -1.078  22.037  0.00  0.00           N
ATOM   4601  CA  LYS   280      -4.129  -2.232  21.800  0.00  0.00           C
ATOM   4602  C   LYS   280      -4.131  -3.242  22.898  0.00  0.00           C
ATOM   4603  O   LYS   280      -3.755  -4.386  22.612  0.00  0.00           O
ATOM   4604  CB  LYS   280      -2.734  -1.591  21.615  0.00  0.00           C
ATOM   4605  CG  LYS   280      -2.459  -0.640  20.454  0.00  0.00           C
ATOM   4606  CD  LYS   280      -2.631  -1.285  19.033  0.00  0.00           C
ATOM   4607  CE  LYS   280      -2.261  -0.322  17.972  0.00  0.00           C
ATOM   4608  NZ  LYS   280      -2.516  -1.011  16.617  0.00  0.00           N1+
ATOM   4609  H   LYS   280      -4.514  -0.192  22.155  1.00  0.00           H
ATOM   4610  HA  LYS   280      -4.428  -2.714  20.869  1.00  0.00           H
ATOM   4611  HB3 LYS   280      -1.981  -2.380  21.611  1.00  0.00           H
ATOM   4612  HB2 LYS   280      -2.444  -1.104  22.546  1.00  0.00           H
ATOM   4613  HG3 LYS   280      -1.450  -0.237  20.548  1.00  0.00           H
ATOM   4614  HG2 LYS   280      -3.111   0.229  20.537  1.00  0.00           H
ATOM   4615  HD3 LYS   280      -3.668  -1.594  18.898  1.00  0.00           H
ATOM   4616  HD2 LYS   280      -1.999  -2.170  18.957  1.00  0.00           H
ATOM   4617  HE3 LYS   280      -1.203  -0.075  18.060  1.00  0.00           H
ATOM   4618  HE2 LYS   280      -2.890   0.565  18.052  1.00  0.00           H
ATOM   4619  HZ1 LYS   280      -2.273  -0.380  15.867  1.00  0.00           H
ATOM   4620  HZ2 LYS   280      -1.950  -1.845  16.551  1.00  0.00           H
ATOM   4621  HZ3 LYS   280      -3.492  -1.260  16.544  1.00  0.00           H
ATOM   4622  N   PHE   281      -4.480  -2.823  24.104  0.00  0.00           N
ATOM   4623  CA  PHE   281      -4.641  -3.645  25.373  0.00  0.00           C
ATOM   4624  C   PHE   281      -5.971  -4.451  25.301  0.00  0.00           C
ATOM   4625  O   PHE   281      -6.009  -5.654  25.617  0.00  0.00           O
ATOM   4626  CB  PHE   281      -4.635  -2.849  26.599  0.00  0.00           C
ATOM   4627  CG  PHE   281      -3.303  -2.707  27.353  0.00  0.00           C
ATOM   4628  CD1 PHE   281      -2.802  -3.885  27.989  0.00  0.00           C
ATOM   4629  CD2 PHE   281      -2.518  -1.533  27.300  0.00  0.00           C
ATOM   4630  CE1 PHE   281      -1.598  -3.831  28.659  0.00  0.00           C
ATOM   4631  CE2 PHE   281      -1.287  -1.495  27.975  0.00  0.00           C
ATOM   4632  CZ  PHE   281      -0.797  -2.678  28.569  0.00  0.00           C
ATOM   4633  H   PHE   281      -4.676  -1.845  24.262  1.00  0.00           H
ATOM   4634  HA  PHE   281      -3.816  -4.355  25.425  1.00  0.00           H
ATOM   4635  HB3 PHE   281      -5.392  -3.237  27.281  1.00  0.00           H
ATOM   4636  HB2 PHE   281      -5.031  -1.857  26.383  1.00  0.00           H
ATOM   4637  HD1 PHE   281      -3.365  -4.805  27.942  1.00  0.00           H
ATOM   4638  HD2 PHE   281      -2.866  -0.675  26.744  1.00  0.00           H
ATOM   4639  HE1 PHE   281      -1.271  -4.673  29.251  1.00  0.00           H
ATOM   4640  HE2 PHE   281      -0.731  -0.571  28.033  1.00  0.00           H
ATOM   4641  HZ  PHE   281       0.210  -2.689  28.958  1.00  0.00           H
ATOM   4642  N   LYS   282      -7.054  -3.731  25.034  0.00  0.00           N
ATOM   4643  CA  LYS   282      -8.399  -4.326  25.061  0.00  0.00           C
ATOM   4644  C   LYS   282      -8.611  -5.439  24.055  0.00  0.00           C
ATOM   4645  O   LYS   282      -9.300  -6.411  24.285  0.00  0.00           O
ATOM   4646  CB  LYS   282      -9.502  -3.294  25.108  0.00  0.00           C
ATOM   4647  CG  LYS   282      -9.685  -2.375  23.814  0.00  0.00           C
ATOM   4648  CD  LYS   282     -11.062  -1.608  24.066  0.00  0.00           C
ATOM   4649  CE  LYS   282     -11.331  -0.602  22.928  0.00  0.00           C
ATOM   4650  NZ  LYS   282     -12.426   0.215  23.274  0.00  0.00           N1+
ATOM   4651  H   LYS   282      -6.965  -2.751  24.806  1.00  0.00           H
ATOM   4652  HA  LYS   282      -8.454  -4.824  26.029  1.00  0.00           H
ATOM   4653  HB3 LYS   282      -9.361  -2.658  25.982  1.00  0.00           H
ATOM   4654  HB2 LYS   282     -10.447  -3.789  25.333  1.00  0.00           H
ATOM   4655  HG3 LYS   282      -9.781  -3.008  22.932  1.00  0.00           H
ATOM   4656  HG2 LYS   282      -8.872  -1.651  23.768  1.00  0.00           H
ATOM   4657  HD3 LYS   282     -11.013  -1.076  25.016  1.00  0.00           H
ATOM   4658  HD2 LYS   282     -11.877  -2.331  24.112  1.00  0.00           H
ATOM   4659  HE3 LYS   282     -11.558  -1.144  22.010  1.00  0.00           H
ATOM   4660  HE2 LYS   282     -10.448   0.019  22.776  1.00  0.00           H
ATOM   4661  HZ1 LYS   282     -12.603   0.874  22.530  1.00  0.00           H
ATOM   4662  HZ2 LYS   282     -13.244  -0.360  23.416  1.00  0.00           H
ATOM   4663  HZ3 LYS   282     -12.216   0.717  24.125  1.00  0.00           H
ATOM   4664  N   GLU   283      -7.836  -5.362  22.978  0.00  0.00           N
ATOM   4665  CA  GLU   283      -7.856  -6.388  21.950  0.00  0.00           C
ATOM   4666  C   GLU   283      -7.133  -7.651  22.383  0.00  0.00           C
ATOM   4667  O   GLU   283      -7.564  -8.745  22.107  0.00  0.00           O
ATOM   4668  CB  GLU   283      -7.143  -5.814  20.656  0.00  0.00           C
ATOM   4669  CG  GLU   283      -7.983  -4.659  19.962  0.00  0.00           C
ATOM   4670  CD  GLU   283      -7.211  -3.904  18.879  0.00  0.00           C
ATOM   4671  OE1 GLU   283      -5.969  -4.015  18.868  0.00  0.00           O
ATOM   4672  OE2 GLU   283      -7.862  -3.201  18.130  0.00  0.00           O1-
ATOM   4673  H   GLU   283      -7.213  -4.576  22.859  1.00  0.00           H
ATOM   4674  HA  GLU   283      -8.891  -6.633  21.709  1.00  0.00           H
ATOM   4675  HB3 GLU   283      -6.981  -6.622  19.943  1.00  0.00           H
ATOM   4676  HB2 GLU   283      -6.157  -5.434  20.924  1.00  0.00           H
ATOM   4677  HG3 GLU   283      -8.324  -3.954  20.720  1.00  0.00           H
ATOM   4678  HG2 GLU   283      -8.891  -5.081  19.531  1.00  0.00           H
ATOM   4679  N   THR   284      -6.114  -7.560  23.285  0.00  0.00           N
ATOM   4680  CA  THR   284      -5.393  -8.671  23.671  0.00  0.00           C
ATOM   4681  C   THR   284      -5.956  -9.270  24.930  0.00  0.00           C
ATOM   4682  O   THR   284      -6.127 -10.478  25.104  0.00  0.00           O
ATOM   4683  CB  THR   284      -3.865  -8.429  23.734  0.00  0.00           C
ATOM   4684  CG2 THR   284      -3.405  -7.375  24.786  0.00  0.00           C
ATOM   4685  OG1 THR   284      -3.144  -9.715  24.031  0.00  0.00           O
ATOM   4686  H   THR   284      -5.873  -6.665  23.686  1.00  0.00           H
ATOM   4687  HA  THR   284      -5.547  -9.415  22.890  1.00  0.00           H
ATOM   4688  HB  THR   284      -3.541  -8.084  22.752  1.00  0.00           H
ATOM   4689 HG21 THR   284      -2.320  -7.277  24.753  1.00  0.00           H
ATOM   4690 HG22 THR   284      -3.863  -6.412  24.561  1.00  0.00           H
ATOM   4691 HG23 THR   284      -3.710  -7.698  25.782  1.00  0.00           H
ATOM   4692  HG1 THR   284      -2.199  -9.551  24.067  1.00  0.00           H
ATOM   4693  N   TYR   285      -6.416  -8.411  25.854  0.00  0.00           N
ATOM   4694  CA  TYR   285      -7.165  -8.858  27.060  0.00  0.00           C
ATOM   4695  C   TYR   285      -8.278  -9.833  26.638  0.00  0.00           C
ATOM   4696  O   TYR   285      -8.381 -10.978  27.192  0.00  0.00           O
ATOM   4697  CB  TYR   285      -7.768  -7.619  27.729  0.00  0.00           C
ATOM   4698  CG  TYR   285      -6.809  -6.787  28.533  0.00  0.00           C
ATOM   4699  CD1 TYR   285      -5.581  -7.304  29.068  0.00  0.00           C
ATOM   4700  CD2 TYR   285      -7.134  -5.426  28.731  0.00  0.00           C
ATOM   4701  CE1 TYR   285      -4.806  -6.462  29.919  0.00  0.00           C
ATOM   4702  CE2 TYR   285      -6.356  -4.631  29.621  0.00  0.00           C
ATOM   4703  CZ  TYR   285      -5.283  -5.161  30.321  0.00  0.00           C
ATOM   4704  OH  TYR   285      -4.484  -4.349  31.088  0.00  0.00           O
ATOM   4705  H   TYR   285      -6.258  -7.419  25.745  1.00  0.00           H
ATOM   4706  HA  TYR   285      -6.485  -9.355  27.752  1.00  0.00           H
ATOM   4707  HB3 TYR   285      -8.601  -7.922  28.363  1.00  0.00           H
ATOM   4708  HB2 TYR   285      -8.239  -6.994  26.971  1.00  0.00           H
ATOM   4709  HD1 TYR   285      -5.265  -8.307  28.823  1.00  0.00           H
ATOM   4710  HD2 TYR   285      -7.972  -4.989  28.208  1.00  0.00           H
ATOM   4711  HE1 TYR   285      -3.842  -6.795  30.275  1.00  0.00           H
ATOM   4712  HE2 TYR   285      -6.597  -3.588  29.764  1.00  0.00           H
ATOM   4713  HH  TYR   285      -4.943  -3.526  31.268  1.00  0.00           H
ATOM   4714  N   LEU   286      -9.230  -9.478  25.736  0.00  0.00           N
ATOM   4715  CA  LEU   286     -10.269 -10.316  25.220  0.00  0.00           C
ATOM   4716  C   LEU   286      -9.882 -11.615  24.604  0.00  0.00           C
ATOM   4717  O   LEU   286     -10.508 -12.634  24.770  0.00  0.00           O
ATOM   4718  CB  LEU   286     -11.071  -9.384  24.246  0.00  0.00           C
ATOM   4719  CG  LEU   286     -12.232  -9.931  23.428  0.00  0.00           C
ATOM   4720  CD1 LEU   286     -11.859 -10.658  22.158  0.00  0.00           C
ATOM   4721  CD2 LEU   286     -13.195 -10.734  24.326  0.00  0.00           C
ATOM   4722  H   LEU   286      -9.247  -8.539  25.363  1.00  0.00           H
ATOM   4723  HA  LEU   286     -10.932 -10.547  26.054  1.00  0.00           H
ATOM   4724  HB3 LEU   286     -10.370  -8.888  23.575  1.00  0.00           H
ATOM   4725  HB2 LEU   286     -11.410  -8.507  24.797  1.00  0.00           H
ATOM   4726  HG  LEU   286     -12.797  -9.056  23.106  1.00  0.00           H
ATOM   4727 HD11 LEU   286     -12.764 -11.004  21.658  1.00  0.00           H
ATOM   4728 HD12 LEU   286     -11.315  -9.982  21.498  1.00  0.00           H
ATOM   4729 HD13 LEU   286     -11.229 -11.514  22.400  1.00  0.00           H
ATOM   4730 HD21 LEU   286     -14.019 -11.118  23.724  1.00  0.00           H
ATOM   4731 HD22 LEU   286     -12.659 -11.567  24.780  1.00  0.00           H
ATOM   4732 HD23 LEU   286     -13.588 -10.086  25.109  1.00  0.00           H
ATOM   4733  N   LEU   287      -8.688 -11.677  23.946  0.00  0.00           N
ATOM   4734  CA  LEU   287      -8.158 -12.824  23.245  0.00  0.00           C
ATOM   4735  C   LEU   287      -7.752 -13.924  24.229  0.00  0.00           C
ATOM   4736  O   LEU   287      -8.225 -15.055  24.017  0.00  0.00           O
ATOM   4737  CB  LEU   287      -6.944 -12.341  22.441  0.00  0.00           C
ATOM   4738  CG  LEU   287      -6.206 -13.429  21.686  0.00  0.00           C
ATOM   4739  CD1 LEU   287      -7.061 -14.108  20.552  0.00  0.00           C
ATOM   4740  CD2 LEU   287      -4.874 -12.917  21.076  0.00  0.00           C
ATOM   4741  H   LEU   287      -8.083 -10.868  23.920  1.00  0.00           H
ATOM   4742  HA  LEU   287      -8.914 -13.211  22.561  1.00  0.00           H
ATOM   4743  HB3 LEU   287      -6.250 -11.830  23.108  1.00  0.00           H
ATOM   4744  HB2 LEU   287      -7.259 -11.567  21.741  1.00  0.00           H
ATOM   4745  HG  LEU   287      -5.952 -14.206  22.407  1.00  0.00           H
ATOM   4746 HD11 LEU   287      -6.465 -14.875  20.057  1.00  0.00           H
ATOM   4747 HD12 LEU   287      -7.949 -14.564  20.990  1.00  0.00           H
ATOM   4748 HD13 LEU   287      -7.361 -13.356  19.823  1.00  0.00           H
ATOM   4749 HD21 LEU   287      -4.380 -13.731  20.545  1.00  0.00           H
ATOM   4750 HD22 LEU   287      -5.081 -12.103  20.381  1.00  0.00           H
ATOM   4751 HD23 LEU   287      -4.224 -12.557  21.873  1.00  0.00           H
ATOM   4752  N   ILE   288      -7.078 -13.495  25.325  0.00  0.00           N
ATOM   4753  CA  ILE   288      -6.648 -14.207  26.453  0.00  0.00           C
ATOM   4754  C   ILE   288      -7.804 -14.705  27.310  0.00  0.00           C
ATOM   4755  O   ILE   288      -8.027 -15.960  27.419  0.00  0.00           O
ATOM   4756  CB  ILE   288      -5.556 -13.471  27.319  0.00  0.00           C
ATOM   4757  CG1 ILE   288      -4.417 -13.248  26.347  0.00  0.00           C
ATOM   4758  CG2 ILE   288      -5.116 -14.349  28.467  0.00  0.00           C
ATOM   4759  CD1 ILE   288      -3.308 -12.540  27.172  0.00  0.00           C
ATOM   4760  H   ILE   288      -6.813 -12.524  25.407  1.00  0.00           H
ATOM   4761  HA  ILE   288      -6.162 -15.103  26.067  1.00  0.00           H
ATOM   4762  HB  ILE   288      -5.937 -12.519  27.688  1.00  0.00           H
ATOM   4763 HG13 ILE   288      -4.749 -12.587  25.546  1.00  0.00           H
ATOM   4764 HG12 ILE   288      -4.047 -14.211  25.996  1.00  0.00           H
ATOM   4765 HG21 ILE   288      -4.362 -13.827  29.056  1.00  0.00           H
ATOM   4766 HG22 ILE   288      -5.974 -14.579  29.099  1.00  0.00           H
ATOM   4767 HG23 ILE   288      -4.694 -15.275  28.076  1.00  0.00           H
ATOM   4768 HD11 ILE   288      -2.447 -12.345  26.532  1.00  0.00           H
ATOM   4769 HD12 ILE   288      -3.691 -11.597  27.562  1.00  0.00           H
ATOM   4770 HD13 ILE   288      -3.007 -13.180  28.001  1.00  0.00           H
ATOM   4771  N   LEU   289      -8.657 -13.766  27.734  0.00  0.00           N
ATOM   4772  CA  LEU   289      -9.848 -14.040  28.505  0.00  0.00           C
ATOM   4773  C   LEU   289     -10.755 -15.055  27.784  0.00  0.00           C
ATOM   4774  O   LEU   289     -11.460 -15.830  28.455  0.00  0.00           O
ATOM   4775  CB  LEU   289     -10.504 -12.692  28.772  0.00  0.00           C
ATOM   4776  CG  LEU   289      -9.740 -11.853  29.878  0.00  0.00           C
ATOM   4777  CD1 LEU   289     -10.224 -10.436  29.959  0.00  0.00           C
ATOM   4778  CD2 LEU   289      -9.639 -12.541  31.204  0.00  0.00           C
ATOM   4779  H   LEU   289      -8.486 -12.794  27.518  1.00  0.00           H
ATOM   4780  HA  LEU   289      -9.546 -14.469  29.460  1.00  0.00           H
ATOM   4781  HB3 LEU   289     -11.537 -12.847  29.084  1.00  0.00           H
ATOM   4782  HB2 LEU   289     -10.544 -12.119  27.846  1.00  0.00           H
ATOM   4783  HG  LEU   289      -8.714 -11.781  29.519  1.00  0.00           H
ATOM   4784 HD11 LEU   289      -9.668  -9.905  30.732  1.00  0.00           H
ATOM   4785 HD12 LEU   289     -10.071  -9.944  28.999  1.00  0.00           H
ATOM   4786 HD13 LEU   289     -11.286 -10.428  30.205  1.00  0.00           H
ATOM   4787 HD21 LEU   289      -9.103 -11.902  31.906  1.00  0.00           H
ATOM   4788 HD22 LEU   289     -10.640 -12.741  31.587  1.00  0.00           H
ATOM   4789 HD23 LEU   289      -9.101 -13.482  31.086  1.00  0.00           H
ATOM   4790  N   LYS   290     -10.920 -14.950  26.476  0.00  0.00           N
ATOM   4791  CA  LYS   290     -11.722 -15.860  25.672  0.00  0.00           C
ATOM   4792  C   LYS   290     -10.975 -17.196  25.443  0.00  0.00           C
ATOM   4793  O   LYS   290     -11.548 -18.193  25.833  0.00  0.00           O
ATOM   4794  CB  LYS   290     -12.177 -15.161  24.370  0.00  0.00           C
ATOM   4795  CG  LYS   290     -13.232 -15.873  23.545  0.00  0.00           C
ATOM   4796  CD  LYS   290     -13.717 -15.117  22.358  0.00  0.00           C
ATOM   4797  CE  LYS   290     -14.287 -15.995  21.231  0.00  0.00           C
ATOM   4798  NZ  LYS   290     -15.160 -17.120  21.662  0.00  0.00           N1+
ATOM   4799  H   LYS   290     -10.473 -14.199  25.969  1.00  0.00           H
ATOM   4800  HA  LYS   290     -12.621 -16.088  26.245  1.00  0.00           H
ATOM   4801  HB3 LYS   290     -11.306 -14.964  23.745  1.00  0.00           H
ATOM   4802  HB2 LYS   290     -12.524 -14.155  24.605  1.00  0.00           H
ATOM   4803  HG3 LYS   290     -14.079 -16.125  24.183  1.00  0.00           H
ATOM   4804  HG2 LYS   290     -12.846 -16.840  23.223  1.00  0.00           H
ATOM   4805  HD3 LYS   290     -12.906 -14.505  21.964  1.00  0.00           H
ATOM   4806  HD2 LYS   290     -14.473 -14.397  22.672  1.00  0.00           H
ATOM   4807  HE3 LYS   290     -13.466 -16.386  20.630  1.00  0.00           H
ATOM   4808  HE2 LYS   290     -14.832 -15.367  20.526  1.00  0.00           H
ATOM   4809  HZ1 LYS   290     -15.479 -17.629  20.850  1.00  0.00           H
ATOM   4810  HZ2 LYS   290     -14.638 -17.740  22.265  1.00  0.00           H
ATOM   4811  HZ3 LYS   290     -15.957 -16.755  22.164  1.00  0.00           H
ATOM   4812  N   ALA   291      -9.784 -17.129  24.880  0.00  0.00           N
ATOM   4813  CA  ALA   291      -9.168 -18.283  24.121  0.00  0.00           C
ATOM   4814  C   ALA   291      -7.917 -18.783  24.764  0.00  0.00           C
ATOM   4815  O   ALA   291      -7.113 -19.482  24.153  0.00  0.00           O
ATOM   4816  CB  ALA   291      -8.806 -17.838  22.730  0.00  0.00           C
ATOM   4817  H   ALA   291      -9.241 -16.280  24.946  1.00  0.00           H
ATOM   4818  HA  ALA   291      -9.890 -19.098  24.060  1.00  0.00           H
ATOM   4819  HB1 ALA   291      -8.362 -18.671  22.185  1.00  0.00           H
ATOM   4820  HB2 ALA   291      -9.703 -17.502  22.211  1.00  0.00           H
ATOM   4821  HB3 ALA   291      -8.090 -17.018  22.785  1.00  0.00           H
ATOM   4822  N   CYS   292      -7.768 -18.539  26.069  0.00  0.00           N
ATOM   4823  CA  CYS   292      -6.618 -19.034  26.874  0.00  0.00           C
ATOM   4824  C   CYS   292      -7.115 -19.429  28.295  0.00  0.00           C
ATOM   4825  O   CYS   292      -6.556 -20.329  28.827  0.00  0.00           O
ATOM   4826  CB  CYS   292      -5.506 -17.980  26.968  0.00  0.00           C
ATOM   4827  SG  CYS   292      -4.649 -17.681  25.396  0.00  0.00           S
ATOM   4828  H   CYS   292      -8.458 -17.991  26.562  1.00  0.00           H
ATOM   4829  HA  CYS   292      -6.213 -19.922  26.389  1.00  0.00           H
ATOM   4830  HB3 CYS   292      -4.781 -18.285  27.723  1.00  0.00           H
ATOM   4831  HB2 CYS   292      -5.926 -17.043  27.335  1.00  0.00           H
ATOM   4832  HG  CYS   292      -3.703 -16.754  25.573  1.00  0.00           H
ATOM   4833  N   VAL   293      -8.112 -18.727  28.863  0.00  0.00           N
ATOM   4834  CA  VAL   293      -8.560 -18.942  30.176  0.00  0.00           C
ATOM   4835  C   VAL   293      -9.731 -19.975  30.153  0.00  0.00           C
ATOM   4836  O   VAL   293      -9.666 -21.061  30.714  0.00  0.00           O
ATOM   4837  CB  VAL   293      -9.046 -17.657  30.937  0.00  0.00           C
ATOM   4838  CG1 VAL   293      -9.496 -17.896  32.376  0.00  0.00           C
ATOM   4839  CG2 VAL   293      -7.946 -16.553  30.958  0.00  0.00           C
ATOM   4840  H   VAL   293      -8.580 -18.001  28.340  1.00  0.00           H
ATOM   4841  HA  VAL   293      -7.738 -19.378  30.744  1.00  0.00           H
ATOM   4842  HB  VAL   293      -9.900 -17.257  30.390  1.00  0.00           H
ATOM   4843 HG11 VAL   293      -9.813 -16.952  32.819  1.00  0.00           H
ATOM   4844 HG12 VAL   293     -10.329 -18.599  32.385  1.00  0.00           H
ATOM   4845 HG13 VAL   293      -8.668 -18.307  32.953  1.00  0.00           H
ATOM   4846 HG21 VAL   293      -8.318 -15.679  31.493  1.00  0.00           H
ATOM   4847 HG22 VAL   293      -7.057 -16.935  31.460  1.00  0.00           H
ATOM   4848 HG23 VAL   293      -7.693 -16.272  29.936  1.00  0.00           H
ATOM   4849  N   VAL   294     -10.897 -19.629  29.572  0.00  0.00           N
ATOM   4850  CA  VAL   294     -11.949 -20.597  29.532  0.00  0.00           C
ATOM   4851  C   VAL   294     -11.816 -21.498  28.337  0.00  0.00           C
ATOM   4852  O   VAL   294     -12.184 -22.641  28.331  0.00  0.00           O
ATOM   4853  CB  VAL   294     -13.318 -19.873  29.615  0.00  0.00           C
ATOM   4854  CG1 VAL   294     -13.500 -19.261  31.044  0.00  0.00           C
ATOM   4855  CG2 VAL   294     -13.452 -18.705  28.556  0.00  0.00           C
ATOM   4856  H   VAL   294     -11.011 -18.706  29.179  1.00  0.00           H
ATOM   4857  HA  VAL   294     -11.854 -21.219  30.422  1.00  0.00           H
ATOM   4858  HB  VAL   294     -14.111 -20.600  29.440  1.00  0.00           H
ATOM   4859 HG11 VAL   294     -14.462 -18.752  31.102  1.00  0.00           H
ATOM   4860 HG12 VAL   294     -13.465 -20.057  31.788  1.00  0.00           H
ATOM   4861 HG13 VAL   294     -12.700 -18.547  31.239  1.00  0.00           H
ATOM   4862 HG21 VAL   294     -14.429 -18.232  28.658  1.00  0.00           H
ATOM   4863 HG22 VAL   294     -12.671 -17.965  28.730  1.00  0.00           H
ATOM   4864 HG23 VAL   294     -13.349 -19.112  27.550  1.00  0.00           H
ATOM   4865  N   CYS   295     -11.537 -20.879  27.172  0.00  0.00           N
ATOM   4866  CA  CYS   295     -11.299 -21.508  25.870  0.00  0.00           C
ATOM   4867  C   CYS   295     -12.680 -21.660  25.208  0.00  0.00           C
ATOM   4868  O   CYS   295     -12.899 -22.643  24.558  0.00  0.00           O
ATOM   4869  CB  CYS   295     -10.401 -22.740  25.910  0.00  0.00           C
ATOM   4870  SG  CYS   295      -8.754 -22.169  26.478  0.00  0.00           S
ATOM   4871  H   CYS   295     -11.474 -19.872  27.138  1.00  0.00           H
ATOM   4872  HA  CYS   295     -10.763 -20.768  25.275  1.00  0.00           H
ATOM   4873  HB3 CYS   295     -10.314 -23.158  24.907  1.00  0.00           H
ATOM   4874  HB2 CYS   295     -10.802 -23.458  26.625  1.00  0.00           H
ATOM   4875  HG  CYS   295      -7.917 -23.208  26.534  1.00  0.00           H
ATOM   4876  N   HIS   296     -13.575 -20.659  25.367  0.00  0.00           N
ATOM   4877  CA  HIS   296     -14.827 -20.610  24.682  0.00  0.00           C
ATOM   4878  C   HIS   296     -14.665 -20.108  23.178  0.00  0.00           C
ATOM   4879  O   HIS   296     -14.073 -19.129  22.914  0.00  0.00           O
ATOM   4880  CB  HIS   296     -15.532 -19.491  25.371  0.00  0.00           C
ATOM   4881  CG  HIS   296     -17.077 -19.439  25.355  0.00  0.00           C
ATOM   4882  CD2 HIS   296     -18.011 -20.409  25.769  0.00  0.00           C
ATOM   4883  ND1 HIS   296     -17.794 -18.428  24.842  0.00  0.00           N
ATOM   4884  CE1 HIS   296     -19.133 -18.674  25.040  0.00  0.00           C
ATOM   4885  NE2 HIS   296     -19.246 -19.894  25.531  0.00  0.00           N
ATOM   4886  H   HIS   296     -13.372 -19.895  25.996  1.00  0.00           H
ATOM   4887  HA  HIS   296     -15.375 -21.550  24.749  1.00  0.00           H
ATOM   4888  HXT HIS   296     -15.117 -20.694  22.392  1.00  0.00           H
ATOM   4889  HB3 HIS   296     -15.141 -18.544  25.000  1.00  0.00           H
ATOM   4890  HB2 HIS   296     -15.186 -19.436  26.403  1.00  0.00           H
ATOM   4891  HD2 HIS   296     -17.669 -21.346  26.182  1.00  0.00           H
ATOM   4892  HD1 HIS   296     -17.326 -17.651  24.398  1.00  0.00           H
ATOM   4893  HE1 HIS   296     -19.863 -17.917  24.795  1.00  0.00           H
TER    4894      HIS   296
